# Supplementary material for: The Salmonella In Silico Typing Resource (SISTR): An Open Web-Accessible Tool for Rapidly Typing and Subtyping Draft Salmonella Genome Assemblies
Source: PLoS One. 2016 Jan 22;11(1):e0147101. doi: 10.1371/journal.pone.0147101 (PMC4723315; doi:10.1371/journal.pone.0147101)
Supplement: S1 File — Included are error codes described in Fig 1, along with in silico predictions, and genome quality metrics. (XLSX) [file pone.0147101.s002.xlsx]

## Sheet: SISTR_4291 genome dataset
							Serovar prediction					cgMLST vs. Serovar Prediction					MLST vs Serovar Prediction				Sequence Quality metrics
#	Accession Number	Genome Name	Reported Serovar	Antigenic Formula of Reported Serovar	Predicted Serovar	Antigenic Formula of Predicted Serovar	Genoserotyping Prediction	# of Possible Serovars based on Genoserotyping	Predicted Serogroup	Predicted H1 Antigen	Predicted H2 Antigen	cgMLST330_100% Cluster	cgMLST_85% Cluster	Size of cgMLST_85% Cluster	Majority Serovar in cgMLST330_85% Cluster	Serovar Specificity of cgMLST330_85% Cluster	In Silico MLST Prediction	Size of MLST Sequence Type cluster	Majority serovar in MLST Sequence Type cluster	Serovar Specificity of MLST Sequence Type cluster	cgMLST330 Complete Loci	Contigs > 1,000 bp	Largest Contig	N50	Used for core genome definition and cgMLST330 design	Error Code
1	APWL01000000	CDC07_0191	Tennessee	6,7,14:z29:[1,2,7]	Tennessee	6,7,14:z29:[1,2,7]	Tennessee|II 6,7:z29:[z42]	2	C1	z29	-	210	82	53	Tennessee	1	319	3	Tennessee	1	330	4	3775850	3775850	TRUE	Reported = Predicted
2	ARYP01000000	06_0532	Anatum	3,{10}{15}{15:,34} e,h:1,6	Anatum	3,{10}{15}{15:,34} e,h:1,6	Anatum|Hayindogo	2	E1	e,h	1,6	17	13	110	Anatum	0.925234	64	19	Anatum	0.842105	330	26	954683	328642	TRUE	Reported = Predicted
3	ARYQ01000000	07_0873	Bareilly	6,7,14:y:1,5	Bareilly	6,7,14:y:1,5	Bareilly|Solt	2	C1	y	1,5	21	16	5	Bareilly	1	1612				330	60	502839	149575	TRUE	Reported = Predicted
4	ARYS01000000	2012K_0272	Hartford	6,7:y:e,n,x	Hartford	6,7:y:e,n,x		0	C1		-	61	15	11	Hartford	0.9	405	2	Hartford	1	330	72	376573	131799	FALSE	Reported = Predicted
5	ARYT01000000	2012K_0273	Mbandaka	6,7,14:z10:e,n,z15	Mbandaka	6,7,14:z10:e,n,z15	Mbandaka	1	C1	z10	e,n,z15	51	27	58	Mbandaka	0.87931	413	14	Mbandaka	1	329	66	453879	160392	FALSE	Reported = Predicted
6	ARYU01000000	2010K_2244	Poona	1,13,22:z:1,6	Poona	1,13,22:z:1,6	Farmsen|Poona	2	G	z	1,6	59	30	11	Poona	1	447	6	Poona	1	330	60	501975	215608	TRUE	Reported = Predicted
7	ARYV01000000	06_0538	Stanley	1,4,[5],12,[27]:d:1,2	Stanley	1,4,[5],12,[27]:d:1,2	Stanley	1	B	d	1,2	18	14	4	Stanley	1	29	26	Stanley	1	330	43	645238	252442	TRUE	Reported = Predicted
8	ARYW01000000	2009K_0951	Muenchen	6,8:d:1,2	Muenchen	6,8:d:1,2	Muenchen|Virginia	2	C2-C3	d	1,2	52	18	45	Muenchen	0.864865	112	76	Muenchen	0.986842	330	94	639355	197767	FALSE	Reported = Predicted
9	ARYX01000000	08_1125	Muenchen	6,8:d:1,2	Muenchen	6,8:d:1,2	Muenchen|Virginia	2	C2-C3	d	1,2	26	18	45	Muenchen	0.864865	112	76	Muenchen	0.986842	330	68	698937	243145	FALSE	Reported = Predicted
10	ATFA01000000	DMA_1					Kedougou	1	G	i	l,w	277	98	1			1543				330	32	624758	424352	TRUE	Type 3: Ambiguous Reported serovar
11	AUVD01000000	ST1489	Typhimurium	1,4,[5],12:i:1,2	Typhimurium	1,4,[5],12:i:1,2	Typhimurium	1	B	i	1,2	339	5	606	Typhimurium	0.92869	19	576	Typhimurium	0.836806	330	66	278776	104382	TRUE	Reported = Predicted
12	AUVE01000000	ST78896	Typhimurium	1,4,[5],12:i:1,2	Typhimurium	1,4,[5],12:i:1,2	Typhimurium	1	B	i	1,2	342	5	606	Typhimurium	0.92869	19	576	Typhimurium	0.836806	330	63	430173	149438	TRUE	Reported = Predicted
13	AUXE01000000	ST4848	Typhimurium	1,4,[5],12:i:1,2	Typhimurium	1,4,[5],12:i:1,2	Typhimurium	1	B	i	1,2	342	5	606	Typhimurium	0.92869	19	576	Typhimurium	0.836806	330	63	430173	149438	TRUE	Reported = Predicted
14	AUYQ01000000	SS44	Abortusovis	4,12:c:1,6	Abortusovis	4,12:c:1,6	Abortusovis	1	B	c	1,6	337	111	1	Abortusovis	1	202	4	Abortusovis	1	318	518	95498	15673	FALSE	Reported = Predicted
15	AZMP01000000	SVQ1	Virchow	6,7,14:r:1,2	Virchow	6,7,14:r:1,2	Virchow	1	C1	r	1,2	355	61	8	Virchow	0.75	16	48	Virchow	0.916667	330	46	426423	205097	TRUE	Reported = Predicted
16	AZRG01000000	FCAV198	Pullorum	1,9,12:–:–	Gallinarum	1,9,12:–:–	Gallinarum	1	D1	-	-	282	23	7	Gallinarum	1	92	260	Enteritidis	0.888462	330	94	667026	225371	FALSE	Type 2: Serovar variant detected
17	JABZ01000000	STH2370	Typhi	9,12[Vi]:d:–	Typhi	9,12[Vi]:d:–	Typhi	1	D1	d	-	343	81	15	Typhi	0.933333	2	50	Typhi	1	330	47	420648	204930	TRUE	Reported = Predicted
18	NC_003197	LT2	Typhimurium	1,4,[5],12:i:1,2	Typhimurium	1,4,[5],12:i:1,2	Typhimurium	1	B	i	1,2	294	5	606	Typhimurium	0.92869	19	576	Typhimurium	0.836806	330	2	4857432	4857432	TRUE	Reported = Predicted
19	NC_003198	CT18	Typhi	9,12[Vi]:d:–	Typhi	9,12[Vi]:d:–	Typhi	1	D1	d	-	246	81	15	Typhi	0.933333	2	50	Typhi	1	330	3	4809037	4809037	TRUE	Reported = Predicted
20	NC_004631	Ty2	Typhi	9,12[Vi]:d:–	Typhi	9,12[Vi]:d:–	Typhi	1	D1	d	-	359	81	15	Typhi	0.933333	1	50	Typhi	1	330	1	4791961	4791961	TRUE	Reported = Predicted
21	NC_006511	ATCC_9150	Paratyphi A	1,2,12:a:[1,5]	Paratyphi A	1,2,12:a:[1,5]	Miami|Paratyphi A|Sendai|II 9,12:a:1,5	4	A	a	1,5	193	51	7	Paratyphi A	1	85	58	Paratyphi A	0.896552	330	1	4585229	4585229	TRUE	Reported = Predicted
22	NC_006905	SC_B67	Choleraesuis	6,7:c:1,5	Choleraesuis	6,7:c:1,5	Chiredzi|Choleraesuis|Paratyphi C|Typhisuis	4	C1	c	1,5	320	50	8	Choleraesuis	1	66	130	Choleraesuis var. Kunzendorf	0.8	330	3	4755700	4755700	TRUE	Reported = Predicted
23	NC_010067	RSK2980	62:z4,z23:-	62:z4,z23:-			Waycross|IIIa 41:z4,z23:-|IV 41:z4,z23:-|IIIa 62:z4,z23:-	4	S	z4,z23	-	304	103	3	62:z4,z23:-	0.5					330	1	4600800	4600800	TRUE	Type 5: Partial antigenic calls
24	NC_010102	SGSC4150	Paratyphi B	1,4,[5],12:b:1,2	Paratyphi B	1,4,[5],12:b:1,2	Paratyphi B	1	B	b	1,2	324	110	11	Paratyphi B	1	307	59	Paratyphi B var. Java	0.644068	330	1	4858887	4858887	TRUE	Reported = Predicted
25	NC_011078	CVM29188	Kentucky	8,20:i:z6	Kentucky	8,20:i:z6	Kentucky	1	C2-C3	i	z6	250	11	165	Kentucky	0.933333	152	169	Kentucky	1	330	4	4794943	4794943	TRUE	Reported = Predicted
26	SRR1049665	SRR1049665	6,8,20:e,h:-	6,8,20:e,h:-	Newport	6,8,20:e,h:1,2	Bardo|Newport	2	C2-C3	e,h	1,2	638	44	139	Newport	0.920863	45	177	Newport	0.983051	330	43	729561	336902	FALSE	Type 5: Partial antigenic calls
27	NC_011083	SL476	Heidelberg	1,4,[5],12:r:1,2	Heidelberg	1,4,[5],12:r:1,2	Heidelberg	1	B	r	1,2	332	32	232	Heidelberg	0.922078	15	42	Heidelberg	0.904762	330	3	4888768	4888768	TRUE	Reported = Predicted
28	NC_011094	CVM19633	Schwarzengrund	d 1,4,12,27:d:1,7	Schwarzengrund	d 1,4,12,27:d:1,7	Schwarzengrund	1	B	d	1,7	248	93	46	Schwarzengrund	0.755556	322	25	Schwarzengrund	0.6	330	3	4709075	4709075	TRUE	Reported = Predicted
29	NC_011147	AKU12601	Paratyphi A	1,2,12:a:[1,5]	Paratyphi A	1,2,12:a:[1,5]	Miami|Paratyphi A|Sendai|II 9,12:a:1,5	4	A	a	1,5	165	51	7	Paratyphi A	1	85	58	Paratyphi A	0.896552	330	1	4581797	4581797	TRUE	Reported = Predicted
30	NC_011149	SL483	Agona	1,4,[5],12:f,g,s:[1,2]	Agona	1,4,[5],12:f,g,s:[1,2]	Agona|Budapest|Derby	3	B	f,g,s	-	9	9	177	Agona	0.971751	13	32	Agona	1	330	2	4798660	4798660	TRUE	Reported = Predicted
31	NC_011205	CT_02021853	Dublin	1,9,12[Vi]:g,p:–	Dublin	1,9,12[Vi]:g,p:–	Blegdam|Dublin|Enteritidis|Gueuletapee|Hillingdon|Kiel|Moscow|Naestved|Nitra|Rostock|II 9,46:g,[m],[s],t:[e,n,x]	11	D1	g,p	-	247	36	39	Dublin	0.897436	10	125	Dublin	0.92	330	2	4842908	4842908	TRUE	Reported = Predicted
32	NC_011215	SL491	Virchow	6,7,14:r:1,2	Virchow	6,7,14:r:1,2	Virchow	1	C1	r	1,2	334	61	8	Virchow	0.75	16	48	Virchow	0.916667	330	5	3027433	3027433	TRUE	Reported = Predicted
33	NC_011274	287_91	Gallinarum	1,9,12:–:–	Gallinarum	1,9,12:–:–	Blegdam|Dublin|Enteritidis|Gueuletapee|Hillingdon|Kiel|Moscow|Naestved|Nitra|Rostock|II 9,46:g,[m],[s],t:[e,n,x]	11	D1	g,m	-	76	33	6	Gallinarum	0.666667	331	260	Enteritidis	0.888462	330	1	4658697	4658697	TRUE	Reported = Predicted
34	NC_011294	P125109	Enteritidis	1,9,12:g,m:–	Enteritidis	1,9,12:g,m:–	Blegdam|Dublin|Enteritidis|Gueuletapee|Hillingdon|Kiel|Moscow|Naestved|Nitra|Rostock|II 9,46:g,[m],[s],t:[e,n,x]	11	D1	g,m	-	296	17	601	Enteritidis	0.986667	11	260	Enteritidis	0.888462	330	1	4685848	4685848	TRUE	Reported = Predicted
35	NC_012125	RKS4594	Paratyphi C	6,7,[Vi]:c:1,5	Paratyphi C	6,7,[Vi]:c:1,5	Chiredzi|Choleraesuis|Paratyphi C|Typhisuis	4	C1	c	1,5	302	102	1	Paratyphi C	1	114	59	Paratyphi C	0.847458	330	2	4833080	4833080	TRUE	Reported = Predicted
36	NC_016831	RKS5078	Pullorum	1,9,12:–:–	Gallinarum	1,9,12:–:–	Gallinarum	1	D1	-	-	303	23	7	Gallinarum	1	92	260	Enteritidis	0.888462	330	1	4637962	4637962	TRUE	Type 2: Serovar variant detected
37	NC_016832	P_stx_12	Typhi	9,12[Vi]:d:–	Typhi	9,12[Vi]:d:–	Typhi	1	D1	d	-	297	81	15	Typhi	0.933333	1	50	Typhi	1	330	2	4768352	4768352	TRUE	Reported = Predicted
38	NC_016854	D23580	Typhimurium	1,4,[5],12:i:1,2	Typhimurium	1,4,[5],12:i:1,2	Typhimurium	1	B	i	1,2	275	5	606	Typhimurium	0.92869	313	576	Typhimurium	0.836806	330	1	4879400	4879400	TRUE	Reported = Predicted
39	NC_016856	14028S	Typhimurium	1,4,[5],12:i:1,2	Typhimurium	1,4,[5],12:i:1,2	Typhimurium	1	B	i	1,2	39	5	606	Typhimurium	0.92869	19	576	Typhimurium	0.836806	330	2	4870265	4870265	TRUE	Reported = Predicted
40	NC_016859	ST4_74	Typhimurium	1,4,[5],12:i:1,2	Typhimurium	1,4,[5],12:i:1,2	Typhimurium	1	B	i	1,2	90	5	606	Typhimurium	0.92869	19	576	Typhimurium	0.836806	330	4	4878013	4878013	TRUE	Reported = Predicted
41	NC_016861	T000240	Typhimurium	1,4,[5],12:i:1,2	Typhimurium	1,4,[5],12:i:1,2	Typhimurium	1	B	i	1,2	342	5	606	Typhimurium	0.92869	19	576	Typhimurium	0.836806	330	3	4954814	4954814	TRUE	Reported = Predicted
42	NC_016864	UK_1	Typhimurium	1,4,[5],12:i:1,2	Typhimurium	1,4,[5],12:i:1,2	Typhimurium	1	B	i	1,2	365	5	606	Typhimurium	0.92869	19	576	Typhimurium	0.836806	330	2	4817868	4817868	TRUE	Reported = Predicted
43	NC_017054	798	Typhimurium	1,4,[5],12:i:1,2	Typhimurium	1,4,[5],12:i:1,2	Typhimurium	1	B	i	1,2	155	5	606	Typhimurium	0.92869	19	576	Typhimurium	0.836806	330	2	4876219	4876219	TRUE	Reported = Predicted
44	NC_017624	B182	Heidelberg	1,4,[5],12:r:1,2	Heidelberg	1,4,[5],12:r:1,2	Heidelberg	1	B	r	1,2	205	32	232	Heidelberg	0.922078	15	42	Heidelberg	0.904762	330	2	4750465	4750465	TRUE	Reported = Predicted
45	NC_017720	SL1344	Typhimurium	1,4,[5],12:i:1,2	Typhimurium	1,4,[5],12:i:1,2	Typhimurium	1	B	i	1,2	329	5	606	Typhimurium	0.92869	19	576	Typhimurium	0.836806	330	4	4878012	4878012	TRUE	Reported = Predicted
46	NC_020308	CFSAN001992	Javiana	1,9,12:l,z28:1,5	Javiana	1,9,12:l,z28:1,5	Itami|Javiana|II 9,12:l,z28:1,5:z42	3	D1	l,z28	1,5	235	91	33	Javiana	0.848485	24	22	Javiana	0.863636	330	3	4634161	4634161	TRUE	Reported = Predicted
47	NC_021157	U288	Typhimurium	1,4,[5],12:i:1,2	Typhimurium	1,4,[5],12:i:1,2	Typhimurium	1	B	i	1,2	361	5	606	Typhimurium	0.92869					330	4	4852606	4852606	TRUE	Reported = Predicted
48	NC_021176	Ty21a	Typhi	9,12[Vi]:d:–	Typhi	9,12[Vi]:d:–	Typhi	1	D1	d	-	360	81	15	Typhi	0.933333	1	50	Typhi	1	330	1	4791958	4791958	TRUE	Reported = Predicted
49	NC_021814	CFSAN001921	Typhimurium var. Copenhagen	1,4,[5],12:i:1,2	Typhimurium	1,4,[5],12:i:1,2	Typhimurium	1	B	i	1,2	234	5	606	Typhimurium	0.92869	19	576	Typhimurium	0.836806	330	4	4859931	4859931	TRUE	Type 2: Serovar variant detected
50	NC_021818	CFSAN002050	Cubana	1,13,23:z29:–	Cubana	1,13,23:z29:–	Agoueve|Cubana	2	G	z29	-	236	46	13	Cubana	0.769231	286	4	Cubana	1	330	3	4977480	4977480	TRUE	Reported = Predicted
51	NC_021820	08_1736	4,5,12:i:-	4,5,12:i:-	I 4,[5],12:i:-	I 4,[5],12:i:-	I 4,[5],12:i:-	1	B	i	-	27	5	606	Typhimurium	0.92869	19	576	Typhimurium	0.836806	330	1	4822189	4822189	TRUE	Reported = Predicted
52	NC_021841	41578	Heidelberg	1,4,[5],12:r:1,2	Heidelberg	1,4,[5],12:r:1,2	Heidelberg	1	B	r	1,2	70	32	232	Heidelberg	0.922078	15	42	Heidelberg	0.904762	330	4	4793479	4793479	TRUE	Reported = Predicted
53	NC_021842	CFSAN002069	Heidelberg	1,4,[5],12:r:1,2	Heidelberg	1,4,[5],12:r:1,2	Heidelberg	1	B	r	1,2	237	32	232	Heidelberg	0.922078	15	42	Heidelberg	0.904762	330	3	4783943	4783943	TRUE	Reported = Predicted
54	NC_021844	CFSAN000189	Bareilly	6,7,14:y:1,5	Bareilly	6,7,14:y:1,5	Bareilly|Solt	2	C1	y	1,5	219	71	21	Bareilly	0.904762	909	7	Bareilly	1	330	2	4730612	4730612	TRUE	Reported = Predicted
55	SRR1300585	SRR1300585	6,8:eh:-	6,8:eh:-	Newport	6,8,20:e,h:1,2	Bardo|Newport	2	C2-C3	e,h	1,2	2203	95	22	Newport	0.863636	31				330	17	1211413	766356	FALSE	Type 1: Incorrect Reported serovar
56	NC_021984	S06004	Pullorum	1,9,12:–:–	Gallinarum	1,9,12:–:–	Gallinarum	1	D1	-	-	305	104	1	Gallinarum	1	92	260	Enteritidis	0.888462	330	1	4682599	4682599	TRUE	Type 2: Serovar variant detected
57	NC_022221	CDC1983_67	Pullorum	1,9,12:–:–	Gallinarum	1,9,12:–:–	Gallinarum	1	D1	-	-	211	23	7	Gallinarum	1	92	260	Enteritidis	0.888462	330	1	4623089	4623089	TRUE	Type 2: Serovar variant detected
58	NC_022525	RM6836	Thompson	6,7,14:k:1,5	Thompson	6,7,14:k:1,5	Abaetetuba|Thompson	2	C1	k	1,5	58	29	42	Thompson	0.857143	26	23	Thompson	0.913043	330	1	4707648	4707648	TRUE	Reported = Predicted
59	NC_022544	DT2	Typhimurium	1,4,[5],12:i:1,2	Typhimurium	1,4,[5],12:i:1,2	Typhimurium	1	B	i	1,2	279	5	606	Typhimurium	0.92869	128	576	Typhimurium	0.836806	330	1	4814801	4814801	TRUE	Reported = Predicted
60	NC_022570	DT104	Typhimurium	1,4,[5],12:i:1,2	Typhimurium	1,4,[5],12:i:1,2	Typhimurium	1	B	i	1,2	278	5	606	Typhimurium	0.92869	19	576	Typhimurium	0.836806	330	2	4933631	4933631	TRUE	Reported = Predicted
61	NC_022991	24249	Agona	1,4,[5],12:f,g,s:[1,2]	Agona	1,4,[5],12:f,g,s:[1,2]	Agona|Budapest|Derby	3	B	f,g,s	-	69	9	177	Agona	0.971751	13	32	Agona	1	330	1	4762840	4762840	TRUE	Reported = Predicted
62	NT_187109	2007_60_3289_1	Weltevreden	3,{10}{15}:r:z6	Weltevreden	3,{10}{15}:r:z6	Weltevreden	1	E1	r	z6	48	26	70	Weltevreden	0.941176	1500	7	Weltevreden	1	330	59	388271	157051	TRUE	Reported = Predicted
63	SRR1041500	SRR1041500	8,20:e,h:-	8,20:e,h:-	Newport	6,8,20:e,h:1,2	Bardo|Newport	2	C2-C3	e,h	1,2	578	95	22	Newport	0.863636	31				330	23	1213561	677275	FALSE	Type 1: Incorrect Reported serovar
64	SRR975384	SRR975384	Anatum	3,{10}{15}{15:,34} e,h:1,6	Newport	6,8,20:e,h:1,2	Bardo|Newport	2	C2-C3	e,h	1,2	2435	95	22	Newport	0.863636	31				330	18	2057013	724072	FALSE	Type 1: Incorrect Reported serovar
65	NZ_ABAO01000072	CVM23701	4,[5],12:i:-	4,[5],12:i:-	I 4,[5],12:i:-	I 4,[5],12:i:-	I 4,[5],12:i:-	1	B	i	-	249	5	606	Typhimurium	0.92869	19	576	Typhimurium	0.836806	330	94	335352	103713	FALSE	Reported = Predicted
66	NZ_ABEH02000007	GA_MM04042433	Javiana	1,9,12:l,z28:1,5	Javiana	1,9,12:l,z28:1,5	Itami|Javiana|II 9,12:l,z28:1,5:z42	3	D1	l,z28	1,5	283	91	33	Javiana	0.848485	24	22	Javiana	0.863636	330	19	846299	471765	TRUE	Reported = Predicted
67	NZ_ABEI01000004	CDC_191	Kentucky	8,20:i:z6	Kentucky	8,20:i:z6	Kentucky	1	C2-C3	i	z6	212	11	165	Kentucky	0.933333	152	169	Kentucky	1	330	52	449075	233156	TRUE	Reported = Predicted
68	NZ_ABEJ01000007	SL480	Schwarzengrund	d 1,4,12,27:d:1,7	Schwarzengrund	d 1,4,12,27:d:1,7	Schwarzengrund	1	B	d	1,7	333	93	46	Schwarzengrund	0.755556	322	25	Schwarzengrund	0.6	330	63	469136	162137	TRUE	Reported = Predicted
69	NZ_ABEL01000001	SL486	Heidelberg	1,4,[5],12:r:1,2	Heidelberg	1,4,[5],12:r:1,2	Heidelberg	1	B	r	1,2	238	32	232	Heidelberg	0.922078	15	42	Heidelberg	0.904762	330	46	765595	308442	TRUE	Reported = Predicted
70	SRR1177181	SRR1177181	Bardo	8:e,h:1,2	Newport	6,8,20:e,h:1,2	Bardo|Newport	2	C2-C3	e,h	1,2	1438	49	100	Newport	0.978947	118				330	27	955501	365202	FALSE	Reported = Predicted
71	NZ_ABFF01000028	HI_N05_537	Weltevreden	3,{10}{15}:r:z6	Weltevreden	3,{10}{15}:r:z6	Weltevreden	1	E1	r	z6	287	26	70	Weltevreden	0.941176	1500	7	Weltevreden	1	330	79	529711	219338	TRUE	Reported = Predicted
72	NZ_ABFG01000010	RI_05P066	Hadar	6,8:z10:e,n,x	Hadar	6,8:z10:e,n,x	Hadar|Istanbul	2	C2-C3	z10	e,n,x	60	31	61	Hadar	0.918033	33	39	Hadar	1	330	46	776389	370713	TRUE	Reported = Predicted
73	NZ_AERV01000020	TN061786	Typhimurium	1,4,[5],12:i:1,2	Typhimurium	1,4,[5],12:i:1,2	Typhimurium	1	B	i	1,2	356	5	606	Typhimurium	0.92869	19	576	Typhimurium	0.836806	330	23	1250295	442590	TRUE	Reported = Predicted
74	NZ_AESH01000006	315996572	Montevideo	6,7,14,[54]:g,m,[p],s:[1,2,7]	Montevideo	6,7,14,[54]:g,m,[p],s:[1,2,7]	Montevideo|Othmarschen|Plumaugat	3	C1	g,m,[p],s	-	46	25	54	Montevideo	1	316	85	Montevideo	1	330	40	511088	226927	TRUE	Reported = Predicted
75	NZ_AESI01000024	495297_1	Montevideo	6,7,14,[54]:g,m,[p],s:[1,2,7]	Montevideo	6,7,14,[54]:g,m,[p],s:[1,2,7]	Montevideo|Othmarschen|Plumaugat	3	C1	g,m,[p],s	-	46	25	54	Montevideo	1	316	85	Montevideo	1	330	44	410751	165485	TRUE	Reported = Predicted
76	NZ_AESJ01000034	495297_3	Montevideo	6,7,14,[54]:g,m,[p],s:[1,2,7]	Montevideo	6,7,14,[54]:g,m,[p],s:[1,2,7]	Montevideo|Othmarschen|Plumaugat	3	C1	g,m,[p],s	-	46	25	54	Montevideo	1	316	85	Montevideo	1	330	30	614230	295486	TRUE	Reported = Predicted
77	NZ_AESK01000020	495297_4	Montevideo	6,7,14,[54]:g,m,[p],s:[1,2,7]	Montevideo	6,7,14,[54]:g,m,[p],s:[1,2,7]	Montevideo|Othmarschen|Plumaugat	3	C1	g,m,[p],s	-	46	25	54	Montevideo	1	316	85	Montevideo	1	330	36	548423	223220	TRUE	Reported = Predicted
78	NZ_AESL01000030	515920_1	Montevideo	6,7,14,[54]:g,m,[p],s:[1,2,7]	Montevideo	6,7,14,[54]:g,m,[p],s:[1,2,7]	Montevideo|Othmarschen|Plumaugat	3	C1	g,m,[p],s	-	46	25	54	Montevideo	1	316	85	Montevideo	1	330	34	738562	223220	TRUE	Reported = Predicted
79	NZ_AESM01000012	515920_2	Montevideo	6,7,14,[54]:g,m,[p],s:[1,2,7]	Montevideo	6,7,14,[54]:g,m,[p],s:[1,2,7]	Montevideo|Othmarschen|Plumaugat	3	C1	g,m,[p],s	-	46	25	54	Montevideo	1	316	85	Montevideo	1	330	27	738692	392832	TRUE	Reported = Predicted
80	NZ_AESN01000079	531954	Montevideo	6,7,14,[54]:g,m,[p],s:[1,2,7]	Montevideo	6,7,14,[54]:g,m,[p],s:[1,2,7]		0			-	46	25	54	Montevideo	1	316	85	Montevideo	1	330	105	226947	76809	FALSE	Reported = Predicted
81	NZ_AESO01000072	NC_MB110209_0054	Montevideo	6,7,14,[54]:g,m,[p],s:[1,2,7]	Montevideo	6,7,14,[54]:g,m,[p],s:[1,2,7]	Montevideo|Othmarschen|Plumaugat	3	C1	g,m,[p],s	-	46	25	54	Montevideo	1	316	85	Montevideo	1	330	74	255868	102608	TRUE	Reported = Predicted
82	NZ_AESP01000080	OH_2009072675	Montevideo	6,7,14,[54]:g,m,[p],s:[1,2,7]	Montevideo	6,7,14,[54]:g,m,[p],s:[1,2,7]	Montevideo|Othmarschen|Plumaugat	3	C1	g,m,[p],s	-	46	25	54	Montevideo	1	316	85	Montevideo	1	329	88	294735	104188	FALSE	Reported = Predicted
83	NZ_AESQ01000042	CASC_09SCPH15965	Montevideo	6,7,14,[54]:g,m,[p],s:[1,2,7]	Montevideo	6,7,14,[54]:g,m,[p],s:[1,2,7]	Montevideo|Othmarschen|Plumaugat	3	C1	g,m,[p],s	-	209	25	54	Montevideo	1	316	85	Montevideo	1	330	56	352863	136463	TRUE	Reported = Predicted
84	NZ_AESR01000010	SARB31	Montevideo	6,7,14,[54]:g,m,[p],s:[1,2,7]	Montevideo	6,7,14,[54]:g,m,[p],s:[1,2,7]	Montevideo|Othmarschen|Plumaugat	3	C1	g,m,[p],s	-	319	39	19	Montevideo	1	81	85	Montevideo	1	330	44	490024	226107	TRUE	Reported = Predicted
85	NZ_AESS01000178	ATCC_BAA710	Montevideo	6,7,14,[54]:g,m,[p],s:[1,2,7]	Montevideo	6,7,14,[54]:g,m,[p],s:[1,2,7]		0			1,5	197	39	19	Montevideo	1	81	85	Montevideo	1	330	115	248250	89131	FALSE	Reported = Predicted
86	NZ_AEST01000041	LQC_10	Montevideo	6,7,14,[54]:g,m,[p],s:[1,2,7]	Montevideo	6,7,14,[54]:g,m,[p],s:[1,2,7]	Montevideo|Othmarschen|Plumaugat	3	C1	g,m,[p],s	-	293	34	29	Montevideo	0.964286	4	85	Montevideo	1	330	43	502755	210829	TRUE	Reported = Predicted
87	NZ_AESU01000019	SARB30	Montevideo	6,7,14,[54]:g,m,[p],s:[1,2,7]	Montevideo	6,7,14,[54]:g,m,[p],s:[1,2,7]	Montevideo|Othmarschen|Plumaugat	3	C1	g,m,[p],s	-	318	34	29	Montevideo	0.964286	4	85	Montevideo	1	330	53	502556	225472	TRUE	Reported = Predicted
88	NZ_AESV01000028	19N	Montevideo	6,7,14,[54]:g,m,[p],s:[1,2,7]	Montevideo	6,7,14,[54]:g,m,[p],s:[1,2,7]	Montevideo|Othmarschen|Plumaugat	3	C1	g,m,[p],s	-	46	25	54	Montevideo	1	316	85	Montevideo	1	330	50	417619	181703	TRUE	Reported = Predicted
89	NZ_AESW01000020	29N	Montevideo	6,7,14,[54]:g,m,[p],s:[1,2,7]	Montevideo	6,7,14,[54]:g,m,[p],s:[1,2,7]	Montevideo|Othmarschen|Plumaugat	3	C1	g,m,[p],s	-	78	34	29	Montevideo	0.964286	195	85	Montevideo	1	330	71	560163	140479	TRUE	Reported = Predicted
90	NZ_AESX01000061	42N	Montevideo	6,7,14,[54]:g,m,[p],s:[1,2,7]	Montevideo	6,7,14,[54]:g,m,[p],s:[1,2,7]	Montevideo|Othmarschen|Plumaugat	3	C1	g,m,[p],s	-	102	39	19	Montevideo	1	81	85	Montevideo	1	330	66	239562	140622	TRUE	Reported = Predicted
91	NZ_AESY01000008	4441_H	Montevideo	6,7,14,[54]:g,m,[p],s:[1,2,7]	Montevideo	6,7,14,[54]:g,m,[p],s:[1,2,7]	Montevideo|Othmarschen|Plumaugat	3	C1	g,m,[p],s	-	104	40	29	Montevideo	0.785714	138				330	60	385148	172938	TRUE	Reported = Predicted
92	NZ_AESZ01000022	81038_01	Montevideo	6,7,14,[54]:g,m,[p],s:[1,2,7]	Montevideo	6,7,14,[54]:g,m,[p],s:[1,2,7]	Montevideo|Othmarschen|Plumaugat	3	C1	g,m,[p],s	-	46	25	54	Montevideo	1	316	85	Montevideo	1	330	31	515070	300623	TRUE	Reported = Predicted
93	NZ_AETA01000005	MD_MDA09249507	Montevideo	6,7,14,[54]:g,m,[p],s:[1,2,7]	Montevideo	6,7,14,[54]:g,m,[p],s:[1,2,7]	Montevideo|Othmarschen|Plumaugat	3	C1	g,m,[p],s	-	46	25	54	Montevideo	1	316	85	Montevideo	1	330	38	738444	223116	TRUE	Reported = Predicted
94	NZ_AETB01000034	414877	Montevideo	6,7,14,[54]:g,m,[p],s:[1,2,7]	Montevideo	6,7,14,[54]:g,m,[p],s:[1,2,7]	Montevideo|Othmarschen|Plumaugat	3	C1	g,m,[p],s	-	46	25	54	Montevideo	1	316	85	Montevideo	1	330	37	474904	261407	TRUE	Reported = Predicted
95	NZ_AETC01000017	366867	Montevideo	6,7,14,[54]:g,m,[p],s:[1,2,7]	Montevideo	6,7,14,[54]:g,m,[p],s:[1,2,7]	Montevideo|Othmarschen|Plumaugat	3	C1	g,m,[p],s	-	46	25	54	Montevideo	1	316	85	Montevideo	1	330	32	738398	422370	TRUE	Reported = Predicted
96	NZ_AETD01000008	413180	Montevideo	6,7,14,[54]:g,m,[p],s:[1,2,7]	Montevideo	6,7,14,[54]:g,m,[p],s:[1,2,7]	Montevideo|Othmarschen|Plumaugat	3	C1	g,m,[p],s	-	46	25	54	Montevideo	1	316	85	Montevideo	1	330	31	654497	328903	TRUE	Reported = Predicted
97	NZ_AETE01000019	446600	Montevideo	6,7,14,[54]:g,m,[p],s:[1,2,7]	Montevideo	6,7,14,[54]:g,m,[p],s:[1,2,7]	Montevideo|Othmarschen|Plumaugat	3	C1	g,m,[p],s	-	46	25	54	Montevideo	1	316	85	Montevideo	1	330	40	513678	225454	TRUE	Reported = Predicted
98	NZ_AETF01000007	609458_1	Montevideo	6,7,14,[54]:g,m,[p],s:[1,2,7]	Montevideo	6,7,14,[54]:g,m,[p],s:[1,2,7]	Montevideo|Othmarschen|Plumaugat	3	C1	g,m,[p],s	-	46	25	54	Montevideo	1	316	85	Montevideo	1	330	88	215958	104274	TRUE	Reported = Predicted
99	NZ_AETG01000072	556150_1	Montevideo	6,7,14,[54]:g,m,[p],s:[1,2,7]	Montevideo	6,7,14,[54]:g,m,[p],s:[1,2,7]		0		g,m,[p],s	-	46	25	54	Montevideo	1	316	85	Montevideo	1	330	68	307640	117385	TRUE	Reported = Predicted
100	NZ_AETH01000021	609460	Montevideo	6,7,14,[54]:g,m,[p],s:[1,2,7]	Montevideo	6,7,14,[54]:g,m,[p],s:[1,2,7]	Montevideo|Othmarschen|Plumaugat	3	C1	g,m,[p],s	-	46	25	54	Montevideo	1	316	85	Montevideo	1	330	84	374364	98015	TRUE	Reported = Predicted
101	NZ_AETI02000022	507440_20	Montevideo	6,7,14,[54]:g,m,[p],s:[1,2,7]	Montevideo	6,7,14,[54]:g,m,[p],s:[1,2,7]	Montevideo|Othmarschen|Plumaugat	3	C1	g,m,[p],s	-	46	25	54	Montevideo	1	316	85	Montevideo	1	330	31	638127	317892	TRUE	Reported = Predicted
102	NZ_AETJ01000049	556152	Montevideo	6,7,14,[54]:g,m,[p],s:[1,2,7]	Montevideo	6,7,14,[54]:g,m,[p],s:[1,2,7]	Montevideo|Othmarschen|Plumaugat	3	C1	g,m,[p],s	-	117	25	54	Montevideo	1					327	157	510589	71005	FALSE	Reported = Predicted
103	NZ_AETK01000036	MB101509_0077	Montevideo	6,7,14,[54]:g,m,[p],s:[1,2,7]	Montevideo	6,7,14,[54]:g,m,[p],s:[1,2,7]	Montevideo|Othmarschen|Plumaugat	3	C1	g,m,[p],s	-	46	25	54	Montevideo	1	316	85	Montevideo	1	330	41	428058	195890	TRUE	Reported = Predicted
104	NZ_AETL01000051	MB102109_0047	Montevideo	6,7,14,[54]:g,m,[p],s:[1,2,7]	Montevideo	6,7,14,[54]:g,m,[p],s:[1,2,7]	Montevideo|Othmarschen|Plumaugat	3	C1	g,m,[p],s	-	46	25	54	Montevideo	1	316	85	Montevideo	1	325	163	338468	66340	FALSE	Reported = Predicted
105	NZ_AETM01000054	MB110209_0055	Montevideo	6,7,14,[54]:g,m,[p],s:[1,2,7]	Montevideo	6,7,14,[54]:g,m,[p],s:[1,2,7]	Montevideo|Othmarschen|Plumaugat	3	C1	g,m,[p],s	-	46	25	54	Montevideo	1	316	85	Montevideo	1	325	179	286271	61144	FALSE	Reported = Predicted
106	NZ_AETN01000024	MB111609_0052	Montevideo	6,7,14,[54]:g,m,[p],s:[1,2,7]	Montevideo	6,7,14,[54]:g,m,[p],s:[1,2,7]	Montevideo|Othmarschen|Plumaugat	3	C1	g,m,[p],s	-	46	25	54	Montevideo	1	316	85	Montevideo	1	330	26	738560	422552	TRUE	Reported = Predicted
107	NZ_AETO01000028	2009083312	Montevideo	6,7,14,[54]:g,m,[p],s:[1,2,7]	Montevideo	6,7,14,[54]:g,m,[p],s:[1,2,7]	Montevideo|Othmarschen|Plumaugat	3	C1	g,m,[p],s	-	46	25	54	Montevideo	1	316	85	Montevideo	1	330	26	738559	475503	TRUE	Reported = Predicted
108	NZ_AETP01000009	2009085258	Montevideo	6,7,14,[54]:g,m,[p],s:[1,2,7]	Montevideo	6,7,14,[54]:g,m,[p],s:[1,2,7]	Montevideo|Othmarschen|Plumaugat	3	C1	g,m,[p],s	-	46	25	54	Montevideo	1	316	85	Montevideo	1	330	28	732652	361525	TRUE	Reported = Predicted
109	NZ_AETQ01000033	315731156	Montevideo	6,7,14,[54]:g,m,[p],s:[1,2,7]	Montevideo	6,7,14,[54]:g,m,[p],s:[1,2,7]	Montevideo|Othmarschen|Plumaugat	3	C1	g,m,[p],s	-	46	25	54	Montevideo	1	316	85	Montevideo	1	330	30	738559	248886	TRUE	Reported = Predicted
110	NZ_AETR01000068	IA_2009159199	Montevideo	6,7,14,[54]:g,m,[p],s:[1,2,7]	Montevideo	6,7,14,[54]:g,m,[p],s:[1,2,7]	Montevideo|Othmarschen|Plumaugat	3	C1	g,m,[p],s	-	46	25	54	Montevideo	1	316	85	Montevideo	1	330	91	417617	99285	FALSE	Reported = Predicted
111	NZ_AETS01000061	IA_2010008282	Montevideo	6,7,14,[54]:g,m,[p],s:[1,2,7]	Montevideo	6,7,14,[54]:g,m,[p],s:[1,2,7]	Montevideo|Othmarschen|Plumaugat	3	C1	g,m,[p],s	-	46	25	54	Montevideo	1	316	85	Montevideo	1	330	68	244457	135215	TRUE	Reported = Predicted
112	NZ_AETT01000058	IA_2010008283	Montevideo	6,7,14,[54]:g,m,[p],s:[1,2,7]	Montevideo	6,7,14,[54]:g,m,[p],s:[1,2,7]	Montevideo|Othmarschen|Plumaugat	3	C1	g,m,[p],s	-	46	25	54	Montevideo	1	316	85	Montevideo	1	330	142	410687	81429	FALSE	Reported = Predicted
113	NZ_AETU01000050	IA_2010008284	Montevideo	6,7,14,[54]:g,m,[p],s:[1,2,7]	Montevideo	6,7,14,[54]:g,m,[p],s:[1,2,7]	Montevideo|Othmarschen|Plumaugat	3	C1	g,m,[p],s	-	46	25	54	Montevideo	1	316	85	Montevideo	1	327	106	388589	88743	FALSE	Reported = Predicted
114	NZ_AETV01000006	IA_2010008285	Montevideo	6,7,14,[54]:g,m,[p],s:[1,2,7]	Montevideo	6,7,14,[54]:g,m,[p],s:[1,2,7]	Montevideo|Othmarschen|Plumaugat	3	C1	g,m,[p],s	-	46	25	54	Montevideo	1	316	85	Montevideo	1	330	38	738516	248902	TRUE	Reported = Predicted
115	NZ_AETW01000030	IA_2010008287	Montevideo	6,7,14,[54]:g,m,[p],s:[1,2,7]	Montevideo	6,7,14,[54]:g,m,[p],s:[1,2,7]	Montevideo|Othmarschen|Plumaugat	3	C1	g,m,[p],s	-	46	25	54	Montevideo	1	316	85	Montevideo	1	330	59	510955	172435	TRUE	Reported = Predicted
116	NZ_AFYW01000009	GZ9A00052	Paratyphi A	1,2,12:a:[1,5]	Paratyphi A	1,2,12:a:[1,5]	Miami|Paratyphi A|Sendai|II 9,12:a:1,5	4	A	a	1,5	285	51	7	Paratyphi A	1	85	58	Paratyphi A	0.896552	330	30	554898	299625	TRUE	Reported = Predicted
117	NZ_AFYX01000005	GXS2268	Paratyphi A	1,2,12:a:[1,5]	Paratyphi A	1,2,12:a:[1,5]	Miami|Paratyphi A|Sendai|II 9,12:a:1,5	4	A	a	1,5	284	99	1	Paratyphi A	1	85	58	Paratyphi A	0.896552	330	25	672158	313049	TRUE	Reported = Predicted
118	NZ_AFYY01000007	JX05_19	Paratyphi A	1,2,12:a:[1,5]	Paratyphi A	1,2,12:a:[1,5]	Miami|Paratyphi A|Sendai|II 9,12:a:1,5	4	A	a	1,5	291	51	7	Paratyphi A	1	85	58	Paratyphi A	0.896552	330	27	555465	312893	TRUE	Reported = Predicted
119	NZ_AFYZ01000007	YN09620	Paratyphi A	1,2,12:a:[1,5]	Paratyphi A	1,2,12:a:[1,5]	Miami|Paratyphi A|Sendai|II 9,12:a:1,5	4	A	a	1,5	368	51	7	Paratyphi A	1	85	58	Paratyphi A	0.896552	330	24	784872	312901	TRUE	Reported = Predicted
120	NZ_AFZA01000007	ZJ98_53	Paratyphi A	1,2,12:a:[1,5]	Paratyphi A	1,2,12:a:[1,5]	Miami|Paratyphi A|Sendai|II 9,12:a:1,5	4	A	a	1,5	369	112	1	Paratyphi A	1	85	58	Paratyphi A	0.896552	330	24	835473	313361	TRUE	Reported = Predicted
121	NZ_AHHR01000018	80959_06	Montevideo	6,7,14,[54]:g,m,[p],s:[1,2,7]	Montevideo	6,7,14,[54]:g,m,[p],s:[1,2,7]	Montevideo|Othmarschen|Plumaugat	3	C1	g,m,[p],s	-	46	25	54	Montevideo	1	316	85	Montevideo	1	330	41	638255	217452	TRUE	Reported = Predicted
122	NZ_AHHS01000133	CT_02035278	Montevideo	6,7,14,[54]:g,m,[p],s:[1,2,7]	Montevideo	6,7,14,[54]:g,m,[p],s:[1,2,7]	Montevideo|Othmarschen|Plumaugat	3	C1	g,m,[p],s	-	46	25	54	Montevideo	1	316	85	Montevideo	1	330	125	219485	71339	FALSE	Reported = Predicted
123	NZ_AHHT01000010	CT_02035318	Montevideo	6,7,14,[54]:g,m,[p],s:[1,2,7]	Montevideo	6,7,14,[54]:g,m,[p],s:[1,2,7]	Montevideo|Othmarschen|Plumaugat	3	C1	g,m,[p],s	-	46	25	54	Montevideo	1	316	85	Montevideo	1	330	40	443494	226925	TRUE	Reported = Predicted
124	NZ_AHHU01000020	CT_02035320	Montevideo	6,7,14,[54]:g,m,[p],s:[1,2,7]	Montevideo	6,7,14,[54]:g,m,[p],s:[1,2,7]	Montevideo|Othmarschen|Plumaugat	3	C1	g,m,[p],s	-	46	25	54	Montevideo	1	316	85	Montevideo	1	330	33	619466	257966	TRUE	Reported = Predicted
125	NZ_AHHV01000001	CT_02035321	Montevideo	6,7,14,[54]:g,m,[p],s:[1,2,7]	Montevideo	6,7,14,[54]:g,m,[p],s:[1,2,7]	Montevideo|Othmarschen|Plumaugat	3	C1	g,m,[p],s	-	46	25	54	Montevideo	1	316	85	Montevideo	1	330	32	738558	407284	TRUE	Reported = Predicted
126	NZ_AHHW01000044	CT_02035327	Montevideo	6,7,14,[54]:g,m,[p],s:[1,2,7]	Montevideo	6,7,14,[54]:g,m,[p],s:[1,2,7]	Montevideo|Othmarschen|Plumaugat	3	C1	g,m,[p],s	-	46	25	54	Montevideo	1	316	85	Montevideo	1	330	49	534029	161823	TRUE	Reported = Predicted
127	NZ_AHIA01000008	ATCC_10729	Pomona	28:y:1,7	Pomona	28:y:1,7	Pomona	1	M	y	1,7	170	55	5	Pomona	1	451	32	Pomona	0.84375	330	77	330571	103911	TRUE	Reported = Predicted
128	NZ_AHIK01000022	IA_2010008286	Montevideo	6,7,14,[54]:g,m,[p],s:[1,2,7]	Montevideo	6,7,14,[54]:g,m,[p],s:[1,2,7]	Montevideo|Othmarschen|Plumaugat	3	C1	g,m,[p],s	-	46	25	54	Montevideo	1	316	85	Montevideo	1	330	29	635200	334513	TRUE	Reported = Predicted
129	SRR1177593	SRR1177593	Bardo	8:e,h:1,2	Newport	6,8,20:e,h:1,2	Bardo|Newport	2	C2-C3	e,h	1,2	259	44	139	Newport	0.920863	45	177	Newport	0.983051	330	34	1250845	699828	FALSE	Reported = Predicted
130	SRR1067636	SRR1067636	enterica missing		Newport	6,8,20:e,h:1,2	Bardo|Newport	2	C2-C3	e,h	1,2	828	49	100			5				330	46	508297	382754	FALSE	Type 3: Ambiguous Reported serovar
131	SRR1067642	SRR1067642	enterica missing		Newport	6,8,20:e,h:1,2	Bardo|Newport	2	C2-C3	e,h	1,2	881	49	100			118				330	48	544072	403055	FALSE	Type 3: Ambiguous Reported serovar
132	SRR1105688	SRR1105688	enterica missing		Newport	6,8,20:e,h:1,2	Bardo|Newport	2	C2-C3	e,h	1,2	881	49	100			118				330	48	544567	386245	FALSE	Type 3: Ambiguous Reported serovar
133	SRR1107482	SRR1107482	enterica missing		Newport	6,8,20:e,h:1,2	Bardo|Newport	2	C2-C3	e,h	1,2	828	49	100			5				330	51	508297	382927	FALSE	Type 3: Ambiguous Reported serovar
134	SRR1179214	SRR1179214	enterica missing		Newport	6,8,20:e,h:1,2	Bardo|Newport	2	C2-C3	e,h	1,2	828	49	100			5				330	45	508761	388225	FALSE	Type 3: Ambiguous Reported serovar
135	SRR1284719	SRR1284719	Heidelberg	1,4,[5],12:r:1,2	Newport	6,8,20:e,h:1,2	Bardo|Newport	2	C2-C3	e,h	1,2	259	44	139	Newport	0.920863	45	177	Newport	0.983051	330	33	1251270	566970	FALSE	Type 1: Incorrect Reported serovar
136	SRR1300706	SRR1300706	I 6,8:e,h:-	I 6,8:e,h:-	Newport	6,8,20:e,h:1,2	Bardo|Newport	2	C2-C3	e,h	1,2	2248	96	10	Newport	0.9	46	177	Newport	0.983051	330	47	735805	265383	FALSE	Type 1: Incorrect Reported serovar
137	NC_011080	SL254	Newport	6,8,20:e,h:1,2	Newport	6,8,20:e,h:1,2	Bardo|Newport	2	C2-C3	e,h	1,2	259	44	139	Newport	0.920863	45	177	Newport	0.983051	330	3	4827641	4827641	TRUE	Reported = Predicted
138	NC_021902	USMARC_S3124_1	Newport	6,8,20:e,h:1,2	Newport	6,8,20:e,h:1,2	Bardo|Newport	2	C2-C3	e,h	1,2	259	44	139	Newport	0.920863	45	177	Newport	0.983051	330	1	4915960	4915960	TRUE	Reported = Predicted
139	NZ_ABEW01000007	SL317	Newport	6,8,20:e,h:1,2	Newport	6,8,20:e,h:1,2	Bardo|Newport	2	C2-C3	e,h	1,2	331	49	100	Newport	0.978947	5				330	35	741259	484233	TRUE	Reported = Predicted
140	NZ_AHTJ01000038	CVM_35185	Newport	6,8,20:e,h:1,2	Newport	6,8,20:e,h:1,2	Bardo|Newport	2	C2-C3	e,h	1,2	267	49	100	Newport	0.978947	5				330	60	420331	175262	TRUE	Reported = Predicted
141	NZ_AHTK01000046	CVM_35199	Newport	6,8,20:e,h:1,2	Newport	6,8,20:e,h:1,2	Bardo|Newport	2	C2-C3	e,h	1,2	269	49	100	Newport	0.978947	5				330	48	507432	278898	TRUE	Reported = Predicted
142	NZ_AHTL01000013	CVM_21539	Newport	6,8,20:e,h:1,2	Newport	6,8,20:e,h:1,2	Bardo|Newport	2	C2-C3	e,h	1,2	260	49	100	Newport	0.978947	5				330	47	589496	304619	TRUE	Reported = Predicted
143	NZ_AHTM01000057	CVM_33953	Newport	6,8,20:e,h:1,2	Newport	6,8,20:e,h:1,2	Bardo|Newport	2	C2-C3	e,h	1,2	266	49	100	Newport	0.978947	118				330	40	497698	223836	TRUE	Reported = Predicted
144	NZ_AHTN01000011	CVM_35188	Newport	6,8,20:e,h:1,2	Newport	6,8,20:e,h:1,2	Bardo|Newport	2	C2-C3	e,h	1,2	268	49	100	Newport	0.978947	118				330	42	622871	160508	TRUE	Reported = Predicted
145	NZ_AHTO01000056	CVM_21559	Newport	6,8,20:e,h:1,2	Newport	6,8,20:e,h:1,2	Bardo|Newport	2	C2-C3	e,h	1,2	263	49	100	Newport	0.978947	118				330	43	507357	210794	TRUE	Reported = Predicted
146	NZ_AHTP01000036	CVM_19447	Newport	6,8,20:e,h:1,2	Newport	6,8,20:e,h:1,2	Bardo|Newport	2	C2-C3	e,h	1,2	253	95	22	Newport	0.863636	31				330	38	359142	226449	TRUE	Reported = Predicted
147	NZ_AHTQ01000041	CVM_19449	Newport	6,8,20:e,h:1,2	Newport	6,8,20:e,h:1,2	Bardo|Newport	2	C2-C3	e,h	1,2	254	95	22	Newport	0.863636	31				330	55	348580	186439	TRUE	Reported = Predicted
148	NZ_AHTR01000025	CVM_19567	Newport	6,8,20:e,h:1,2	Newport	6,8,20:e,h:1,2	Bardo|Newport	2	C2-C3	e,h	1,2	257	95	22	Newport	0.863636	31				330	31	664011	417793	TRUE	Reported = Predicted
149	NZ_AHTS01000060	CVM_35202	Newport	6,8,20:e,h:1,2	Newport	6,8,20:e,h:1,2	Bardo|Newport	2	C2-C3	e,h	1,2	270	49	100	Newport	0.978947	118				330	50	428940	239557	TRUE	Reported = Predicted
150	NZ_AHTT01000034	CVM_21550	Newport	6,8,20:e,h:1,2	Newport	6,8,20:e,h:1,2	Bardo|Newport	2	C2-C3	e,h	1,2	261	44	139	Newport	0.920863	45	177	Newport	0.983051	330	30	818372	429622	TRUE	Reported = Predicted
151	NZ_AHTU01000027	CVM_22513	Newport	6,8,20:e,h:1,2	Newport	6,8,20:e,h:1,2	Bardo|Newport	2	C2-C3	e,h	1,2	265	44	139	Newport	0.920863	45	177	Newport	0.983051	330	28	1285253	438259	TRUE	Reported = Predicted
152	NZ_AHTV01000022	CVM_21538	Newport	6,8,20:e,h:1,2	Newport	6,8,20:e,h:1,2	Bardo|Newport	2	C2-C3	e,h	1,2	259	44	139	Newport	0.920863	45	177	Newport	0.983051	330	38	522733	317487	TRUE	Reported = Predicted
153	NZ_AHUH01000014	9184	Gallinarum	1,9,12:–:–	Gallinarum	1,9,12:–:–	Blegdam|Dublin|Enteritidis|Gueuletapee|Hillingdon|Kiel|Moscow|Naestved|Nitra|Rostock|II 9,46:g,[m],[s],t:[e,n,x]	11	D1	g,m	-	161	33	6	Gallinarum	0.666667	78	260	Enteritidis	0.888462	330	62	397012	115597	TRUE	Reported = Predicted
154	NZ_AHUJ01000002	SL1438	Dublin	1,9,12[Vi]:g,p:–	Dublin	1,9,12[Vi]:g,p:–	Blegdam|Dublin|Enteritidis|Gueuletapee|Hillingdon|Kiel|Moscow|Naestved|Nitra|Rostock|II 9,46:g,[m],[s],t:[e,n,x]	11	D1	g,p	-	330	36	39	Dublin	0.897436					330	39	478426	223469	TRUE	Reported = Predicted
155	NZ_AHUK01000020	HWS51	Dublin	1,9,12[Vi]:g,p:–	Dublin	1,9,12[Vi]:g,p:–	Blegdam|Dublin|Enteritidis|Gueuletapee|Hillingdon|Kiel|Moscow|Naestved|Nitra|Rostock|II 9,46:g,[m],[s],t:[e,n,x]	11	D1	g,p	-	288	36	39	Dublin	0.897436	10	125	Dublin	0.92	330	76	405596	103585	TRUE	Reported = Predicted
156	NZ_AHUL01000145	SE8a	Enteritidis	1,9,12:g,m:–	Enteritidis	1,9,12:g,m:–	Blegdam|Dublin|Enteritidis|Gueuletapee|Hillingdon|Kiel|Moscow|Naestved|Nitra|Rostock|II 9,46:g,[m],[s],t:[e,n,x]	11	D1	g,m	-	323	17	601	Enteritidis	0.986667	11	260	Enteritidis	0.888462	329	128	224634	62101	FALSE	Reported = Predicted
157	NZ_AHUM01000142	20037	Enteritidis	1,9,12:g,m:–	Enteritidis	1,9,12:g,m:–	Blegdam|Dublin|Enteritidis|Gueuletapee|Hillingdon|Kiel|Moscow|Naestved|Nitra|Rostock|II 9,46:g,[m],[s],t:[e,n,x]	11	D1	g,m	-	47	17	601	Enteritidis	0.986667	11	260	Enteritidis	0.888462	324	223	107570	37370	FALSE	Reported = Predicted
158	NZ_AHUN01000125	SE10	Enteritidis	1,9,12:g,m:–	Enteritidis	1,9,12:g,m:–	Blegdam|Dublin|Enteritidis|Gueuletapee|Hillingdon|Kiel|Moscow|Naestved|Nitra|Rostock|II 9,46:g,[m],[s],t:[e,n,x]	11	D1	g,m	-	321	17	601	Enteritidis	0.986667	11	260	Enteritidis	0.888462	325	149	151290	50120	FALSE	Reported = Predicted
159	NZ_AHUP01000103	18569	Enteritidis	1,9,12:g,m:–	Enteritidis	1,9,12:g,m:–	Blegdam|Dublin|Enteritidis|Gueuletapee|Hillingdon|Kiel|Moscow|Naestved|Nitra|Rostock|II 9,46:g,[m],[s],t:[e,n,x]	11	D1	g,m	-	43	17	601	Enteritidis	0.986667	11	260	Enteritidis	0.888462	327	114	203647	77243	FALSE	Reported = Predicted
160	NZ_AHUQ01000018	13_1	Enteritidis	1,9,12:g,m:–	Enteritidis	1,9,12:g,m:–	Blegdam|Dublin|Enteritidis|Gueuletapee|Hillingdon|Kiel|Moscow|Naestved|Nitra|Rostock|II 9,46:g,[m],[s],t:[e,n,x]	11	D1	g,m	-	37	17	601	Enteritidis	0.986667	11	260	Enteritidis	0.888462	330	50	444204	223923	TRUE	Reported = Predicted
161	NZ_AHUR01000071	PT23	Enteritidis	1,9,12:g,m:–	Enteritidis	1,9,12:g,m:–	Blegdam|Dublin|Enteritidis|Gueuletapee|Hillingdon|Kiel|Moscow|Naestved|Nitra|Rostock|II 9,46:g,[m],[s],t:[e,n,x]	11	D1	g,m	-	37	17	601	Enteritidis	0.986667	11	260	Enteritidis	0.888462	329	90	231205	105510	FALSE	Reported = Predicted
162	NZ_AJGK01000115	BL196	Typhi	9,12[Vi]:d:–	Typhi	9,12[Vi]:d:–	Typhi	1	D1	d	-	208	81	15	Typhi	0.933333	1	50	Typhi	1	328	173	120348	46625	FALSE	Reported = Predicted
163	NZ_AJGW01000022	41579	Heidelberg	1,4,[5],12:r:1,2	Heidelberg	1,4,[5],12:r:1,2	Heidelberg	1	B	r	1,2	70	32	232	Heidelberg	0.922078	15	42	Heidelberg	0.904762	330	39	724782	233730	TRUE	Reported = Predicted
164	NZ_AJGX01000005	41563	Heidelberg	1,4,[5],12:r:1,2	Heidelberg	1,4,[5],12:r:1,2	Heidelberg	1	B	r	1,2	70	32	232	Heidelberg	0.922078	15	42	Heidelberg	0.904762	330	55	586230	184125	TRUE	Reported = Predicted
165	NZ_AJGY01000129	41573	Heidelberg	1,4,[5],12:r:1,2	Heidelberg	1,4,[5],12:r:1,2	Heidelberg	1	B	r	1,2	70	32	232	Heidelberg	0.922078	15	42	Heidelberg	0.904762	329	115	264195	68391	FALSE	Reported = Predicted
166	NZ_AJGZ01000080	41566	Heidelberg	1,4,[5],12:r:1,2	Heidelberg	1,4,[5],12:r:1,2	Heidelberg	1	B	r	1,2	70	32	232	Heidelberg	0.922078	15	42	Heidelberg	0.904762	329	65	460233	163931	FALSE	Reported = Predicted
167	NZ_AJHA01000073	41565	Heidelberg	1,4,[5],12:r:1,2	Heidelberg	1,4,[5],12:r:1,2	Heidelberg	1	B	r	1,2	70	32	232	Heidelberg	0.922078	15	42	Heidelberg	0.904762	328	129	340062	89037	FALSE	Reported = Predicted
168	NZ_AHTW01000023	CVM_22425	Newport	6,8,20:e,h:1,2	Newport	6,8,20:e,h:1,2	Bardo|Newport	2	C2-C3	e,h	1,2	259	44	139	Newport	0.920863	45	177	Newport	0.983051	330	49	474683	317841	TRUE	Reported = Predicted
169	NZ_AHTX01000187	CVM_22462	Newport	6,8,20:e,h:1,2	Newport	6,8,20:e,h:1,2	Bardo|Newport	2	C2-C3	e,h	1,2	264	44	139	Newport	0.920863	45	177	Newport	0.983051	328	334	138919	26593	FALSE	Reported = Predicted
170	NZ_AJTD01000106	UJ308A	Typhi	9,12[Vi]:d:–	Typhi	9,12[Vi]:d:–	Typhi	1	D1	d	-	363	81	15	Typhi	0.933333	2	50	Typhi	1	317	373	98366	20029	FALSE	Reported = Predicted
171	NZ_AJTE01000231	UJ816A	Typhi	9,12[Vi]:d:–	Typhi	9,12[Vi]:d:–	Typhi	1	D1	d	-	364	81	15	Typhi	0.933333	2	50	Typhi	1	326	298	105399	28157	FALSE	Reported = Predicted
172	NZ_AJTU01000001	ST1660_06	Typhimurium	1,4,[5],12:i:1,2	Typhimurium	1,4,[5],12:i:1,2	Typhimurium	1	B	i	1,2	340	5	606	Typhimurium	0.92869	19	576	Typhimurium	0.836806	330	8	1621409	1157837	TRUE	Reported = Predicted
173	NZ_AJVD01000006	2010_1237	Enteritidis	1,9,12:g,m:–	Enteritidis	1,9,12:g,m:–	Blegdam|Dublin|Enteritidis|Gueuletapee|Hillingdon|Kiel|Moscow|Naestved|Nitra|Rostock|II 9,46:g,[m],[s],t:[e,n,x]	11	D1	g,m	-	24	17	601	Enteritidis	0.986667	11	260	Enteritidis	0.888462	330	43	478445	306252	TRUE	Reported = Predicted
174	NZ_AJXA01000009	ST0208	Typhi	9,12[Vi]:d:–	Typhi	9,12[Vi]:d:–	Typhi	1	D1	d	-	338	81	15	Typhi	0.933333	2	50	Typhi	1	326	196	150062	43446	FALSE	Reported = Predicted
175	NZ_AKFW01000001	2010K_2599	Enteritidis	1,9,12:g,m:–	Enteritidis	1,9,12:g,m:–	Blegdam|Dublin|Enteritidis|Gueuletapee|Hillingdon|Kiel|Moscow|Naestved|Nitra|Rostock|II 9,46:g,[m],[s],t:[e,n,x]	11	D1	g,m	-	24	17	601	Enteritidis	0.986667	11	260	Enteritidis	0.888462	330	37	570665	283980	TRUE	Reported = Predicted
176	NZ_AKFX01000001	2010K_0669	Enteritidis	1,9,12:g,m:–	Enteritidis	1,9,12:g,m:–	Blegdam|Dublin|Enteritidis|Gueuletapee|Hillingdon|Kiel|Moscow|Naestved|Nitra|Rostock|II 9,46:g,[m],[s],t:[e,n,x]	11	D1	g,m	-	24	17	601	Enteritidis	0.986667	11	260	Enteritidis	0.888462	330	32	681699	283978	TRUE	Reported = Predicted
177	NZ_AKFY01000073	08_0047	Enteritidis	1,9,12:g,m:–	Enteritidis	1,9,12:g,m:–	Blegdam|Dublin|Enteritidis|Gueuletapee|Hillingdon|Kiel|Moscow|Naestved|Nitra|Rostock|II 9,46:g,[m],[s],t:[e,n,x]	11	D1	g,m	-	22	17	601	Enteritidis	0.986667	11	260	Enteritidis	0.888462	330	88	197530	105643	TRUE	Reported = Predicted
178	NZ_AKFZ01000012	08_0128	Enteritidis	1,9,12:g,m:–	Enteritidis	1,9,12:g,m:–	Blegdam|Dublin|Enteritidis|Gueuletapee|Hillingdon|Kiel|Moscow|Naestved|Nitra|Rostock|II 9,46:g,[m],[s],t:[e,n,x]	11	D1	g,m	-	23	17	601	Enteritidis	0.986667	11	260	Enteritidis	0.888462	330	37	900878	242064	TRUE	Reported = Predicted
179	NZ_AKGA01000004	08_0627	Enteritidis	1,9,12:g,m:–	Enteritidis	1,9,12:g,m:–	Blegdam|Dublin|Enteritidis|Gueuletapee|Hillingdon|Kiel|Moscow|Naestved|Nitra|Rostock|II 9,46:g,[m],[s],t:[e,n,x]	11	D1	g,m	-	24	17	601	Enteritidis	0.986667	11	260	Enteritidis	0.888462	330	39	517988	264828	TRUE	Reported = Predicted
180	NZ_AKZO01000008	CR0044	Typhi	9,12[Vi]:d:–	Typhi	9,12[Vi]:d:–	Typhi	1	D1	d	-	245	81	15	Typhi	0.933333	1	50	Typhi	1	329	180	237424	44375	FALSE	Reported = Predicted
181	NZ_ALEI01000031	622731_39	Enteritidis	1,9,12:g,m:–	Enteritidis	1,9,12:g,m:–	Blegdam|Dublin|Enteritidis|Gueuletapee|Hillingdon|Kiel|Moscow|Naestved|Nitra|Rostock|II 9,46:g,[m],[s],t:[e,n,x]	11	D1	g,m	-	116	17	601	Enteritidis	0.986667	11	260	Enteritidis	0.888462	330	45	826797	284185	TRUE	Reported = Predicted
182	NZ_ALEJ01000042	639016_6	Enteritidis	1,9,12:g,m:–	Enteritidis	1,9,12:g,m:–	Blegdam|Dublin|Enteritidis|Gueuletapee|Hillingdon|Kiel|Moscow|Naestved|Nitra|Rostock|II 9,46:g,[m],[s],t:[e,n,x]	11	D1	g,m	-	135	17	601	Enteritidis	0.986667	11	260	Enteritidis	0.888462	330	44	426377	283142	TRUE	Reported = Predicted
183	NZ_ALEK01000025	640631	Enteritidis	1,9,12:g,m:–	Enteritidis	1,9,12:g,m:–	Blegdam|Dublin|Enteritidis|Gueuletapee|Hillingdon|Kiel|Moscow|Naestved|Nitra|Rostock|II 9,46:g,[m],[s],t:[e,n,x]	11	D1	g,m	-	137	17	601	Enteritidis	0.986667	11	260	Enteritidis	0.888462	330	35	904306	410558	TRUE	Reported = Predicted
184	NZ_ALEL01000002	77_0424	Enteritidis	1,9,12:g,m:–	Enteritidis	1,9,12:g,m:–	Blegdam|Dublin|Enteritidis|Gueuletapee|Hillingdon|Kiel|Moscow|Naestved|Nitra|Rostock|II 9,46:g,[m],[s],t:[e,n,x]	11	D1	g,m	-	109	17	601	Enteritidis	0.986667	11	260	Enteritidis	0.888462	330	35	478461	227650	TRUE	Reported = Predicted
185	NZ_ALEM01000038	607307_6	Enteritidis	1,9,12:g,m:–	Enteritidis	1,9,12:g,m:–	Blegdam|Dublin|Enteritidis|Gueuletapee|Hillingdon|Kiel|Moscow|Naestved|Nitra|Rostock|II 9,46:g,[m],[s],t:[e,n,x]	11	D1	g,m	-	125	17	601	Enteritidis	0.986667	11	260	Enteritidis	0.888462	330	38	650638	400438	TRUE	Reported = Predicted
186	NZ_ALEN01000028	485549_17	Enteritidis	1,9,12:g,m:–	Enteritidis	1,9,12:g,m:–	Blegdam|Dublin|Enteritidis|Gueuletapee|Hillingdon|Kiel|Moscow|Naestved|Nitra|Rostock|II 9,46:g,[m],[s],t:[e,n,x]	11	D1	g,m	-	106	17	601	Enteritidis	0.986667	11	260	Enteritidis	0.888462	330	33	650210	286870	TRUE	Reported = Predicted
187	NZ_ALEO01000036	596866_22	Enteritidis	1,9,12:g,m:–	Enteritidis	1,9,12:g,m:–	Blegdam|Dublin|Enteritidis|Gueuletapee|Hillingdon|Kiel|Moscow|Naestved|Nitra|Rostock|II 9,46:g,[m],[s],t:[e,n,x]	11	D1	g,m	-	22	17	601	Enteritidis	0.986667	11	260	Enteritidis	0.888462	330	28	754230	304075	TRUE	Reported = Predicted
188	NZ_ALEP01000034	596866_70	Enteritidis	1,9,12:g,m:–	Enteritidis	1,9,12:g,m:–	Blegdam|Dublin|Enteritidis|Gueuletapee|Hillingdon|Kiel|Moscow|Naestved|Nitra|Rostock|II 9,46:g,[m],[s],t:[e,n,x]	11	D1	g,m	-	22	17	601	Enteritidis	0.986667	11	260	Enteritidis	0.888462	330	31	650674	286588	TRUE	Reported = Predicted
189	NZ_ALEQ01000007	629164_26	Enteritidis	1,9,12:g,m:–	Enteritidis	1,9,12:g,m:–	Blegdam|Dublin|Enteritidis|Gueuletapee|Hillingdon|Kiel|Moscow|Naestved|Nitra|Rostock|II 9,46:g,[m],[s],t:[e,n,x]	11	D1	g,m	-	22	17	601	Enteritidis	0.986667	11	260	Enteritidis	0.888462	330	27	718761	316610	TRUE	Reported = Predicted
190	NZ_ALER01000047	629164_37	Enteritidis	1,9,12:g,m:–	Enteritidis	1,9,12:g,m:–	Blegdam|Dublin|Enteritidis|Gueuletapee|Hillingdon|Kiel|Moscow|Naestved|Nitra|Rostock|II 9,46:g,[m],[s],t:[e,n,x]	11	D1	g,m	-	106	17	601	Enteritidis	0.986667	11	260	Enteritidis	0.888462	330	36	426263	286581	TRUE	Reported = Predicted
191	NZ_ALES01000018	639672_46	Enteritidis	1,9,12:g,m:–	Enteritidis	1,9,12:g,m:–	Blegdam|Dublin|Enteritidis|Gueuletapee|Hillingdon|Kiel|Moscow|Naestved|Nitra|Rostock|II 9,46:g,[m],[s],t:[e,n,x]	11	D1	g,m	-	22	17	601	Enteritidis	0.986667	11	260	Enteritidis	0.888462	330	38	650167	282257	TRUE	Reported = Predicted
192	NZ_ALET01000040	639672_50	Enteritidis	1,9,12:g,m:–	Enteritidis	1,9,12:g,m:–	Blegdam|Dublin|Enteritidis|Gueuletapee|Hillingdon|Kiel|Moscow|Naestved|Nitra|Rostock|II 9,46:g,[m],[s],t:[e,n,x]	11	D1	g,m	-	106	17	601	Enteritidis	0.986667	11	260	Enteritidis	0.888462	330	33	470437	283766	TRUE	Reported = Predicted
193	NZ_ALEU01000043	77_1427	Enteritidis	1,9,12:g,m:–	Enteritidis	1,9,12:g,m:–	Blegdam|Dublin|Enteritidis|Gueuletapee|Hillingdon|Kiel|Moscow|Naestved|Nitra|Rostock|II 9,46:g,[m],[s],t:[e,n,x]	11	D1	g,m	-	153	17	601	Enteritidis	0.986667	11	260	Enteritidis	0.888462	330	34	1058860	281477	TRUE	Reported = Predicted
194	NZ_ALEV01000027	77_2659	Enteritidis	1,9,12:g,m:–	Enteritidis	1,9,12:g,m:–	Blegdam|Dublin|Enteritidis|Gueuletapee|Hillingdon|Kiel|Moscow|Naestved|Nitra|Rostock|II 9,46:g,[m],[s],t:[e,n,x]	11	D1	g,m	-	109	17	601	Enteritidis	0.986667	11	260	Enteritidis	0.888462	330	35	546163	296404	TRUE	Reported = Predicted
195	NZ_ALEW01000021	78_1757	Enteritidis	1,9,12:g,m:–	Enteritidis	1,9,12:g,m:–	Blegdam|Dublin|Enteritidis|Gueuletapee|Hillingdon|Kiel|Moscow|Naestved|Nitra|Rostock|II 9,46:g,[m],[s],t:[e,n,x]	11	D1	g,m	-	154	17	601	Enteritidis	0.986667	11	260	Enteritidis	0.888462	330	27	1508585	426120	TRUE	Reported = Predicted
196	NZ_ALEX01000012	22510_1	Enteritidis	1,9,12:g,m:–	Enteritidis	1,9,12:g,m:–	Blegdam|Dublin|Enteritidis|Gueuletapee|Hillingdon|Kiel|Moscow|Naestved|Nitra|Rostock|II 9,46:g,[m],[s],t:[e,n,x]	11	D1	g,m	-	22	17	601	Enteritidis	0.986667	11	260	Enteritidis	0.888462	330	32	650459	304076	TRUE	Reported = Predicted
197	NZ_ALEY01000032	8b_1	Enteritidis	1,9,12:g,m:–	Enteritidis	1,9,12:g,m:–	Blegdam|Dublin|Enteritidis|Gueuletapee|Hillingdon|Kiel|Moscow|Naestved|Nitra|Rostock|II 9,46:g,[m],[s],t:[e,n,x]	11	D1	g,m	-	37	17	601	Enteritidis	0.986667	11	260	Enteritidis	0.888462	330	31	761125	283366	TRUE	Reported = Predicted
198	NZ_ALEZ01000016	648905_5_18	Enteritidis	1,9,12:g,m:–	Enteritidis	1,9,12:g,m:–	Blegdam|Dublin|Enteritidis|Gueuletapee|Hillingdon|Kiel|Moscow|Naestved|Nitra|Rostock|II 9,46:g,[m],[s],t:[e,n,x]	11	D1	g,m	-	137	17	601	Enteritidis	0.986667	11	260	Enteritidis	0.888462	330	44	499883	286846	TRUE	Reported = Predicted
199	NZ_ALFA01000041	648901_6_18	Enteritidis	1,9,12:g,m:–	Enteritidis	1,9,12:g,m:–	Blegdam|Dublin|Enteritidis|Gueuletapee|Hillingdon|Kiel|Moscow|Naestved|Nitra|Rostock|II 9,46:g,[m],[s],t:[e,n,x]	11	D1	g,m	-	141	17	601	Enteritidis	0.986667	11	260	Enteritidis	0.888462	330	43	561237	303624	TRUE	Reported = Predicted
200	NZ_ALFB01000043	50_3079	Enteritidis	1,9,12:g,m:–	Enteritidis	1,9,12:g,m:–	Blegdam|Dublin|Enteritidis|Gueuletapee|Hillingdon|Kiel|Moscow|Naestved|Nitra|Rostock|II 9,46:g,[m],[s],t:[e,n,x]	11	D1	g,m	-	109	17	601	Enteritidis	0.986667	11	260	Enteritidis	0.888462	330	34	650333	406442	TRUE	Reported = Predicted
201	NZ_ALFC01000008	58_6482	Enteritidis	1,9,12:g,m:–	Enteritidis	1,9,12:g,m:–	Blegdam|Dublin|Enteritidis|Gueuletapee|Hillingdon|Kiel|Moscow|Naestved|Nitra|Rostock|II 9,46:g,[m],[s],t:[e,n,x]	11	D1	g,m	-	122	42	1	Enteritidis	1	136	260	Enteritidis	0.888462	330	39	508673	260137	TRUE	Reported = Predicted
202	NZ_ALFD01000344	22704	Enteritidis	1,9,12:g,m:–	Enteritidis	1,9,12:g,m:–	Blegdam|Dublin|Enteritidis|Gueuletapee|Hillingdon|Kiel|Moscow|Naestved|Nitra|Rostock|II 9,46:g,[m],[s],t:[e,n,x]	11	D1	g,m	-	66	17	601	Enteritidis	0.986667					314	380	76185	20581	FALSE	Reported = Predicted
203	NZ_ALFF01000107	CHS44	Enteritidis	1,9,12:g,m:–	Enteritidis	1,9,12:g,m:–	Blegdam|Dublin|Enteritidis|Gueuletapee|Hillingdon|Kiel|Moscow|Naestved|Nitra|Rostock|II 9,46:g,[m],[s],t:[e,n,x]	11	D1	g,m	-	244	17	601	Enteritidis	0.986667	11	260	Enteritidis	0.888462	329	102	416714	77939	FALSE	Reported = Predicted
204	NZ_ALFG01000038	CDC_2010K_1882	Enteritidis	1,9,12:g,m:–	Enteritidis	1,9,12:g,m:–	Blegdam|Dublin|Enteritidis|Gueuletapee|Hillingdon|Kiel|Moscow|Naestved|Nitra|Rostock|II 9,46:g,[m],[s],t:[e,n,x]	11	D1	g,m	-	214	17	601	Enteritidis	0.986667	11	260	Enteritidis	0.888462	330	32	937158	478548	TRUE	Reported = Predicted
205	NZ_ALFH01000028	CDC_2010K_1884	Enteritidis	1,9,12:g,m:–	Enteritidis	1,9,12:g,m:–	Blegdam|Dublin|Enteritidis|Gueuletapee|Hillingdon|Kiel|Moscow|Naestved|Nitra|Rostock|II 9,46:g,[m],[s],t:[e,n,x]	11	D1	g,m	-	214	17	601	Enteritidis	0.986667	11	260	Enteritidis	0.888462	330	39	1488186	479051	TRUE	Reported = Predicted
206	NZ_ALFI01000018	CDC_2010K_1594	Enteritidis	1,9,12:g,m:–	Enteritidis	1,9,12:g,m:–	Blegdam|Dublin|Enteritidis|Gueuletapee|Hillingdon|Kiel|Moscow|Naestved|Nitra|Rostock|II 9,46:g,[m],[s],t:[e,n,x]	11	D1	g,m	-	116	17	601	Enteritidis	0.986667	11	260	Enteritidis	0.888462	330	38	937137	410608	TRUE	Reported = Predicted
207	NZ_ALFJ01000022	CDC_2010K_1566	Enteritidis	1,9,12:g,m:–	Enteritidis	1,9,12:g,m:–	Blegdam|Dublin|Enteritidis|Gueuletapee|Hillingdon|Kiel|Moscow|Naestved|Nitra|Rostock|II 9,46:g,[m],[s],t:[e,n,x]	11	D1	g,m	-	22	17	601	Enteritidis	0.986667	11	260	Enteritidis	0.888462	330	36	904369	426341	TRUE	Reported = Predicted
208	NZ_ALFK01000019	CDC_2010K_1580	Enteritidis	1,9,12:g,m:–	Enteritidis	1,9,12:g,m:–	Blegdam|Dublin|Enteritidis|Gueuletapee|Hillingdon|Kiel|Moscow|Naestved|Nitra|Rostock|II 9,46:g,[m],[s],t:[e,n,x]	11	D1	g,m	-	22	17	601	Enteritidis	0.986667	11	260	Enteritidis	0.888462	330	30	1221684	478441	TRUE	Reported = Predicted
209	NZ_ALFL01000019	CDC_2010K_1543	Enteritidis	1,9,12:g,m:–	Enteritidis	1,9,12:g,m:–	Blegdam|Dublin|Enteritidis|Gueuletapee|Hillingdon|Kiel|Moscow|Naestved|Nitra|Rostock|II 9,46:g,[m],[s],t:[e,n,x]	11	D1	g,m	-	137	17	601	Enteritidis	0.986667	11	260	Enteritidis	0.888462	330	32	1507943	410561	TRUE	Reported = Predicted
210	NZ_ALFM01000038	CDC_2010K_1441	Enteritidis	1,9,12:g,m:–	Enteritidis	1,9,12:g,m:–	Blegdam|Dublin|Enteritidis|Gueuletapee|Hillingdon|Kiel|Moscow|Naestved|Nitra|Rostock|II 9,46:g,[m],[s],t:[e,n,x]	11	D1	g,m	-	22	17	601	Enteritidis	0.986667	11	260	Enteritidis	0.888462	330	29	570595	286758	TRUE	Reported = Predicted
211	NZ_ALFN01000015	CDC_2010K_1810	Enteritidis	1,9,12:g,m:–	Enteritidis	1,9,12:g,m:–	Blegdam|Dublin|Enteritidis|Gueuletapee|Hillingdon|Kiel|Moscow|Naestved|Nitra|Rostock|II 9,46:g,[m],[s],t:[e,n,x]	11	D1	g,m	-	116	17	601	Enteritidis	0.986667	11	260	Enteritidis	0.888462	330	48	426092	286835	TRUE	Reported = Predicted
212	NZ_ALFO01000006	CDC_2010K_1558	Enteritidis	1,9,12:g,m:–	Enteritidis	1,9,12:g,m:–	Blegdam|Dublin|Enteritidis|Gueuletapee|Hillingdon|Kiel|Moscow|Naestved|Nitra|Rostock|II 9,46:g,[m],[s],t:[e,n,x]	11	D1	g,m	-	116	17	601	Enteritidis	0.986667	11	260	Enteritidis	0.888462	330	31	1058753	303962	TRUE	Reported = Predicted
213	NZ_ALFP01000018	CDC_2010K_1018	Enteritidis	1,9,12:g,m:–	Enteritidis	1,9,12:g,m:–	Blegdam|Dublin|Enteritidis|Gueuletapee|Hillingdon|Kiel|Moscow|Naestved|Nitra|Rostock|II 9,46:g,[m],[s],t:[e,n,x]	11	D1	g,m	-	22	17	601	Enteritidis	0.986667	11	260	Enteritidis	0.888462	330	29	1221374	304158	TRUE	Reported = Predicted
214	NZ_ALFQ01000034	CDC_2010K_1010	Enteritidis	1,9,12:g,m:–	Enteritidis	1,9,12:g,m:–	Blegdam|Dublin|Enteritidis|Gueuletapee|Hillingdon|Kiel|Moscow|Naestved|Nitra|Rostock|II 9,46:g,[m],[s],t:[e,n,x]	11	D1	g,m	-	22	17	601	Enteritidis	0.986667	11	260	Enteritidis	0.888462	330	25	729094	478848	TRUE	Reported = Predicted
215	NZ_ALFR01000018	CDC_2010K_1729	Enteritidis	1,9,12:g,m:–	Enteritidis	1,9,12:g,m:–	Blegdam|Dublin|Enteritidis|Gueuletapee|Hillingdon|Kiel|Moscow|Naestved|Nitra|Rostock|II 9,46:g,[m],[s],t:[e,n,x]	11	D1	g,m	-	116	17	601	Enteritidis	0.986667	11	260	Enteritidis	0.888462	330	25	1508144	479100	TRUE	Reported = Predicted
216	NZ_ALFS01000031	CDC_2010K_0895	Enteritidis	1,9,12:g,m:–	Enteritidis	1,9,12:g,m:–	Blegdam|Dublin|Enteritidis|Gueuletapee|Hillingdon|Kiel|Moscow|Naestved|Nitra|Rostock|II 9,46:g,[m],[s],t:[e,n,x]	11	D1	g,m	-	214	17	601	Enteritidis	0.986667	11	260	Enteritidis	0.888462	330	34	682063	303953	TRUE	Reported = Predicted
217	NZ_ALFT01000039	CDC_2010K_0899	Enteritidis	1,9,12:g,m:–	Enteritidis	1,9,12:g,m:–	Blegdam|Dublin|Enteritidis|Gueuletapee|Hillingdon|Kiel|Moscow|Naestved|Nitra|Rostock|II 9,46:g,[m],[s],t:[e,n,x]	11	D1	g,m	-	214	17	601	Enteritidis	0.986667	11	260	Enteritidis	0.888462	330	33	937283	426421	TRUE	Reported = Predicted
218	NZ_ALFU01000007	CDC_2010K_1457	Enteritidis	1,9,12:g,m:–	Enteritidis	1,9,12:g,m:–	Blegdam|Dublin|Enteritidis|Gueuletapee|Hillingdon|Kiel|Moscow|Naestved|Nitra|Rostock|II 9,46:g,[m],[s],t:[e,n,x]	11	D1	g,m	-	215	17	601	Enteritidis	0.986667	11	260	Enteritidis	0.888462	330	25	1345571	304314	TRUE	Reported = Predicted
219	NZ_ALFV01000024	CDC_2010K_1747	Enteritidis	1,9,12:g,m:–	Enteritidis	1,9,12:g,m:–	Blegdam|Dublin|Enteritidis|Gueuletapee|Hillingdon|Kiel|Moscow|Naestved|Nitra|Rostock|II 9,46:g,[m],[s],t:[e,n,x]	11	D1	g,m	-	216	17	601	Enteritidis	0.986667	11	260	Enteritidis	0.888462	330	31	1221318	304076	TRUE	Reported = Predicted
220	NZ_ALFW01000025	CDC_2010K_0968	Enteritidis	1,9,12:g,m:–	Enteritidis	1,9,12:g,m:–	Blegdam|Dublin|Enteritidis|Gueuletapee|Hillingdon|Kiel|Moscow|Naestved|Nitra|Rostock|II 9,46:g,[m],[s],t:[e,n,x]	11	D1	g,m	-	214	17	601	Enteritidis	0.986667	11	260	Enteritidis	0.888462	330	34	1295843	283478	TRUE	Reported = Predicted
221	NZ_ALFX01000034	CDC_2010K_1444	Enteritidis	1,9,12:g,m:–	Enteritidis	1,9,12:g,m:–	Blegdam|Dublin|Enteritidis|Gueuletapee|Hillingdon|Kiel|Moscow|Naestved|Nitra|Rostock|II 9,46:g,[m],[s],t:[e,n,x]	11	D1	g,m	-	116	17	601	Enteritidis	0.986667	11	260	Enteritidis	0.888462	330	34	937086	427369	TRUE	Reported = Predicted
222	NZ_ALFY01000002	CDC_2010K_1445	Enteritidis	1,9,12:g,m:–	Enteritidis	1,9,12:g,m:–	Blegdam|Dublin|Enteritidis|Gueuletapee|Hillingdon|Kiel|Moscow|Naestved|Nitra|Rostock|II 9,46:g,[m],[s],t:[e,n,x]	11	D1	g,m	-	137	17	601	Enteritidis	0.986667	11	260	Enteritidis	0.888462	330	35	910279	227275	TRUE	Reported = Predicted
223	NZ_ALFZ01000015	CDC_2010K_1559	Enteritidis	1,9,12:g,m:–	Enteritidis	1,9,12:g,m:–	Essen|Hato	2	B	g,m	-	116	17	601	Enteritidis	0.986667	11	260	Enteritidis	0.888462	330	54	454581	168261	TRUE	Reported = Predicted
224	NZ_ALGA01000057	CDC_2010K_1565	Enteritidis	1,9,12:g,m:–	Enteritidis	1,9,12:g,m:–	Blegdam|Dublin|Enteritidis|Gueuletapee|Hillingdon|Kiel|Moscow|Naestved|Nitra|Rostock|II 9,46:g,[m],[s],t:[e,n,x]	11	D1	g,m	-	22	17	601	Enteritidis	0.986667	11	260	Enteritidis	0.888462	330	56	500367	160983	TRUE	Reported = Predicted
225	NZ_ALGB01000023	CDC_2010K_1808	Enteritidis	1,9,12:g,m:–	Enteritidis	1,9,12:g,m:–	Blegdam|Dublin|Enteritidis|Gueuletapee|Hillingdon|Kiel|Moscow|Naestved|Nitra|Rostock|II 9,46:g,[m],[s],t:[e,n,x]	11	D1	g,m	-	116	17	601	Enteritidis	0.986667	11	260	Enteritidis	0.888462	330	51	442883	200238	TRUE	Reported = Predicted
226	NZ_ALGC01000031	CDC_2010K_1811	Enteritidis	1,9,12:g,m:–	Enteritidis	1,9,12:g,m:–	Blegdam|Dublin|Enteritidis|Gueuletapee|Hillingdon|Kiel|Moscow|Naestved|Nitra|Rostock|II 9,46:g,[m],[s],t:[e,n,x]	11	D1	g,m	-	116	17	601	Enteritidis	0.986667	11	260	Enteritidis	0.888462	330	42	429587	195745	TRUE	Reported = Predicted
227	NZ_ALGD01000030	CDC_2010K_0956	Enteritidis	1,9,12:g,m:–	Enteritidis	1,9,12:g,m:–	Blegdam|Dublin|Enteritidis|Gueuletapee|Hillingdon|Kiel|Moscow|Naestved|Nitra|Rostock|II 9,46:g,[m],[s],t:[e,n,x]	11	D1	g,m	-	214	17	601	Enteritidis	0.986667	11	260	Enteritidis	0.888462	330	44	478500	213396	TRUE	Reported = Predicted
228	NZ_ALGE01000016	CDC_2010K_1455	Enteritidis	1,9,12:g,m:–	Enteritidis	1,9,12:g,m:–	Blegdam|Dublin|Enteritidis|Gueuletapee|Hillingdon|Kiel|Moscow|Naestved|Nitra|Rostock|II 9,46:g,[m],[s],t:[e,n,x]	11	D1	g,m	-	215	17	601	Enteritidis	0.986667	11	260	Enteritidis	0.888462	330	34	729043	261625	TRUE	Reported = Predicted
229	NZ_ALGF01000027	CDC_2010K_1575	Enteritidis	1,9,12:g,m:–	Enteritidis	1,9,12:g,m:–	Blegdam|Dublin|Enteritidis|Gueuletapee|Hillingdon|Kiel|Moscow|Naestved|Nitra|Rostock|II 9,46:g,[m],[s],t:[e,n,x]	11	D1	g,m	-	22	17	601	Enteritidis	0.986667	11	260	Enteritidis	0.888462	330	43	703295	211376	TRUE	Reported = Predicted
230	NZ_ALGG01000037	CDC_2010K_1725	Enteritidis	1,9,12:g,m:–	Enteritidis	1,9,12:g,m:–	Blegdam|Dublin|Enteritidis|Gueuletapee|Hillingdon|Kiel|Moscow|Naestved|Nitra|Rostock|II 9,46:g,[m],[s],t:[e,n,x]	11	D1	g,m	-	116	17	601	Enteritidis	0.986667	11	260	Enteritidis	0.888462	330	31	1322932	410607	TRUE	Reported = Predicted
231	NZ_ALGH01000036	CDC_2010K_1745	Enteritidis	1,9,12:g,m:–	Enteritidis	1,9,12:g,m:–	Blegdam|Dublin|Enteritidis|Gueuletapee|Hillingdon|Kiel|Moscow|Naestved|Nitra|Rostock|II 9,46:g,[m],[s],t:[e,n,x]	11	D1	g,m	-	216	17	601	Enteritidis	0.986667	11	260	Enteritidis	0.888462	330	37	682046	252613	TRUE	Reported = Predicted
232	NZ_ALGI01000029	CDC_2010K_1791	Enteritidis	1,9,12:g,m:–	Enteritidis	1,9,12:g,m:–	Blegdam|Dublin|Enteritidis|Gueuletapee|Hillingdon|Kiel|Moscow|Naestved|Nitra|Rostock|II 9,46:g,[m],[s],t:[e,n,x]	11	D1	g,m	-	217	17	601	Enteritidis	0.986667	11	260	Enteritidis	0.888462	330	30	1060979	282912	TRUE	Reported = Predicted
233	NZ_ALGJ01000044	CDC_2010K_1795	Enteritidis	1,9,12:g,m:–	Enteritidis	1,9,12:g,m:–	Blegdam|Dublin|Enteritidis|Gueuletapee|Hillingdon|Kiel|Moscow|Naestved|Nitra|Rostock|II 9,46:g,[m],[s],t:[e,n,x]	11	D1	g,m	-	217	17	601	Enteritidis	0.986667	11	260	Enteritidis	0.888462	330	41	593654	305907	TRUE	Reported = Predicted
234	NZ_ALGK01000015	576709	Enteritidis	1,9,12:g,m:–	Enteritidis	1,9,12:g,m:–	Blegdam|Dublin|Enteritidis|Gueuletapee|Hillingdon|Kiel|Moscow|Naestved|Nitra|Rostock|II 9,46:g,[m],[s],t:[e,n,x]	11	D1	g,m	-	116	17	601	Enteritidis	0.986667	11	260	Enteritidis	0.888462	330	41	603482	227276	TRUE	Reported = Predicted
235	NZ_ALGL01000054	635290_58	Enteritidis	1,9,12:g,m:–	Enteritidis	1,9,12:g,m:–	Blegdam|Dublin|Enteritidis|Gueuletapee|Hillingdon|Kiel|Moscow|Naestved|Nitra|Rostock|II 9,46:g,[m],[s],t:[e,n,x]	11	D1	g,m	-	133	17	601	Enteritidis	0.986667	11	260	Enteritidis	0.888462	330	59	426318	165396	TRUE	Reported = Predicted
236	NZ_ALGM01000109	607308_16	Enteritidis	1,9,12:g,m:–	Enteritidis	1,9,12:g,m:–	Blegdam|Dublin|Enteritidis|Gueuletapee|Hillingdon|Kiel|Moscow|Naestved|Nitra|Rostock|II 9,46:g,[m],[s],t:[e,n,x]	11	D1	g,m	-	126	17	601	Enteritidis	0.986667	11	260	Enteritidis	0.888462	330	79	410480	150186	FALSE	Reported = Predicted
237	NZ_ALGN01000056	607308_19	Enteritidis	1,9,12:g,m:–	Enteritidis	1,9,12:g,m:–	Blegdam|Dublin|Enteritidis|Gueuletapee|Hillingdon|Kiel|Moscow|Naestved|Nitra|Rostock|II 9,46:g,[m],[s],t:[e,n,x]	11	D1	g,m	-	116	17	601	Enteritidis	0.986667	11	260	Enteritidis	0.888462	330	49	629322	306215	TRUE	Reported = Predicted
238	NZ_ALGO01000054	607307_2	Enteritidis	1,9,12:g,m:–	Enteritidis	1,9,12:g,m:–	Blegdam|Dublin|Enteritidis|Gueuletapee|Hillingdon|Kiel|Moscow|Naestved|Nitra|Rostock|II 9,46:g,[m],[s],t:[e,n,x]	11	D1	g,m	-	125	17	601	Enteritidis	0.986667	11	260	Enteritidis	0.888462	330	42	603677	260157	TRUE	Reported = Predicted
239	NZ_ALGP01000040	607308_9	Enteritidis	1,9,12:g,m:–	Enteritidis	1,9,12:g,m:–	Blegdam|Dublin|Enteritidis|Gueuletapee|Hillingdon|Kiel|Moscow|Naestved|Nitra|Rostock|II 9,46:g,[m],[s],t:[e,n,x]	11	D1	g,m	-	116	17	601	Enteritidis	0.986667	11	260	Enteritidis	0.888462	330	50	547094	244347	TRUE	Reported = Predicted
240	NZ_ALGQ01000057	629163	Enteritidis	1,9,12:g,m:–	Enteritidis	1,9,12:g,m:–	Blegdam|Dublin|Enteritidis|Gueuletapee|Hillingdon|Kiel|Moscow|Naestved|Nitra|Rostock|II 9,46:g,[m],[s],t:[e,n,x]	11	D1	g,m	-	125	17	601	Enteritidis	0.986667	11	260	Enteritidis	0.888462	330	53	593563	283481	TRUE	Reported = Predicted
241	NZ_ALGR01000047	SE15_1	Enteritidis	1,9,12:g,m:–	Enteritidis	1,9,12:g,m:–	Blegdam|Dublin|Enteritidis|Gueuletapee|Hillingdon|Kiel|Moscow|Naestved|Nitra|Rostock|II 9,46:g,[m],[s],t:[e,n,x]	11	D1	g,m	-	322	17	601	Enteritidis	0.986667	11	260	Enteritidis	0.888462	330	52	410614	152954	TRUE	Reported = Predicted
242	NZ_ALGS01000043	CVM_N202	Enteritidis	1,9,12:g,m:–	Enteritidis	1,9,12:g,m:–	Blegdam|Dublin|Enteritidis|Gueuletapee|Hillingdon|Kiel|Moscow|Naestved|Nitra|Rostock|II 9,46:g,[m],[s],t:[e,n,x]	11	D1	g,m	-	217	17	601	Enteritidis	0.986667	11	260	Enteritidis	0.888462	330	35	425503	264564	TRUE	Reported = Predicted
243	NZ_ALGT01000028	CVM_56_3991	Enteritidis	1,9,12:g,m:–	Enteritidis	1,9,12:g,m:–	Blegdam|Dublin|Enteritidis|Gueuletapee|Hillingdon|Kiel|Moscow|Naestved|Nitra|Rostock|II 9,46:g,[m],[s],t:[e,n,x]	11	D1	g,m	-	273	17	601	Enteritidis	0.986667	11	260	Enteritidis	0.888462	330	42	500802	227885	TRUE	Reported = Predicted
244	NZ_ALGU01000035	CVM_76_3618	Enteritidis	1,9,12:g,m:–	Enteritidis	1,9,12:g,m:–	Blegdam|Dublin|Enteritidis|Gueuletapee|Hillingdon|Kiel|Moscow|Naestved|Nitra|Rostock|II 9,46:g,[m],[s],t:[e,n,x]	11	D1	g,m	-	157	17	601	Enteritidis	0.986667	11	260	Enteritidis	0.888462	330	84	426040	108724	FALSE	Reported = Predicted
245	NZ_ALGW01000018	CVM_81_2490	Enteritidis	1,9,12:g,m:–	Enteritidis	1,9,12:g,m:–	Blegdam|Dublin|Enteritidis|Gueuletapee|Hillingdon|Kiel|Moscow|Naestved|Nitra|Rostock|II 9,46:g,[m],[s],t:[e,n,x]	11	D1	g,m	-	109	17	601	Enteritidis	0.986667	11	260	Enteritidis	0.888462	330	49	636477	287078	TRUE	Reported = Predicted
246	NZ_ALGX01000004	SL909	Enteritidis	1,9,12:g,m:–	Enteritidis	1,9,12:g,m:–	Blegdam|Dublin|Enteritidis|Gueuletapee|Hillingdon|Kiel|Moscow|Naestved|Nitra|Rostock|II 9,46:g,[m],[s],t:[e,n,x]	11	D1	g,m	-	24	17	601	Enteritidis	0.986667	11	260	Enteritidis	0.888462	330	48	426393	281350	TRUE	Reported = Predicted
247	NZ_ALGY01000053	SL913	Enteritidis	1,9,12:g,m:–	Enteritidis	1,9,12:g,m:–	Blegdam|Dublin|Enteritidis|Gueuletapee|Hillingdon|Kiel|Moscow|Naestved|Nitra|Rostock|II 9,46:g,[m],[s],t:[e,n,x]	11	D1	g,m	-	335	17	601	Enteritidis	0.986667	11	260	Enteritidis	0.888462	330	46	426277	172285	TRUE	Reported = Predicted
248	NZ_ALGZ01000055	CVM_69_4941	Enteritidis	1,9,12:g,m:–	Enteritidis	1,9,12:g,m:–	Blegdam|Dublin|Enteritidis|Gueuletapee|Hillingdon|Kiel|Moscow|Naestved|Nitra|Rostock|II 9,46:g,[m],[s],t:[e,n,x]	11	D1	g,m	-	157	17	601	Enteritidis	0.986667	11	260	Enteritidis	0.888462	330	55	406438	180066	TRUE	Reported = Predicted
249	NZ_ALHA01000037	638970_15	Enteritidis	1,9,12:g,m:–	Enteritidis	1,9,12:g,m:–	Blegdam|Dublin|Enteritidis|Gueuletapee|Hillingdon|Kiel|Moscow|Naestved|Nitra|Rostock|II 9,46:g,[m],[s],t:[e,n,x]	11	D1	g,m	-	116	17	601	Enteritidis	0.986667	11	260	Enteritidis	0.888462	330	58	682073	406120	TRUE	Reported = Predicted
250	NZ_ALHB01000077	17927	Enteritidis	1,9,12:g,m:–	Enteritidis	1,9,12:g,m:–	Blegdam|Dublin|Enteritidis|Gueuletapee|Hillingdon|Kiel|Moscow|Naestved|Nitra|Rostock|II 9,46:g,[m],[s],t:[e,n,x]	11	D1	g,m	-	42	17	601	Enteritidis	0.986667	11	260	Enteritidis	0.888462	330	77	527346	156061	TRUE	Reported = Predicted
251	NZ_ALHC01000009	CHS4	Enteritidis	1,9,12:g,m:–	Enteritidis	1,9,12:g,m:–	Blegdam|Dublin|Enteritidis|Gueuletapee|Hillingdon|Kiel|Moscow|Naestved|Nitra|Rostock|II 9,46:g,[m],[s],t:[e,n,x]	11	D1	g,m	-	243	17	601	Enteritidis	0.986667	11	260	Enteritidis	0.888462	330	56	593702	181298	TRUE	Reported = Predicted
252	NZ_ALHD01000071	22558	Enteritidis	1,9,12:g,m:–	Enteritidis	1,9,12:g,m:–	Blegdam|Dublin|Enteritidis|Gueuletapee|Hillingdon|Kiel|Moscow|Naestved|Nitra|Rostock|II 9,46:g,[m],[s],t:[e,n,x]	11	D1	g,m	-	64	17	601	Enteritidis	0.986667	11	260	Enteritidis	0.888462	327	274	106536	30444	FALSE	Reported = Predicted
253	NZ_ALHE01000097	543463_22_17	Enteritidis	1,9,12:g,m:–	Enteritidis	1,9,12:g,m:–	Blegdam|Dublin|Enteritidis|Gueuletapee|Hillingdon|Kiel|Moscow|Naestved|Nitra|Rostock|II 9,46:g,[m],[s],t:[e,n,x]	11	D1	g,m	-	114	17	601	Enteritidis	0.986667	11	260	Enteritidis	0.888462	330	89	495886	130434	FALSE	Reported = Predicted
254	NZ_ALHF01000107	543463_40_18	Enteritidis	1,9,12:g,m:–	Enteritidis	1,9,12:g,m:–	Blegdam|Dublin|Enteritidis|Gueuletapee|Hillingdon|Kiel|Moscow|Naestved|Nitra|Rostock|II 9,46:g,[m],[s],t:[e,n,x]	11	D1	g,m	-	115	17	601	Enteritidis	0.986667	11	260	Enteritidis	0.888462	328	93	489466	122924	FALSE	Reported = Predicted
255	NZ_ALHG01000061	561362_1_1	Enteritidis	1,9,12:g,m:–	Enteritidis	1,9,12:g,m:–	Blegdam|Dublin|Enteritidis|Gueuletapee|Hillingdon|Kiel|Moscow|Naestved|Nitra|Rostock|II 9,46:g,[m],[s],t:[e,n,x]	11	D1	g,m	-	119	17	601	Enteritidis	0.986667	11	260	Enteritidis	0.888462	330	58	547025	280134	TRUE	Reported = Predicted
256	NZ_ALHH01000044	642044_4_1	Enteritidis	1,9,12:g,m:–	Enteritidis	1,9,12:g,m:–	Blegdam|Dublin|Enteritidis|Gueuletapee|Hillingdon|Kiel|Moscow|Naestved|Nitra|Rostock|II 9,46:g,[m],[s],t:[e,n,x]	11	D1	g,m	-	116	17	601	Enteritidis	0.986667	11	260	Enteritidis	0.888462	330	60	522236	242162	TRUE	Reported = Predicted
257	NZ_ALHI01000021	642046_4_7	Enteritidis	1,9,12:g,m:–	Enteritidis	1,9,12:g,m:–	Blegdam|Dublin|Enteritidis|Gueuletapee|Hillingdon|Kiel|Moscow|Naestved|Nitra|Rostock|II 9,46:g,[m],[s],t:[e,n,x]	11	D1	g,m	-	138	17	601	Enteritidis	0.986667	11	260	Enteritidis	0.888462	330	84	371016	140786	TRUE	Reported = Predicted
258	NZ_ALHJ01000048	648898_4_5	Enteritidis	1,9,12:g,m:–	Enteritidis	1,9,12:g,m:–	Blegdam|Dublin|Enteritidis|Gueuletapee|Hillingdon|Kiel|Moscow|Naestved|Nitra|Rostock|II 9,46:g,[m],[s],t:[e,n,x]	11	D1	g,m	-	116	17	601	Enteritidis	0.986667	11	260	Enteritidis	0.888462	329	87	321599	122708	FALSE	Reported = Predicted
259	NZ_ALHK01000189	648899_3_17	Enteritidis	1,9,12:g,m:–	Enteritidis	1,9,12:g,m:–	Blegdam|Dublin|Enteritidis|Gueuletapee|Hillingdon|Kiel|Moscow|Naestved|Nitra|Rostock|II 9,46:g,[m],[s],t:[e,n,x]	11	D1	g,m	-	140	17	601	Enteritidis	0.986667	11	260	Enteritidis	0.888462	328	118	211593	72032	FALSE	Reported = Predicted
260	NZ_ALHL01000087	648900_1_16	Enteritidis	1,9,12:g,m:–	Enteritidis	1,9,12:g,m:–	Blegdam|Dublin|Enteritidis|Gueuletapee|Hillingdon|Kiel|Moscow|Naestved|Nitra|Rostock|II 9,46:g,[m],[s],t:[e,n,x]	11	D1	g,m	-	116	17	601	Enteritidis	0.986667	11	260	Enteritidis	0.888462	330	82	477434	169916	FALSE	Reported = Predicted
261	NZ_ALHM01000048	648901_1_17	Enteritidis	1,9,12:g,m:–	Enteritidis	1,9,12:g,m:–	Blegdam|Dublin|Enteritidis|Gueuletapee|Hillingdon|Kiel|Moscow|Naestved|Nitra|Rostock|II 9,46:g,[m],[s],t:[e,n,x]	11	D1	g,m	-	141	17	601	Enteritidis	0.986667	11	260	Enteritidis	0.888462	330	74	421427	180012	TRUE	Reported = Predicted
262	NZ_ALHN01000108	648901_39_2	Enteritidis	1,9,12:g,m:–	Enteritidis	1,9,12:g,m:–	Blegdam|Dublin|Enteritidis|Gueuletapee|Hillingdon|Kiel|Moscow|Naestved|Nitra|Rostock|II 9,46:g,[m],[s],t:[e,n,x]	11	D1	g,m	-	116	17	601	Enteritidis	0.986667	11	260	Enteritidis	0.888462	329	107	306342	99696	FALSE	Reported = Predicted
263	NZ_ALHO01000035	648902_6_8	Enteritidis	1,9,12:g,m:–	Enteritidis	1,9,12:g,m:–	Blegdam|Dublin|Enteritidis|Gueuletapee|Hillingdon|Kiel|Moscow|Naestved|Nitra|Rostock|II 9,46:g,[m],[s],t:[e,n,x]	11	D1	g,m	-	116	17	601	Enteritidis	0.986667	11	260	Enteritidis	0.888462	330	59	547143	229149	TRUE	Reported = Predicted
264	NZ_ALHP01000010	648903_1_6	Enteritidis	1,9,12:g,m:–	Enteritidis	1,9,12:g,m:–	Blegdam|Dublin|Enteritidis|Gueuletapee|Hillingdon|Kiel|Moscow|Naestved|Nitra|Rostock|II 9,46:g,[m],[s],t:[e,n,x]	11	D1	g,m	-	142	17	601	Enteritidis	0.986667	11	260	Enteritidis	0.888462	330	76	516917	166858	FALSE	Reported = Predicted
265	NZ_ALHQ01000119	648904_3_6	Enteritidis	1,9,12:g,m:–	Enteritidis	1,9,12:g,m:–	Blegdam|Dublin|Enteritidis|Gueuletapee|Hillingdon|Kiel|Moscow|Naestved|Nitra|Rostock|II 9,46:g,[m],[s],t:[e,n,x]	11	D1	g,m	-	135	17	601	Enteritidis	0.986667	11	260	Enteritidis	0.888462	324	235	291122	37840	FALSE	Reported = Predicted
266	NZ_ALHR01000068	653049_13_19	Enteritidis	1,9,12:g,m:–	Enteritidis	1,9,12:g,m:–	Blegdam|Dublin|Enteritidis|Gueuletapee|Hillingdon|Kiel|Moscow|Naestved|Nitra|Rostock|II 9,46:g,[m],[s],t:[e,n,x]	11	D1	g,m	-	116	17	601	Enteritidis	0.986667	11	260	Enteritidis	0.888462	330	63	406457	153076	TRUE	Reported = Predicted
267	NZ_ALHS01000075	642044_8_1	Enteritidis	1,9,12:g,m:–	Enteritidis	1,9,12:g,m:–	Blegdam|Dublin|Enteritidis|Gueuletapee|Hillingdon|Kiel|Moscow|Naestved|Nitra|Rostock|II 9,46:g,[m],[s],t:[e,n,x]	11	D1	g,m	-	116	17	601	Enteritidis	0.986667	11	260	Enteritidis	0.888462	327	152	338145	65273	FALSE	Reported = Predicted
268	NZ_ALHT01000072	561362_9_7	Enteritidis	1,9,12:g,m:–	Enteritidis	1,9,12:g,m:–	Blegdam|Dublin|Enteritidis|Gueuletapee|Hillingdon|Kiel|Moscow|Naestved|Nitra|Rostock|II 9,46:g,[m],[s],t:[e,n,x]	11	D1	g,m	-	116	17	601	Enteritidis	0.986667	11	260	Enteritidis	0.888462	330	73	332626	130905	TRUE	Reported = Predicted
269	NZ_ALHU01000125	543463_42_20	Enteritidis	1,9,12:g,m:–	Enteritidis	1,9,12:g,m:–	Blegdam|Dublin|Enteritidis|Gueuletapee|Hillingdon|Kiel|Moscow|Naestved|Nitra|Rostock|II 9,46:g,[m],[s],t:[e,n,x]	11	D1	g,m	-	116	17	601	Enteritidis	0.986667	11	260	Enteritidis	0.888462	329	103	238736	94585	FALSE	Reported = Predicted
270	NZ_ALHV01000070	648901_16_16	Enteritidis	1,9,12:g,m:–	Enteritidis	1,9,12:g,m:–	Blegdam|Dublin|Enteritidis|Gueuletapee|Hillingdon|Kiel|Moscow|Naestved|Nitra|Rostock|II 9,46:g,[m],[s],t:[e,n,x]	11	D1	g,m	-	116	17	601	Enteritidis	0.986667	11	260	Enteritidis	0.888462	327	113	451218	75408	FALSE	Reported = Predicted
271	NZ_ALHX01000059	33944	Enteritidis	1,9,12:g,m:–	Enteritidis	1,9,12:g,m:–	Blegdam|Dublin|Enteritidis|Gueuletapee|Hillingdon|Kiel|Moscow|Naestved|Nitra|Rostock|II 9,46:g,[m],[s],t:[e,n,x]	11	D1	g,m	-	37	17	601	Enteritidis	0.986667	11	260	Enteritidis	0.888462	329	89	497485	99030	FALSE	Reported = Predicted
272	NZ_ALIB01000022	81_2625	Enteritidis	1,9,12:g,m:–	Enteritidis	1,9,12:g,m:–	Blegdam|Dublin|Enteritidis|Gueuletapee|Hillingdon|Kiel|Moscow|Naestved|Nitra|Rostock|II 9,46:g,[m],[s],t:[e,n,x]	11	D1	g,m	-	157	17	601	Enteritidis	0.986667	11	260	Enteritidis	0.888462	330	90	297171	134700	FALSE	Reported = Predicted
273	NZ_ALIC01000047	62_1976	Enteritidis	1,9,12:g,m:–	Enteritidis	1,9,12:g,m:–	Blegdam|Dublin|Enteritidis|Gueuletapee|Hillingdon|Kiel|Moscow|Naestved|Nitra|Rostock|II 9,46:g,[m],[s],t:[e,n,x]	11	D1	g,m	-	131	17	601	Enteritidis	0.986667	11	260	Enteritidis	0.888462	330	49	506910	212582	TRUE	Reported = Predicted
274	NZ_ALID01000052	53_407	Enteritidis	1,9,12:g,m:–	Enteritidis	1,9,12:g,m:–	Blegdam|Dublin|Enteritidis|Gueuletapee|Hillingdon|Kiel|Moscow|Naestved|Nitra|Rostock|II 9,46:g,[m],[s],t:[e,n,x]	11	D1	g,m	-	112	17	601	Enteritidis	0.986667	11	260	Enteritidis	0.888462	330	44	691815	229744	TRUE	Reported = Predicted
275	NZ_ALPN01000017	06_0784	Bareilly	6,7,14:y:1,5	Bareilly	6,7,14:y:1,5	Bareilly|Solt	2	C1	y	1,5	20	16	5	Bareilly	1	1612				328	91	316841	149281	FALSE	Reported = Predicted
276	NZ_ALPO01000006	06_0676	Hartford	6,7:y:e,n,x	Hartford	6,7:y:e,n,x	Hartford|Herzliya	2	C1	y	e,n,x	19	15	11	Hartford	0.9	405	2	Hartford	1	330	44	509589	261019	TRUE	Reported = Predicted
277	NZ_ALPP01000006	2011K_0112	Hadar	6,8:z10:e,n,x	Hadar	6,8:z10:e,n,x	Hadar|Istanbul	2	C2-C3	z10	e,n,x	60	31	61	Hadar	0.918033	33	39	Hadar	1	330	45	643933	278282	TRUE	Reported = Predicted
278	NZ_ALPQ01000072	2010K_1406	Mississippi	1,13,23:b:1,5	Mississippi	1,13,23:b:1,5	Ibadan|Mississippi|II 1,13,23:b:[1,5]:z42	3	G	b	1,5	57	28	1	Mississippi	1	356	2	Mississippi	1	328	131	184866	76961	FALSE	Reported = Predicted
279	NZ_AMBU01000070	CFSAN00322	Heidelberg	1,4,[5],12:r:1,2	Heidelberg	1,4,[5],12:r:1,2	Heidelberg	1	B	r	1,2	238	32	232	Heidelberg	0.922078	15	42	Heidelberg	0.904762	330	59	314905	119452	TRUE	Reported = Predicted
280	NZ_AMBV01000038	CFSAN00325	Heidelberg	1,4,[5],12:r:1,2	Heidelberg	1,4,[5],12:r:1,2	Heidelberg	1	B	r	1,2	238	32	232	Heidelberg	0.922078	15	42	Heidelberg	0.904762	330	43	564120	197381	TRUE	Reported = Predicted
281	NZ_AMBW01000012	CFSAN00326	Heidelberg	1,4,[5],12:r:1,2	Heidelberg	1,4,[5],12:r:1,2	Heidelberg	1	B	r	1,2	238	32	232	Heidelberg	0.922078	15	42	Heidelberg	0.904762	330	36	564229	231121	TRUE	Reported = Predicted
282	NZ_AMBX01000050	CFSAN00328	Heidelberg	1,4,[5],12:r:1,2	Heidelberg	1,4,[5],12:r:1,2	Heidelberg	1	B	r	1,2	238	32	232	Heidelberg	0.922078	15	42	Heidelberg	0.904762	330	39	500673	180754	TRUE	Reported = Predicted
283	NZ_AMDX02000047	STm1	Typhimurium	1,4,[5],12:i:1,2	Typhimurium	1,4,[5],12:i:1,2	Typhimurium	1	B	i	1,2	344	5	606	Typhimurium	0.92869	19	576	Typhimurium	0.836806	330	66	608959	258898	FALSE	Reported = Predicted
284	NZ_AMDY01000039	STm2	Typhimurium	1,4,[5],12:i:1,2	Typhimurium	1,4,[5],12:i:1,2	Typhimurium	1	B	i	1,2	348	5	606	Typhimurium	0.92869	19	576	Typhimurium	0.836806	327	178	172320	55111	FALSE	Reported = Predicted
285	NZ_AMDZ02000093	STm8	Typhimurium	1,4,[5],12:i:1,2	Typhimurium	1,4,[5],12:i:1,2	Typhimurium	1	B	i	1,2	353	5	606	Typhimurium	0.92869	19	576	Typhimurium	0.836806	330	58	521120	259171	TRUE	Reported = Predicted
286	NZ_AMEA02000071	STm9	Typhimurium	1,4,[5],12:i:1,2	Typhimurium	1,4,[5],12:i:1,2	Typhimurium	1	B	i	1,2	354	5	606	Typhimurium	0.92869	19	576	Typhimurium	0.836806	330	58	520194	259077	TRUE	Reported = Predicted
287	NZ_AMEB02000099	STm3	Typhimurium	1,4,[5],12:i:1,2	Typhimurium	1,4,[5],12:i:1,2	Typhimurium	1	B	i	1,2	349	5	606	Typhimurium	0.92869	19	576	Typhimurium	0.836806	330	67	464868	220045	FALSE	Reported = Predicted
288	NZ_AMEC02000109	STm4	Typhimurium	1,4,[5],12:i:1,2	Typhimurium	1,4,[5],12:i:1,2	Typhimurium	1	B	i	1,2	350	5	606	Typhimurium	0.92869	19	576	Typhimurium	0.836806	330	64	520887	225039	FALSE	Reported = Predicted
289	NZ_AMED02000083	STm6	Typhimurium	1,4,[5],12:i:1,2	Typhimurium	1,4,[5],12:i:1,2	Typhimurium	1	B	i	1,2	352	5	606	Typhimurium	0.92869	19	576	Typhimurium	0.836806	330	60	561585	254418	TRUE	Reported = Predicted
290	NZ_AMEE02000100	STm10	Typhimurium	1,4,[5],12:i:1,2	Typhimurium	1,4,[5],12:i:1,2	Typhimurium	1	B	i	1,2	345	5	606	Typhimurium	0.92869	19	576	Typhimurium	0.836806	330	67	466460	257325	FALSE	Reported = Predicted
291	NZ_AMEF02000089	STm11	Typhimurium	1,4,[5],12:i:1,2	Typhimurium	1,4,[5],12:i:1,2	Typhimurium	1	B	i	1,2	346	5	606	Typhimurium	0.92869	19	576	Typhimurium	0.836806	330	72	446312	220040	FALSE	Reported = Predicted
292	NZ_AMEG02000238	STm12	Typhimurium	1,4,[5],12:i:1,2	Typhimurium	1,4,[5],12:i:1,2	Typhimurium	1	B	i	1,2	347	5	606	Typhimurium	0.92869	19	576	Typhimurium	0.836806	330	64	448937	223322	FALSE	Reported = Predicted
293	NZ_AMEH02000289	STm5	Typhimurium	1,4,[5],12:i:1,2	Typhimurium	1,4,[5],12:i:1,2	Typhimurium	1	B	i	1,2	351	5	606	Typhimurium	0.92869	19	576	Typhimurium	0.836806	319	382	83562	21602	FALSE	Reported = Predicted
294	NZ_AMLT01000091	SARA35	Heidelberg	1,4,[5],12:r:1,2	Heidelberg	1,4,[5],12:r:1,2	Heidelberg	1	B	r	1,2	238	32	232	Heidelberg	0.922078	15	42	Heidelberg	0.904762	330	74	319860	114012	FALSE	Reported = Predicted
295	NZ_AMMX01000087	82_2052	Heidelberg	1,4,[5],12:r:1,2	Heidelberg	1,4,[5],12:r:1,2	Heidelberg	1	B	r	1,2	158	32	232	Heidelberg	0.922078	15	42	Heidelberg	0.904762	330	67	304060	148409	TRUE	Reported = Predicted
296	NZ_AMMY01000060	24390	Heidelberg	1,4,[5],12:r:1,2	Heidelberg	1,4,[5],12:r:1,2	Heidelberg	1	B	r	1,2	70	32	232	Heidelberg	0.922078	15	42	Heidelberg	0.904762	330	42	723725	203316	TRUE	Reported = Predicted
297	NZ_AMRS01000053	2009K_0807	Mbandaka	6,7,14:z10:e,n,z15	Mbandaka	6,7,14:z10:e,n,z15	Mbandaka	1	C1	z10	e,n,z15	51	27	58	Mbandaka	0.87931	413	14	Mbandaka	1	330	42	532438	235055	TRUE	Reported = Predicted
298	NZ_AMSN01000109	2010K_1863	Thompson	6,7,14:k:1,5	Thompson	6,7,14:k:1,5		0		k	1,5	58	29	42	Thompson	0.857143	26	23	Thompson	0.913043	329	101	267312	89572	FALSE	Reported = Predicted
299	NZ_AMYM01000232	ATCC_9120	Pullorum	1,9,12:–:–	Gallinarum	1,9,12:–:–	Gallinarum	1	D1	-	-	192	23	7			92	260	Enteritidis	0.888462	320	284	78548	28904	FALSE	Type 7: Insufficient support for prediction
300	NZ_ANHR01000090	RKS3027	16:z4,z32:-	16:z4,z32:-			IV 16:z4,z32:-	1	I	z4,z32	-	300	101	5	16:z4,z32:-	0.8	596				330	97	271006	80213	TRUE	Type 5: Partial antigenic calls
301	NZ_ANOS01000043	SH11G1113	Agona	1,4,[5],12:f,g,s:[1,2]	Agona	1,4,[5],12:f,g,s:[1,2]	Agona|Budapest|Derby	3	B	f,g,s	-	327	9	177	Agona	0.971751	13	32	Agona	1	330	77	188858	90606	TRUE	Reported = Predicted
302	NZ_ANOT01000052	SH08SF124	Agona	1,4,[5],12:f,g,s:[1,2]	Agona	1,4,[5],12:f,g,s:[1,2]	Agona|Budapest|Derby	3	B	f,g,s	-	325	9	177	Agona	0.971751	13	32	Agona	1	330	61	312477	184703	TRUE	Reported = Predicted
303	NZ_ANOU01000019	SH10GFN094	Agona	1,4,[5],12:f,g,s:[1,2]	Agona	1,4,[5],12:f,g,s:[1,2]	Agona|Budapest|Derby	3	B	f,g,s	-	9	9	177	Agona	0.971751	13	32	Agona	1	330	66	581913	197357	TRUE	Reported = Predicted
304	NZ_AOGG01000002	JS09102	Newport	6,8,20:e,h:1,2			Ferruch|Kottbus	2	C2-C3	e,h	1,5	290	100	1	Newport	1	1690				330	68	539879	160516	TRUE	Type 5: Partial antigenic calls
305	NZ_AHTY01000067	CVM_N18486	Newport	6,8,20:e,h:1,2	Newport	6,8,20:e,h:1,2	Bardo|Newport	2	C2-C3	e,h	1,2	274	44	139	Newport	0.920863	45	177	Newport	0.983051	330	59	474544	180522	TRUE	Reported = Predicted
306	NZ_AHTZ01000017	CVM_N1543	Newport	6,8,20:e,h:1,2	Newport	6,8,20:e,h:1,2	Bardo|Newport	2	C2-C3	e,h	1,2	259	44	139	Newport	0.920863	45	177	Newport	0.983051	330	53	530839	234771	TRUE	Reported = Predicted
307	NZ_AHUA01000015	CVM_21554	Newport	6,8,20:e,h:1,2	Newport	6,8,20:e,h:1,2	Bardo|Newport	2	C2-C3	e,h	1,2	262	44	139	Newport	0.920863	45	177	Newport	0.983051	330	32	647206	243179	TRUE	Reported = Predicted
308	NZ_AOXC01000079	AZ_057	Typhimurium	1,4,[5],12:i:1,2	Typhimurium	1,4,[5],12:i:1,2	Typhimurium	1	B	i	1,2	204	5	606	Typhimurium	0.92869	19	576	Typhimurium	0.836806	330	73	520833	216993	TRUE	Reported = Predicted
309	NZ_AOXD01000075	ST4581	Typhimurium	1,4,[5],12:i:1,2	Typhimurium	1,4,[5],12:i:1,2	Typhimurium	1	B	i	1,2	341	5	606	Typhimurium	0.92869	19	576	Typhimurium	0.836806	329	112	297840	76800	FALSE	Reported = Predicted
310	NZ_AOXE01000000	00_0163	58:l,z13,z28:z6	58:l,z13,z28:z6	II 58:l,z13,z28:z6	II 58:l,z13,z28:z6		0	O58	l,v	z6	6	6	3	58:l,z13,z28:z6	0.666667	781				330	82	477915	123966	TRUE	Reported = Predicted
311	NZ_AHUB01000006	CVM_19443	Newport	6,8,20:e,h:1,2	Newport	6,8,20:e,h:1,2	Bardo|Newport	2	C2-C3	e,h	1,2	252	94	4	Newport	0.75	157	177	Newport	0.983051	330	46	690815	209050	TRUE	Reported = Predicted
312	NZ_AOXH01000262	SARA56	Paratyphi B	1,4,[5],12:b:1,2	Paratyphi B	1,4,[5],12:b:1,2	Paratyphi B	1	B	b	1,2	314	70	8	Paratyphi B	1	88				327	224	116044	35894	FALSE	Reported = Predicted
313	NZ_AOXJ01000076	01_0133	50:g,z51:-	50:g,z51:-			IIIa 50:g,z51:-|IV 50:g,z51:-	2	Z	g,z51	-	7	7	4	50:g,z51:-	0.5					329	99	321198	102017	FALSE	Type 5: Partial antigenic calls
314	NZ_AOXK01000181	ATCC_9607	Worthington	1,13,23:z:l,w	Worthington	1,13,23:z:l,w	Worthington	1	G	z	l,w	196	74	13	Worthington	1	592	5	Worthington	0.8	318	323	162864	33233	FALSE	Reported = Predicted
315	NZ_AOXL01000000	ATCC_51955	Virchow	6,7,14:r:1,2	Virchow	6,7,14:r:1,2	Virchow	1	C1	r	1,2	178	61	8	Virchow	0.75	16	48	Virchow	0.916667	329	170	237750	47323	FALSE	Reported = Predicted
316	NZ_AOXM01000039	ATCC_9261	Urbana	30:b:e,n,x	Urbana	30:b:e,n,x	Urbana	1	N	b	e,n,x	194	72	12	Urbana	0.583333	754	9	Urbana	0.555556	329	261	308639	41150	FALSE	Reported = Predicted
317	NZ_AOXN01000000	ATCC_8388	Muenchen	6,8:d:1,2	Muenchen	6,8:d:1,2	Muenchen|Virginia	2	C2-C3	d	1,2	186	18	45	Muenchen	0.864865	82	76	Muenchen	0.986842	330	31	735371	243471	TRUE	Reported = Predicted
318	NZ_AOXO01000000	SARA13	Typhimurium	1,4,[5],12:i:1,2	Typhimurium	1,4,[5],12:i:1,2	Typhimurium	1	B	i	1,2	308	5	606	Typhimurium	0.92869	19	576	Typhimurium	0.836806	330	105	463249	90523	FALSE	Reported = Predicted
319	NZ_AOXP01000000	ATCC_8391	Thompson	6,7,14:k:1,5	Thompson	6,7,14:k:1,5	Abaetetuba|Thompson	2	C1	k	1,5	187	29	42	Thompson	0.857143	26	23	Thompson	0.913043	330	50	477726	178584	TRUE	Reported = Predicted
320	NZ_AOXQ01000064	TXSC_TXSC08_21	Tennessee	6,7,14:z29:[1,2,7]	Tennessee	6,7,14:z29:[1,2,7]	Tennessee|II 6,7:z29:[z42]	2	C1	z29	-	358	82	53	Tennessee	1					325	372	230916	25650	FALSE	Reported = Predicted
321	NZ_AOXR01000000	TXSC_TXSC08_19	Tennessee	6,7,14:z29:[1,2,7]	Tennessee	6,7,14:z29:[1,2,7]	Tennessee|II 6,7:z29:[z42]	2	C1	z29	-	357	82	53	Tennessee	1					328	221	236126	42841	FALSE	Reported = Predicted
322	NZ_AOXU01000000	ATCC_8400	Senftenberg	1,3,19:g,[s],t:–	Senftenberg	1,3,19:g,[s],t:–	Senftenberg	1	E4	g,[s],t	-	189	69	1	Senftenberg	1	290	2	Kingston	1	330	37	684265	305683	TRUE	Reported = Predicted
323	NZ_AOXV01000050	ATCC_7308	Stanley	1,4,[5],12,[27]:d:1,2	Stanley	1,4,[5],12,[27]:d:1,2	Stanley	1	B	d	1,2	184	66	1	Stanley	1	1027	26	Stanley	1	328	171	367533	56118	FALSE	Reported = Predicted
324	NZ_AOXW01000000	604314	Senftenberg	1,3,19:g,[s],t:–	Senftenberg	1,3,19:g,[s],t:–	Senftenberg	1	E4	g,[s],t	-	124	35	118	Senftenberg	0.948718	14	29	Senftenberg	1	330	51	771291	199371	TRUE	Reported = Predicted
325	NZ_AOXX01000000	ATCC_43845	Senftenberg	1,3,19:g,[s],t:–	Senftenberg	1,3,19:g,[s],t:–	Senftenberg	1	E4	g,[s],t	-	176	59	11	Senftenberg	0.636364	185	6	Westhampton	0.666667	330	78	482795	139159	FALSE	Reported = Predicted
326	NZ_AHUC01000023	CVM_37978	Newport	6,8,20:e,h:1,2	Newport	6,8,20:e,h:1,2	Bardo|Newport	2	C2-C3	e,h	1,2	271	44	139	Newport	0.920863	45	177	Newport	0.983051	330	33	499303	264843	TRUE	Reported = Predicted
327	NZ_AOXZ01000061	695	Soerenga	30:i:l,w	Soerenga	30:i:l,w	Soerenga	1	N	i	l,w	148	45	1	Soerenga	1	1659				329	160	298909	60846	FALSE	Reported = Predicted
328	NZ_AOYA01000052	ATCC_10717	Rubislaw	11:r:e,n,x	Rubislaw	11:r:e,n,x	Rubislaw	1	F	r	e,n,x	167	52	12	Rubislaw	0.916667	94	7	Rubislaw	1	330	92	407134	107703	TRUE	Reported = Predicted
329	NZ_AHUD01000049	CVM_19593	Newport	6,8,20:e,h:1,2	Newport	6,8,20:e,h:1,2	Bardo|Newport	2	C2-C3	e,h	1,2	258	44	139	Newport	0.920863	45	177	Newport	0.983051	330	56	415865	149724	TRUE	Reported = Predicted
330	NZ_AOYC01000000	ATCC_51962	Paratyphi B	1,4,[5],12:b:1,2	Schleissheim	4,12,27:b:–	Schleissheim|II 1,4,[5],12,[27]:b:[e,n,x]	2	B	b	-	183	65	5	Paratyphi B	0.8	42	10	Paratyphi B var. Java monophasic	0.8	330	83	205432	97550	TRUE	Type 7: Insufficient support for prediction
331	NZ_AOYD01000000	ATCC_19940	Paratyphi B	1,4,[5],12:b:1,2	Paratyphi B	1,4,[5],12:b:1,2	Paratyphi B	1	B	b	1,2	174	53	7	Paratyphi B	1	86	59	Paratyphi B var. Java	0.644068	330	65	365237	134853	TRUE	Reported = Predicted
332	NZ_AOYE01000000	ATCC_8759	Paratyphi B	1,4,[5],12:b:1,2	Paratyphi B	1,4,[5],12:b:1,2	Paratyphi B	1	B	b	1,2	190	70	8	Paratyphi B	1	88				330	37	621392	218836	TRUE	Reported = Predicted
333	NZ_AOYF01000000	ATCC_10719	Paratyphi B	1,4,[5],12:b:1,2	Paratyphi B	1,4,[5],12:b:1,2	Paratyphi B	1	B	b	1,2	168	53	7	Paratyphi B	1	86	59	Paratyphi B var. Java	0.644068	330	69	268513	119778	TRUE	Reported = Predicted
334	NZ_AOYH01000000	ATCC_11511	Paratyphi A	1,2,12:a:[1,5]	Paratyphi A	1,2,12:a:[1,5]	Miami|Paratyphi A|Sendai|II 9,12:a:1,5	4	A	a	1,5	171	51	7	Paratyphi A	1	85	58	Paratyphi A	0.896552	330	36	372079	199760	TRUE	Reported = Predicted
335	NZ_AOYI01000000	19945	Pullorum	1,9,12:–:–	Gallinarum	1,9,12:–:–	Gallinarum	1	D1	-	-	45	23	7	Gallinarum	1	92	260	Enteritidis	0.888462	330	47	429895	196856	TRUE	Type 2: Serovar variant detected
336	NZ_AOYJ01000000	ATCC_7378	Panama	1,9,12:l,v:1,5	Panama	1,9,12:l,v:1,5	Houston|India|Koessen|Panama	4	D1	l,v	1,5	185	67	5	Panama	1	48	20	Panama	0.85	330	40	487271	262001	TRUE	Reported = Predicted
337	NZ_AOYK01000000	ATCC_BAA_1673	Poona	1,13,22:z:1,6	Poona	1,13,22:z:1,6	Farmsen|Poona	2	G	z	1,6	201	77	5	Poona	0.8	964				329	109	340211	131602	FALSE	Reported = Predicted
338	NZ_AOYL01000000	701	Oranienburg	6,7,14:m,t:[z57]	Oranienburg	6,7,14:m,t:[z57]	Haelsingborg|Moers|Oranienburg|Othmarschen|II 6,7:g,[m],s,t:[z42]|II 6,7:m,t:-	6	C1	m,t	-	10	10	24	Oranienburg	0.791667	23	57	Oranienburg	0.982456	330	46	605891	262243	TRUE	Reported = Predicted
339	NZ_AOYM01000000	250	Oranienburg	6,7,14:m,t:[z57]	Oranienburg	6,7,14:m,t:[z57]	Haelsingborg|Moers|Oranienburg|Othmarschen|II 6,7:g,[m],s,t:[z42]|II 6,7:m,t:-	6	C1	m,t	-	10	10	24	Oranienburg	0.791667	23	57	Oranienburg	0.982456	329	128	242117	81627	FALSE	Reported = Predicted
340	NZ_AOYN01000000	47	Meleagridis	3,{10}{15}{15:,34} e,h:l,w	Meleagridis	3,{10}{15}{15:,34} e,h:l,w	Calabar|Meleagridis	2	E4	e,h	l,w	4	4	45	Meleagridis	0.931818	463	3	Meleagridis	1	327	174	223112	62877	FALSE	Reported = Predicted
341	NZ_AOYO01000000	ATCC_49284	Minnesota	21:b:e,n,x	Minnesota	21:b:e,n,x	Minnesota	1	L	b	e,n,x	177	60	6	Minnesota	0.666667	548	5	Minnesota	0.8	330	70	580013	123473	TRUE	Reported = Predicted
342	NZ_AOYP01000000	423984_2	Senftenberg	1,3,19:g,[s],t:–	Senftenberg	1,3,19:g,[s],t:–	Senftenberg	1	E4	g,[s],t	-	100	35	118	Senftenberg	0.948718	14	29	Senftenberg	1	330	61	300823	142859	TRUE	Reported = Predicted
343	NZ_AOYQ01000000	8387	Montevideo	6,7,14,[54]:g,m,[p],s:[1,2,7]	Montevideo	6,7,14,[54]:g,m,[p],s:[1,2,7]	Montevideo|Othmarschen|Plumaugat	3	C1	g,m,[p],s	-	159	40	29	Montevideo	0.785714	138				330	48	360422	178490	TRUE	Reported = Predicted
344	NZ_AOYR01000000	ATCC_51958	Mbandaka	6,7,14:z10:e,n,z15	Mbandaka	6,7,14:z10:e,n,z15	Mbandaka	1	C1	z10	e,n,z15	180	62	1	Mbandaka	1					330	137	232794	61025	FALSE	Reported = Predicted
345	NZ_AOYS01000000	1923	Miami	1,9,12:a:1,5	Miami	1,9,12:a:1,5	Miami|Paratyphi A|Sendai|II 9,12:a:1,5	4	D1	a	1,5	44	24	4	Miami	0.5	80	5	Miami	1	330	82	458619	105377	FALSE	Reported = Predicted
346	NZ_AOYT01000000	baa1674	Muenchen	6,8:d:1,2	Muenchen	6,8:d:1,2	Muenchen|Virginia	2	C2-C3	d	1,2	207	80	2	Muenchen	1	84				330	46	435135	186587	TRUE	Reported = Predicted
347	NZ_AOYU01000000	316235162	Senftenberg	1,3,19:g,[s],t:–	Senftenberg	1,3,19:g,[s],t:–	Senftenberg	1	E4	g,[s],t	-	79	35	118	Senftenberg	0.948718	14	29	Senftenberg	1	329	86	343845	133412	FALSE	Reported = Predicted
348	NZ_AOYV01000000	baa1594	Muenchen	6,8:d:1,2	Muenchen	6,8:d:1,2	Muenchen|Virginia	2	C2-C3	d	1,2	206	18	45	Muenchen	0.864865	112	76	Muenchen	0.986842	329	167	273424	76964	FALSE	Reported = Predicted
349	NZ_AOYW01000000	420	Muenster	3,{10}{15}{15:,34} e,h:1,5	Muenster	3,{10}{15}{15:,34} e,h:1,5	Muenster|Vilvoorde	2	E1	e,h	1,5	98	12	16	Muenster	0.9375	321	13	Muenster	1	330	41	541853	198407	TRUE	Reported = Predicted
350	NZ_AOYX01000000	315	Muenster	3,{10}{15}{15:,34} e,h:1,5	Muenster	3,{10}{15}{15:,34} e,h:1,5	Muenster|Vilvoorde	2	E1	e,h	1,5	14	12	16	Muenster	0.9375	321	13	Muenster	1	330	81	271952	112530	TRUE	Reported = Predicted
351	NZ_AOYY01000000	ATCC_9263	Kentucky	8,20:i:z6	Kentucky	8,20:i:z6	Kentucky	1	C2-C3	i	z6	195	73	14	Kentucky	1	198	2	Molade	0.5	328	197	222937	53837	FALSE	Reported = Predicted
352	NZ_AOYZ01000000	5349	Kentucky	8,20:i:z6	Kentucky	8,20:i:z6	Kentucky	1	C2-C3	i	z6	111	11	165	Kentucky	0.933333	152	169	Kentucky	1	329	105	429363	84872	FALSE	Reported = Predicted
353	NZ_AOZA01000000	10721	Javiana	1,9,12:l,z28:1,5	Javiana	1,9,12:l,z28:1,5	Itami|Javiana|II 9,12:l,z28:1,5:z42	3	D1	l,z28	1,5	28	19	3	Javiana	0.666667	1547	22	Javiana	0.863636	330	52	539095	164927	TRUE	Reported = Predicted
354	NZ_AOZB01000000	PRS_2010_0720	Javiana	1,9,12:l,z28:1,5	Javiana	1,9,12:l,z28:1,5	Itami|Javiana|II 9,12:l,z28:1,5:z42	3	D1	l,z28	1,5	298	91	33	Javiana	0.848485	24	22	Javiana	0.863636	330	97	246520	94676	FALSE	Reported = Predicted
355	NZ_AOZC01000000	ATCC_51959	Indiana	IV Rough:z4,z32:-	Indiana	1,4,12:z:1,7	Indiana|II 4,12:z:1,7	2	B	z	1,7	181	63	4	Indiana	1	17	9	Indiana	1	330	69	391451	124684	TRUE	Reported = Predicted
356	NZ_AOZD01000000	ATCC_10720	Inverness	38:k:1,6	Inverness	38:k:1,6	Inverness	1	P	k	1,6	169	54	19	Inverness	1	1384	1	Inverness	1	330	52	405139	255047	TRUE	Reported = Predicted
357	NZ_AOZE01000000	ATCC_51956	Hadar	6,8:z10:e,n,x	Hadar	6,8:z10:e,n,x	Hadar|Istanbul	2	C2-C3	z10	e,n,x	179	31	61	Hadar	0.918033	473	39	Hadar	1	330	53	528851	182405	TRUE	Reported = Predicted
358	NZ_AOZF01000000	ATCC_BAA_711	Gaminara	16:d:1,7	Gaminara	16:d:1,7	Gaminara	1	I	d	1,7	203	79	14	Gaminara	0.666667	239	1	Gaminara	1	324	286	216224	34032	FALSE	Reported = Predicted
359	NZ_AOZG01000000	564	Give var. 15+, 34+	3,{10}{15}{15:,34} l,v:1,7	Give	3,{10}{15}{15:,34} l,v:1,7	Give|Parkroyal	2	E1	l,v	1,7	120	37	22	Give	0.952381	654				330	34	650416	317912	TRUE	Type 2: Serovar variant detected
360	NZ_AOZH01000260	626	Derby	1,4,[5],12:f,g:[1,2]	Derby	1,4,[5],12:f,g:[1,2]	Agona|Budapest|Derby	3	B	f,g	-	130	43	19	Derby	0.947368	40	20	Derby	0.95	326	221	183182	50660	FALSE	Reported = Predicted
361	NZ_AOZI01000000	ATCC_11997	Chester	1,4,[5],12:e,h:e,n,x	Chester	1,4,[5],12:e,h:e,n,x	Chester	1	B	e,h	e,n,x	172	56	1	Chester	1					330	60	260296	137831	TRUE	Reported = Predicted
362	NZ_AOZJ01000000	818	Cerro	6,14,18:z4,z23:[1,5]	Cerro	6,14,18:z4,z23:[1,5]	Cerro|II 18:z4,z23:-|IIIa 18:z4,z23:-	3	K	z4,z23	-	156	47	36	Cerro	0.972222	367	2	Cerro	1	330	54	500974	193703	TRUE	Reported = Predicted
363	NZ_AOZK01000000	ATCC_10708	Choleraesuis	6,7:c:1,5	Choleraesuis	6,7:c:1,5	Chiredzi|Choleraesuis|Paratyphi C|Typhisuis	4	C1	c	1,5	166	1	4	Choleraesuis	1	139	130	Choleraesuis var. Kunzendorf	0.8	330	64	325570	131483	TRUE	Reported = Predicted
364	NZ_AOZL01000118	6	Choleraesuis	6,7:c:1,5	Choleraesuis	6,7:c:1,5	Chiredzi|Choleraesuis|Paratyphi C|Typhisuis	4	C1	c	1,5	1	1	4	Choleraesuis	1	139	130	Choleraesuis var. Kunzendorf	0.8	328	153	212073	61882	FALSE	Reported = Predicted
365	NZ_AOZM01000000	ATCC_BAA_664	Braenderup	6,7,14:e,h:e,n,z15	Braenderup	6,7,14:e,h:e,n,z15	Braenderup	1	C1	e,h	e,n,z15	202	78	36	Braenderup	0.965517	22	23	Braenderup	0.913043	330	55	496260	204832	TRUE	Reported = Predicted
366	NZ_AOZN01000000	ATCC_9115	Bareilly	6,7,14:y:1,5	Bareilly	6,7,14:y:1,5	Bareilly|Solt	2	C1	y	1,5	191	71	21	Bareilly	0.904762	362	7	Bareilly	1	330	36	517019	314011	TRUE	Reported = Predicted
367	NZ_AOZO01000000	ATCC_8392	Berta	1,9,12:[f],g,[t]:–	Berta	1,9,12:[f],g,[t]:–	Berta|Wernigerode	2	D1	f,g,t	-	188	68	22	Berta	0.681818	435	5	Berta	1	330	51	524002	231076	TRUE	Reported = Predicted
368	NZ_AOZP01000000	2780	Bareilly	6,7,14:y:1,5	Bareilly	6,7,14:y:1,5	Bareilly|Solt	2	C1	y	1,5	74	16	5	Bareilly	1	1612				327	262	249805	32714	FALSE	Reported = Predicted
369	NZ_AOZQ01000000	CFSAN000200	Bareilly	6,7,14:y:1,5	Bareilly	6,7,14:y:1,5	Bareilly|Solt	2	C1	y	1,5	221	85	1	Bareilly	1					330	44	448266	178323	TRUE	Reported = Predicted
370	NZ_AOZR01000000	CFSAN000197	Bareilly	6,7,14:y:1,5	Bareilly	6,7,14:y:1,5	Edinburg|Leeuwarden	2	C1	b	1,5	220	84	6	Bareilly	0.8					324	133	210391	59124	FALSE	Reported = Predicted
371	NZ_AOZT01000085	CFSAN000183	Bareilly	6,7,14:y:1,5	Bareilly	6,7,14:y:1,5	Bareilly|Solt	2	C1	y	1,5	218	83	6	Bareilly	0.833333	203				330	77	262528	101927	TRUE	Reported = Predicted
372	NZ_AOZU01000000	648586_1	Agona	1,4,[5],12:f,g,s:[1,2]	Agona	1,4,[5],12:f,g,s:[1,2]	Agona|Budapest|Derby	3	B	f,g,s	-	139	9	177	Agona	0.971751	13	32	Agona	1	330	50	570281	229726	TRUE	Reported = Predicted
373	NZ_AOZV01000000	419639_2_1	Agona	1,4,[5],12:f,g,s:[1,2]	Agona	1,4,[5],12:f,g,s:[1,2]	Agona|Budapest|Derby	3	B	f,g,s	-	96	9	177	Agona	0.971751	13	32	Agona	1	330	39	640975	308112	TRUE	Reported = Predicted
374	NZ_AOZW01000000	ATCC_51960	Albany	8,20:z4,z24:–	Albany	8,20:z4,z24:–	Albany|Duesseldorf	2	C2-C3	z4,z24	-	182	64	20	Albany	0.9	292	9	Albany	1	330	75	261422	104970	TRUE	Reported = Predicted
375	NZ_AOZX01000000	ATCC_51957	Agona	1,4,[5],12:f,g,s:[1,2]	Agona	1,4,[5],12:f,g,s:[1,2]	Agona|Budapest|Derby	3	B	f,g,s	-	150	9	177	Agona	0.971751	1215	32	Agona	1	330	48	528023	203738	TRUE	Reported = Predicted
376	NZ_AOZY01000000	632182_2	Agona	1,4,[5],12:f,g,s:[1,2]	Mbandaka	6,7,14:z10:e,n,z15		0		z10	e,n,z15	132	27	58	Mbandaka	0.87931					330	36	591553	276630	TRUE	Type 1: Incorrect Reported serovar
377	NZ_AOZZ01000088	ATCC_BAA_1592	Anatum	3,{10}{15}{15:,34} e,h:1,6	Anatum	3,{10}{15}{15:,34} e,h:1,6	Anatum|Hayindogo	2	E1	e,h	1,6	200	13	110	Anatum	0.925234	64	19	Anatum	0.842105	326	142	260654	66211	FALSE	Reported = Predicted
378	NZ_APAA01000000	USDA_100	Anatum	3,{10}{15}{15:,34} e,h:1,6	Anatum	3,{10}{15}{15:,34} e,h:1,6	Anatum|Hayindogo	2	E1	e,h	1,6	366	13	110	Anatum	0.925234	64	19	Anatum	0.842105	328	112	321115	72830	FALSE	Reported = Predicted
379	NZ_APAB01000115	14	Abony	1,4,[5],12,[27]:b:e,n,x	Abony	1,4,[5],12,[27]:b:e,n,x	Abony	1	B	b	e,n,x	3	3	1	Abony	1	1483				328	144	427066	73209	FALSE	Reported = Predicted
380	NZ_APAC01000006	01_0170	60:r:e,n,x,z15	60:r:e,n,x,z15	IIIb 60:r:e,n,x,z15	IIIb 60:r:e,n,x,z15	IIIb 60:r:e,n,x,z15	1	O60	r	e,n,x,z15	8	8	5	60:r:e,n,x,z15	0.666667	63				307	98	494991	122754	FALSE	Reported = Predicted
381	NZ_APAF01000000	CFSAN001084	Eastbourne	1,9,12:e,h:1,5	Eastbourne	1,9,12:e,h:1,5	Eastbourne|Waedenswil	2	D1	e,h	1,5	229	90	6	Eastbourne	1	414	4	Reading	0.75	326	326	175235	24138	FALSE	Reported = Predicted
382	NZ_APAH01000000	CFSAN001082	Havana	1,13,23:f,g,[s]:–	Havana	1,13,23:f,g,[s]:–		0		f,g	-	228	89	3	Havana	0.666667	578	14	Havana	1	329	338	80255	20466	FALSE	Reported = Predicted
383	NZ_APAK01000360	CFSAN001079	Ohio	6,7,14:b:l,w	Ohio	6,7,14:b:l,w	Ohio	1	C1	b	l,w	227	88	17	Ohio	0.882353	329	9	Ohio	1	330	281	135001	27583	FALSE	Reported = Predicted
384	NZ_APAM01000197	CFSAN001077	Norwich	6,7:e,h:1,6	Norwich	6,7:e,h:1,6	Adamstua|Norwich	2	C1	e,h	1,6	226	87	1	Norwich	1					330	216	246596	43707	FALSE	Reported = Predicted
385	NZ_APAN01000000	CFSAN001076	Litchfield	6,8:l,v:1,2	Litchfield	6,8:l,v:1,2	Litchfield|Pakistan	2	C2-C3	l,v	1,2	225	86	9	Litchfield	0.75	214	4	Litchfield	1	330	89	273983	96467	TRUE	Reported = Predicted
386	NZ_APAO01000000	CFSAN001075	Hartford	6,7:y:e,n,x	Hartford	6,7:y:e,n,x	Hartford|Herzliya	2	C1	y	e,n,x	224	15	11	Hartford	0.9	405	2	Hartford	1	330	46	458193	148489	TRUE	Reported = Predicted
387	NZ_APAP01000000	CFSAN000756	Braenderup	6,7,14:e,h:e,n,z15	Braenderup	6,7,14:e,h:e,n,z15	Braenderup	1	C1	e,h	e,n,z15	223	78	36	Braenderup	0.965517	22	23	Braenderup	0.913043	330	100	229766	90525	FALSE	Reported = Predicted
388	NZ_APAQ01000194	ATCC_35640	Abaetetuba	11:k:1,5	Abaetetuba	11:k:1,5	Abaetetuba|Thompson	2	F	k	1,5	175	58	5	Abaetetuba	1					324	176	248768	44705	FALSE	Reported = Predicted
389	NZ_APAR01000000	CFSAN000624	Stanleyville	1,4,[5],12,[27]: z4,z23:[1,2]	Gallinarum	1,9,12:–:–	Blegdam|Dublin|Enteritidis|Gueuletapee|Hillingdon|Kiel|Moscow|Naestved|Nitra|Rostock|II 9,46:g,[m],[s],t:[e,n,x]	11	D1	g,m	-	222	33	6	Gallinarum	0.666667	78	260	Enteritidis	0.888462	330	27	670946	262369	TRUE	Type 7: Insufficient support for prediction
390	NZ_AQQN01000040	S_70	Saintpaul	1,4,[5],12:e,h:1,2	Oranienburg	6,7,14:m,t:[z57]	Haelsingborg|Moers|Oranienburg|Othmarschen|II 6,7:g,[m],s,t:[z42]|II 6,7:m,t:-	6	C1	m,t	-	10	10	24	Oranienburg	0.791667	23	57	Oranienburg	0.982456	330	70	377479	148769	TRUE	Type 1: Incorrect Reported serovar
391	NZ_AROZ01000003	S_76	Oranienburg	6,7,14:m,t:[z57]	Oranienburg	6,7,14:m,t:[z57]	Haelsingborg|Moers|Oranienburg|Othmarschen|II 6,7:g,[m],s,t:[z42]|II 6,7:m,t:-	6	C1	m,t	-	306	10	24	Oranienburg	0.791667	23	57	Oranienburg	0.982456	327	157	185631	61498	FALSE	Reported = Predicted
392	NZ_ASRF01000000	119944	Infantis	6,7,14:r:1,5	Infantis	6,7,14:r:1,5	Infantis|Senegal	2	C1	r	1,5	32	22	39	Infantis	0.871795	32	49	Infantis	1	330	53	801789	165303	FALSE	Reported = Predicted
393	NZ_ATEU01000000	CVM42234	Cubana	1,13,23:z29:–	Cubana	1,13,23:z29:–	Agoueve|Cubana	2	G	z29	-	251	46	13	Cubana	0.769231	286	4	Cubana	1	330	40	826187	261262	TRUE	Reported = Predicted
394	NZ_ATHK01000000	335_3	Infantis	6,7,14:r:1,5	Infantis	6,7,14:r:1,5	Infantis|Senegal	2	C1	r	1,5	83	22	39	Infantis	0.871795	32	49	Infantis	1	330	73	428767	152157	FALSE	Reported = Predicted
395	NZ_ATWR01000000	STm7	Typhimurium	1,4,[5],12:i:1,2	Typhimurium	1,4,[5],12:i:1,2	Typhimurium	1	B	i	1,2	347	5	606	Typhimurium	0.92869	19	576	Typhimurium	0.836806	330	109	327481	100617	FALSE	Reported = Predicted
396	NZ_AUQD01000000	SARA33	Heidelberg	1,4,[5],12:r:1,2	Heidelberg	1,4,[5],12:r:1,2	Heidelberg	1	B	r	1,2	312	32	232	Heidelberg	0.922078	1615				330	159	168116	56612	FALSE	Reported = Predicted
397	NZ_AUQE01000000	RKS4129	Muenchen	6,8:d:1,2	Muenchen	6,8:d:1,2	Muenchen|Virginia	2	C2-C3	d	1,2	301	18	45	Muenchen	0.864865	82	76	Muenchen	0.986842	329	121	287053	60586	FALSE	Reported = Predicted
398	NZ_AUQF01000000	13562	Kentucky	8,20:i:z6	Kentucky	8,20:i:z6	Kentucky	1	C2-C3	i	z6	36	11	165	Kentucky	0.933333	152	169	Kentucky	1	330	91	402475	101819	FALSE	Reported = Predicted
399	NZ_AUQG01000000	29166	Kentucky	8,20:i:z6	Kentucky	8,20:i:z6	Kentucky	1	C2-C3	i	z6	77	11	165	Kentucky	0.933333	152	169	Kentucky	1	329	146	286851	77296	FALSE	Reported = Predicted
400	NZ_AUQH01000000	22694	Kentucky	8,20:i:z6	Kentucky	8,20:i:z6	Kentucky	1	C2-C3	i	z6	65	11	165	Kentucky	0.933333	152	169	Kentucky	1	330	68	550487	191715	FALSE	Reported = Predicted
401	NZ_AUQI01000000	N312	Kentucky	8,20:i:z6	Kentucky	8,20:i:z6	Kentucky	1	C2-C3	i	z6	295	11	165	Kentucky	0.933333	152	169	Kentucky	1	330	85	497245	125892	TRUE	Reported = Predicted
402	NZ_AUQJ01000000	20793	Kentucky	8,20:i:z6	Kentucky	8,20:i:z6	Kentucky	1	C2-C3	i	z6	62	11	165	Kentucky	0.933333	152	169	Kentucky	1	330	72	383151	135343	TRUE	Reported = Predicted
403	NZ_AUQL01000047	CDC_2009K1288	Typhimurium	1,4,[5],12:i:1,2	Typhimurium	1,4,[5],12:i:1,2	Typhimurium	1	B	i	1,2	213	5	606	Typhimurium	0.92869	19	576	Typhimurium	0.836806	330	37	963650	199682	TRUE	Reported = Predicted
404	NZ_AUQM01000021	CDC_2009K1158	Typhimurium	1,4,[5],12:i:1,2	Typhimurium	1,4,[5],12:i:1,2	Typhimurium	1	B	i	1,2	39	5	606	Typhimurium	0.92869	19	576	Typhimurium	0.836806	330	39	942964	223304	TRUE	Reported = Predicted
405	NZ_AUQN01000020	CDC_2009K1283	Typhimurium	1,4,[5],12:i:1,2	Typhimurium	1,4,[5],12:i:1,2	Typhimurium	1	B	i	1,2	39	5	606	Typhimurium	0.92869	19	576	Typhimurium	0.836806	330	36	1124541	277757	TRUE	Reported = Predicted
406	NZ_AUQO01000089	CDC_2009K1277	Typhimurium	1,4,[5],12:i:1,2	Typhimurium	1,4,[5],12:i:1,2	Typhimurium	1	B	i	1,2	39	5	606	Typhimurium	0.92869	19	576	Typhimurium	0.836806	330	67	443534	160935	TRUE	Reported = Predicted
407	NZ_AHUE01000045	CVM_19470	Newport	6,8,20:e,h:1,2	Newport	6,8,20:e,h:1,2	Bardo|Newport	2	C2-C3	e,h	1,2	255	96	10	Newport	0.9	46	177	Newport	0.983051	330	64	316606	158282	TRUE	Reported = Predicted
408	NZ_AHUF01000012	CVM_19536	Newport	6,8,20:e,h:1,2	Newport	6,8,20:e,h:1,2	Bardo|Newport	2	C2-C3	e,h	1,2	256	96	10	Newport	0.9	46	177	Newport	0.983051	330	51	823927	158212	TRUE	Reported = Predicted
409	NZ_AHUG01000000	CVM_4176	Newport	6,8,20:e,h:1,2	Newport	6,8,20:e,h:1,2	Bardo|Newport	2	C2-C3	e,h	1,2	272	97	1	Newport	1	46	177	Newport	0.983051	330	42	652450	308118	TRUE	Reported = Predicted
410	NZ_AUQT01000077	34502	Typhimurium	1,4,[5],12:i:1,2	Typhimurium	1,4,[5],12:i:1,2	Typhimurium	1	B	i	1,2	86	5	606	Typhimurium	0.92869	213	576	Typhimurium	0.836806	330	52	818914	247019	TRUE	Reported = Predicted
411	NZ_AUQU01000007	35423	Typhimurium	1,4,[5],12:i:1,2	Typhimurium	1,4,[5],12:i:1,2	Typhimurium	1	B	i	1,2	86	5	606	Typhimurium	0.92869	213	576	Typhimurium	0.836806	330	52	602134	270665	TRUE	Reported = Predicted
412	NZ_AUQV01000046	36618	Typhimurium	1,4,[5],12:i:1,2	Typhimurium	1,4,[5],12:i:1,2	Typhimurium	1	B	i	1,2	90	5	606	Typhimurium	0.92869	19	576	Typhimurium	0.836806	330	41	632438	246595	TRUE	Reported = Predicted
413	NZ_AWOI01000000	10_34587	Enteritidis	1,9,12:g,m:–	Enteritidis	1,9,12:g,m:–	Blegdam|Dublin|Enteritidis|Gueuletapee|Hillingdon|Kiel|Moscow|Naestved|Nitra|Rostock|II 9,46:g,[m],[s],t:[e,n,x]	11	D1	g,m	-	29	17	601	Enteritidis	0.986667	11	260	Enteritidis	0.888462	328	109	308397	80250	FALSE	Reported = Predicted
414	NZ_AYCL01000032	311387_1	Agona	1,4,[5],12:f,g,s:[1,2]	Agona	1,4,[5],12:f,g,s:[1,2]	Agona|Budapest|Derby	3	B	f,g,s	-	9	9	177	Agona	0.971751	13	32	Agona	1	330	38	895423	326412	TRUE	Reported = Predicted
415	NZ_AYCM01000051	339787	Agona	1,4,[5],12:f,g,s:[1,2]	Agona	1,4,[5],12:f,g,s:[1,2]	Agona|Budapest|Derby	3	B	f,g,s	-	84	9	177	Agona	0.971751	13	32	Agona	1	330	50	479000	175818	TRUE	Reported = Predicted
416	NZ_AYCN01000070	460004_2_1	Agona	1,4,[5],12:f,g,s:[1,2]	Agona	1,4,[5],12:f,g,s:[1,2]	Agona|Budapest|Derby	3	B	f,g,s	-	9	9	177	Agona	0.971751	13	32	Agona	1	330	52	433989	169225	TRUE	Reported = Predicted
417	NZ_AYCO01000068	460004_1_1	Agona	1,4,[5],12:f,g,s:[1,2]	Agona	1,4,[5],12:f,g,s:[1,2]	Agona|Budapest|Derby	3	B	f,g,s	-	9	9	177	Agona	0.971751	13	32	Agona	1	330	58	388375	155881	TRUE	Reported = Predicted
418	NZ_AYCP01000064	447967_2_1	Agona	1,4,[5],12:f,g,s:[1,2]	Agona	1,4,[5],12:f,g,s:[1,2]	Agona|Budapest|Derby	3	B	f,g,s	-	9	9	177	Agona	0.971751	13	32	Agona	1	330	46	433901	183063	TRUE	Reported = Predicted
419	NZ_AYCQ01000040	447967_1_1	Agona	1,4,[5],12:f,g,s:[1,2]	Agona	1,4,[5],12:f,g,s:[1,2]	Agona|Budapest|Derby	3	B	f,g,s	-	9	9	177	Agona	0.971751	13	32	Agona	1	330	45	309348	184550	TRUE	Reported = Predicted
420	NZ_AYCR01000087	442692_2_5	Agona	1,4,[5],12:f,g,s:[1,2]	Agona	1,4,[5],12:f,g,s:[1,2]	Agona|Budapest|Derby	3	B	[f],g,[t]	-	9	9	177	Agona	0.971751	13	32	Agona	1	330	83	388296	140362	TRUE	Reported = Predicted
421	NZ_AYCS01000038	442692_2_4	Agona	1,4,[5],12:f,g,s:[1,2]	Agona	1,4,[5],12:f,g,s:[1,2]	Agona|Budapest|Derby	3	B	f,g,s	-	9	9	177	Agona	0.971751	13	32	Agona	1	330	43	461538	215975	TRUE	Reported = Predicted
422	NZ_AYCT01000016	409753_6	Agona	1,4,[5],12:f,g,s:[1,2]	Agona	1,4,[5],12:f,g,s:[1,2]	Agona|Budapest|Derby	3	B	f,g,s	-	94	9	177	Agona	0.971751	13	32	Agona	1	330	36	752461	364485	TRUE	Reported = Predicted
423	NZ_AYCU01000058	620239	Agona	1,4,[5],12:f,g,s:[1,2]	Agona	1,4,[5],12:f,g,s:[1,2]	Agona|Budapest|Derby	3	B	f,g,s	-	129	9	177	Agona	0.971751	13	32	Agona	1	330	50	577305	255791	TRUE	Reported = Predicted
424	NZ_AYCV01000110	557928	Agona	1,4,[5],12:f,g,s:[1,2]	Agona	1,4,[5],12:f,g,s:[1,2]	Agona|Budapest|Derby	3	B	f,g,s	-	118	9	177	Agona	0.971751	13	32	Agona	1	329	92	368147	146172	FALSE	Reported = Predicted
425	NZ_AYCW01000051	467481	Agona	1,4,[5],12:f,g,s:[1,2]	Agona	1,4,[5],12:f,g,s:[1,2]	Agona|Budapest|Derby	3	B	f,g,s	-	9	9	177	Agona	0.971751	13	32	Agona	1	330	43	874249	234133	TRUE	Reported = Predicted
426	NZ_AYCX01000094	432613	Agona	1,4,[5],12:f,g,s:[1,2]	Agona	1,4,[5],12:f,g,s:[1,2]	Agona|Budapest|Derby	3	B	f,g,s	-	103	9	177	Agona	0.971751	13	32	Agona	1	330	83	364460	122654	TRUE	Reported = Predicted
427	NZ_AYCY01000087	266757_1	Agona	1,4,[5],12:f,g,s:[1,2]	Agona	1,4,[5],12:f,g,s:[1,2]	Agona|Budapest|Derby	3	B	f,g,s	-	72	9	177	Agona	0.971751	13	32	Agona	1	330	76	277333	116334	TRUE	Reported = Predicted
428	NZ_AYCZ01000106	660	Muenster	3,{10}{15}{15:,34} e,h:1,5	Muenster	3,{10}{15}{15:,34} e,h:1,5	Muenster|Vilvoorde	2	E1	e,h	1,5	144	12	16	Muenster	0.9375	321	13	Muenster	1	327	141	153078	61269	FALSE	Reported = Predicted
429	NZ_AYDA01000000	13036	Pullorum	1,9,12:–:–	Gallinarum	1,9,12:–:–	Gallinarum	1	D1	-	-	35	23	7	Gallinarum	1	92	260	Enteritidis	0.888462	330	39	659507	337692	TRUE	Type 2: Serovar variant detected
430	NZ_AYDB01000000	400095_18	Agona	1,4,[5],12:f,g,s:[1,2]	Agona	1,4,[5],12:f,g,s:[1,2]	Agona|Budapest|Derby	3	B	f,g,s	-	9	9	177	Agona	0.971751	13	32	Agona	1	330	71	366808	105066	TRUE	Reported = Predicted
431	NZ_AYDC01000000	400095_17	Agona	1,4,[5],12:f,g,s:[1,2]	Agona	1,4,[5],12:f,g,s:[1,2]	Agona|Budapest|Derby	3	B	f,g,s	-	9	9	177	Agona	0.971751	13	32	Agona	1	330	70	366691	137011	TRUE	Reported = Predicted
432	NZ_AYDD01000000	400095_14	Agona	1,4,[5],12:f,g,s:[1,2]	Agona	1,4,[5],12:f,g,s:[1,2]	Agona|Budapest|Derby	3	B	f,g,s	-	9	9	177	Agona	0.971751	13	32	Agona	1	330	36	432336	261273	TRUE	Reported = Predicted
433	NZ_AYDE01000000	400095_13	Agona	1,4,[5],12:f,g,s:[1,2]	Agona	1,4,[5],12:f,g,s:[1,2]	Agona|Budapest|Derby	3	B	f,g,s	-	9	9	177	Agona	0.971751	13	32	Agona	1	330	42	366802	218655	TRUE	Reported = Predicted
434	NZ_AYDF01000000	400095_11	Agona	1,4,[5],12:f,g,s:[1,2]	Agona	1,4,[5],12:f,g,s:[1,2]	Agona|Budapest|Derby	3	B	f,g,s	-	9	9	177	Agona	0.971751	13	32	Agona	1	330	64	257100	126709	TRUE	Reported = Predicted
435	NZ_AYDG01000000	392869_2	Agona	1,4,[5],12:f,g,s:[1,2]	Agona	1,4,[5],12:f,g,s:[1,2]	Agona|Budapest|Derby	3	B	f,g,s	-	9	9	177	Agona	0.971751	13	32	Agona	1	330	44	366813	223180	TRUE	Reported = Predicted
436	NZ_AYDH01000000	392869_1	Agona	1,4,[5],12:f,g,s:[1,2]	Agona	1,4,[5],12:f,g,s:[1,2]	Agona|Budapest|Derby	3	B	f,g,s	-	9	9	177	Agona	0.971751	13	32	Agona	1	330	67	366758	172266	TRUE	Reported = Predicted
437	NZ_AYDI01000000	246555_3	Agona	1,4,[5],12:f,g,s:[1,2]	Agona	1,4,[5],12:f,g,s:[1,2]	Agona|Budapest|Derby	3	B	f,g,s	-	9	9	177	Agona	0.971751	13	32	Agona	1	330	55	366748	149828	TRUE	Reported = Predicted
438	NZ_AYDJ01000000	241981	Agona	1,4,[5],12:f,g,s:[1,2]	Agona	1,4,[5],12:f,g,s:[1,2]	Agona|Budapest|Derby	3	B	f,g,s	-	9	9	177	Agona	0.971751	13	32	Agona	1	330	67	249327	129744	TRUE	Reported = Predicted
439	NZ_AYDK01000111	SA_4	Agona	1,4,[5],12:f,g,s:[1,2]	Agona	1,4,[5],12:f,g,s:[1,2]	Agona|Budapest|Derby	3	B	f,g,s	-	9	9	177	Agona	0.971751	13	32	Agona	1	328	110	230035	77306	FALSE	Reported = Predicted
440	NZ_AYDL01000044	SA_5	Agona	1,4,[5],12:f,g,s:[1,2]	Agona	1,4,[5],12:f,g,s:[1,2]	Agona|Budapest|Derby	3	B	f,g,s	-	9	9	177	Agona	0.971751	13	32	Agona	1	330	54	366657	189615	TRUE	Reported = Predicted
441	NZ_AJMN01000042	Levine_1	Newport	6,8,20:e,h:1,2	Newport	6,8,20:e,h:1,2	Bardo|Newport	2	C2-C3	e,h	1,2	163	49	100	Newport	0.978947	5				330	62	465605	225480	TRUE	Reported = Predicted
442	NZ_AYDN01000057	ATCC_BAA_707	Agona	1,4,[5],12:f,g,s:[1,2]	Agona	1,4,[5],12:f,g,s:[1,2]	Agona|Budapest|Derby	3	B	f,g,s	-	9	9	177	Agona	0.971751	13	32	Agona	1	330	70	397668	136177	TRUE	Reported = Predicted
443	NZ_AYDO01000108	361154004	Senftenberg	1,3,19:g,[s],t:–	Senftenberg	1,3,19:g,[s],t:–	Senftenberg	1	E4	g,[s],t	-	89	35	118	Senftenberg	0.948718	14	29	Senftenberg	1	330	72	564146	142329	FALSE	Reported = Predicted
444	NZ_AYDP01000321	423984_1	Senftenberg	1,3,19:g,[s],t:–	Senftenberg	1,3,19:g,[s],t:–	Senftenberg	1	E4	g,[s],t	-	99	35	118			14	29	Senftenberg	1	320	314	79854	25234	FALSE	Type 7: Insufficient support for prediction
445	NZ_AYDQ01000075	SARA61	Paratyphi B	1,4,[5],12:b:1,2	Agona	1,4,[5],12:f,g,s:[1,2]	Agona|Budapest|Derby	3	B	f,g,s	-	9	9	177	Agona	0.971751	13	32	Agona	1	330	49	640608	184774	TRUE	Type 1: Incorrect Reported serovar
446	NZ_AYDR01000105	253	Kentucky	8,20:i:z6	Kentucky	8,20:i:z6	Kentucky	1	C2-C3	i	z6	11	11	165	Kentucky	0.933333	318	169	Kentucky	1	329	81	399003	98447	FALSE	Reported = Predicted
447	NZ_AJMO01000063	Levine_15	Newport	6,8,20:e,h:1,2	Newport	6,8,20:e,h:1,2	Bardo|Newport	2	C2-C3	e,h	1,2	292	49	100	Newport	0.978947	118				330	50	449841	196643	TRUE	Reported = Predicted
448	NZ_AYDT01000065	322	Agona	1,4,[5],12:f,g,s:[1,2]	Agona	1,4,[5],12:f,g,s:[1,2]	Agona|Budapest|Derby	3	B	f,g,s	-	15	9	177	Agona	0.971751	13	32	Agona	1	326	166	366632	57925	FALSE	Reported = Predicted
449	NZ_AYDU01000083	292	Agona	1,4,[5],12:f,g,s:[1,2]	Agona	1,4,[5],12:f,g,s:[1,2]	Agona|Budapest|Derby	3	B	f,g,s	-	12	9	177	Agona	0.971751	13	32	Agona	1	326	137	229690	68965	FALSE	Reported = Predicted
450	NZ_AYDV01000081	SA_1	Agona	1,4,[5],12:f,g,s:[1,2]	Agona	1,4,[5],12:f,g,s:[1,2]	Agona|Budapest|Derby	3	B	f,g,s	-	9	9	177	Agona	0.971751	13	32	Agona	1	330	81	366776	116549	TRUE	Reported = Predicted
451	NZ_AYDW01000053	SA_2	Agona	1,4,[5],12:f,g,s:[1,2]	Agona	1,4,[5],12:f,g,s:[1,2]	Agona|Budapest|Derby	3	B	f,g,s	-	9	9	177	Agona	0.971751	13	32	Agona	1	330	57	297878	156994	TRUE	Reported = Predicted
452	NZ_AYDX01000115	SA_3	Agona	1,4,[5],12:f,g,s:[1,2]	Agona	1,4,[5],12:f,g,s:[1,2]	Agona|Budapest|Derby	3	B	f,g,s	-	307	9	177	Agona	0.971751	13	32	Agona	1	329	109	261145	79985	FALSE	Reported = Predicted
453	NZ_AOGH01000011	Henan_3	Newport	6,8,20:e,h:1,2	Newport	6,8,20:e,h:1,2	Bardo|Newport	2	C2-C3	e,h	1,2	286	95	22	Newport	0.863636	31				330	55	379418	183174	TRUE	Reported = Predicted
454	NZ_AOGI01000004	Shandong_3	Newport	6,8,20:e,h:1,2	Newport	6,8,20:e,h:1,2	Bardo|Newport	2	C2-C3	e,h	1,2	328	96	10	Newport	0.9	46	177	Newport	0.983051	330	42	751027	194658	TRUE	Reported = Predicted
455	NZ_AOGJ01000026	SH111077	Newport	6,8,20:e,h:1,2	Newport	6,8,20:e,h:1,2	Bardo|Newport	2	C2-C3	e,h	1,2	326	94	4	Newport	0.75	46	177	Newport	0.983051	330	68	283975	131989	TRUE	Reported = Predicted
456	NZ_AUQP01000000	_11_4	Newport	6,8,20:e,h:1,2	Newport	6,8,20:e,h:1,2	Bardo|Newport	2	C2-C3	e,h	1,2	163	49	100	Newport	0.978947	5				330	48	527193	231440	TRUE	Reported = Predicted
457	NZ_AUQQ01000000	_11_3	Newport	6,8,20:e,h:1,2	Newport	6,8,20:e,h:1,2	Bardo|Newport	2	C2-C3	e,h	1,2	163	49	100	Newport	0.978947	5				330	43	529084	336143	TRUE	Reported = Predicted
458	NZ_AUQR01000000	_11_2	Newport	6,8,20:e,h:1,2	Newport	6,8,20:e,h:1,2	Bardo|Newport	2	C2-C3	e,h	1,2	163	49	100	Newport	0.978947	5				330	42	552539	310137	TRUE	Reported = Predicted
459	NZ_AYDM01000082	637564_17	Newport	6,8,20:e,h:1,2	Newport	6,8,20:e,h:1,2	Bardo|Newport	2	C2-C3	e,h	1,2	134	44	139	Newport	0.920863	45	177	Newport	0.983051	330	70	283952	127248	TRUE	Reported = Predicted
460	NZ_AYDY01000040	RI_10P079	Newport	6,8,20:e,h:1,2	Newport	6,8,20:e,h:1,2	Bardo|Newport	2	C2-C3	e,h	1,2	299	44	139	Newport	0.920863	45	177	Newport	0.983051	330	37	439875	315812	TRUE	Reported = Predicted
461	NZ_AYDZ01000068	RI_10P078	Newport	6,8,20:e,h:1,2	Newport	6,8,20:e,h:1,2	Bardo|Newport	2	C2-C3	e,h	1,2	299	44	139	Newport	0.920863	45	177	Newport	0.983051	330	57	401454	145825	TRUE	Reported = Predicted
462	NZ_AYEA01000039	RI_10P069	Newport	6,8,20:e,h:1,2	Newport	6,8,20:e,h:1,2	Bardo|Newport	2	C2-C3	e,h	1,2	299	44	139	Newport	0.920863	45	177	Newport	0.983051	330	39	637500	263423	TRUE	Reported = Predicted
463	NZ_AYEB01000056	RI_10P068	Newport	6,8,20:e,h:1,2	Newport	6,8,20:e,h:1,2	Bardo|Newport	2	C2-C3	e,h	1,2	299	44	139	Newport	0.920863	45	177	Newport	0.983051	330	57	446739	130519	TRUE	Reported = Predicted
464	NZ_AYEJ01000075	NC_MB012510_0038	Senftenberg	1,3,19:g,[s],t:–	Senftenberg	1,3,19:g,[s],t:–	Senftenberg	1	E4	g,[s],t	-	100	35	118	Senftenberg	0.948718	14	29	Senftenberg	1	330	58	343781	148261	TRUE	Reported = Predicted
465	NZ_AYUN01000000	CFSAN004346	Montevideo	6,7,14,[54]:g,m,[p],s:[1,2,7]	Enteritidis	1,9,12:g,m:–	Blegdam|Dublin|Enteritidis|Gueuletapee|Hillingdon|Kiel|Moscow|Naestved|Nitra|Rostock|II 9,46:g,[m],[s],t:[e,n,x]	11	D1	g,m	-	242	92	5	Enteritidis	0.8	11	260	Enteritidis	0.888462	328	225	134680	36177	FALSE	Type 1: Incorrect Reported serovar
466	NZ_AYUO01000000	CFSAN004345	Typhimurium var. Copenhagen	1,4,[5],12:i:1,2	Muenster	3,{10}{15}{15:,34} e,h:1,5	Muenster|Vilvoorde	2	E4	e,h	1,5	241	12	16	Muenster	0.9375	321	13	Muenster	1	328	194	116139	45480	FALSE	Type 1: Incorrect Reported serovar
467	NZ_AYUP01000000	CFSAN004344	Muenster	3,{10}{15}{15:,34} e,h:1,5	Montevideo	6,7,14,[54]:g,m,[p],s:[1,2,7]	Montevideo|Othmarschen|Plumaugat	3	C1	g,m,[p],s	-	240	40	29	Montevideo	0.785714	138				328	245	124431	35308	FALSE	Type 1: Incorrect Reported serovar
468	NZ_AYUQ01000000	CFSAN004343	Give var. 15+	3,{10}{15}{15:,34} l,v:1,7	Typhimurium	1,4,[5],12:i:1,2	Typhimurium	1	B	i	1,2	239	5	606	Typhimurium	0.92869	19	576	Typhimurium	0.836806	329	113	253216	76600	FALSE	Type 1: Incorrect Reported serovar
469	NZ_AYUR01000000	CFSAN001697	Cerro	6,14,18:z4,z23:[1,5]	Cerro	6,14,18:z4,z23:[1,5]	Cerro|II 18:z4,z23:-|IIIa 18:z4,z23:-	3	K	z4,z23	-	233	47	36	Cerro	0.972222	367	2	Cerro	1	330	57	388516	142132	TRUE	Reported = Predicted
470	NZ_AYUS01000000	CFSAN001692	Cerro	6,14,18:z4,z23:[1,5]	Cerro	6,14,18:z4,z23:[1,5]	Cerro|II 18:z4,z23:-|IIIa 18:z4,z23:-	3	K	z4,z23	-	233	47	36	Cerro	0.972222	367	2	Cerro	1	330	64	388523	131290	TRUE	Reported = Predicted
471	NZ_AYUT01000000	CFSAN001691	Cerro	6,14,18:z4,z23:[1,5]	Cerro	6,14,18:z4,z23:[1,5]	Cerro|II 18:z4,z23:-|IIIa 18:z4,z23:-	3	K	z4,z23	-	233	47	36	Cerro	0.972222	367	2	Cerro	1	330	53	388489	222383	TRUE	Reported = Predicted
472	NZ_AYUU01000000	CFSAN001690	Cerro	6,14,18:z4,z23:[1,5]	Cerro	6,14,18:z4,z23:[1,5]	Cerro|II 18:z4,z23:-|IIIa 18:z4,z23:-	3	K	z4,z23	-	233	47	36	Cerro	0.972222	367	2	Cerro	1	330	55	388443	211782	TRUE	Reported = Predicted
473	NZ_AYUV01000000	CFSAN001681	Cerro	6,14,18:z4,z23:[1,5]	Cerro	6,14,18:z4,z23:[1,5]	Cerro|II 18:z4,z23:-|IIIa 18:z4,z23:-	3	K	z4,z23	-	232	47	36	Cerro	0.972222	367	2	Cerro	1	330	65	314720	151097	TRUE	Reported = Predicted
474	NZ_AYUW01000000	CFSAN001680	Cerro	6,14,18:z4,z23:[1,5]	Cerro	6,14,18:z4,z23:[1,5]	Cerro|II 18:z4,z23:-|IIIa 18:z4,z23:-	3	K	z4,z23	-	231	47	36	Cerro	0.972222	367	2	Cerro	1	330	65	323334	162579	TRUE	Reported = Predicted
475	NZ_AYUX01000000	CFSAN001679	Cerro	6,14,18:z4,z23:[1,5]	Cerro	6,14,18:z4,z23:[1,5]	Cerro|II 18:z4,z23:-|IIIa 18:z4,z23:-	3	K	z4,z23	-	156	47	36	Cerro	0.972222	367	2	Cerro	1	330	84	312578	140217	FALSE	Reported = Predicted
476	NZ_AYUY01000000	CFSAN001674	Cerro	6,14,18:z4,z23:[1,5]	Cerro	6,14,18:z4,z23:[1,5]	Cerro|II 18:z4,z23:-|IIIa 18:z4,z23:-	3	K	z4,z23	-	156	47	36	Cerro	0.972222	367	2	Cerro	1	330	72	379295	140791	TRUE	Reported = Predicted
477	NZ_AYUZ01000000	CFSAN001673	Cerro	6,14,18:z4,z23:[1,5]	Cerro	6,14,18:z4,z23:[1,5]	Cerro|II 18:z4,z23:-|IIIa 18:z4,z23:-	3	K	z4,z23	-	156	47	36	Cerro	0.972222	367	2	Cerro	1	330	66	533074	141968	TRUE	Reported = Predicted
478	NZ_AYVA01000000	CFSAN001671	Cerro	6,14,18:z4,z23:[1,5]	Cerro	6,14,18:z4,z23:[1,5]	Cerro|II 18:z4,z23:-|IIIa 18:z4,z23:-	3	K	z4,z23	-	156	47	36	Cerro	0.972222	367	2	Cerro	1	330	59	374367	195832	TRUE	Reported = Predicted
479	NZ_AYVB01000000	CFSAN001670	Cerro	6,14,18:z4,z23:[1,5]	Cerro	6,14,18:z4,z23:[1,5]	Cerro|II 18:z4,z23:-|IIIa 18:z4,z23:-	3	K	z4,z23	-	156	47	36	Cerro	0.972222	367	2	Cerro	1	330	61	378898	218403	TRUE	Reported = Predicted
480	NZ_AYVC01000000	CFSAN001669	Cerro	6,14,18:z4,z23:[1,5]	Cerro	6,14,18:z4,z23:[1,5]	Cerro|II 18:z4,z23:-|IIIa 18:z4,z23:-	3	K	z4,z23	-	156	47	36	Cerro	0.972222	367	2	Cerro	1	330	77	394767	189203	TRUE	Reported = Predicted
481	NZ_AYVD01000000	CFSAN001590	Cerro	6,14,18:z4,z23:[1,5]	Cerro	6,14,18:z4,z23:[1,5]	Cerro|II 18:z4,z23:-|IIIa 18:z4,z23:-	3	K	z4,z23	-	156	47	36	Cerro	0.972222	367	2	Cerro	1	330	57	501132	184318	TRUE	Reported = Predicted
482	NZ_AYVE01000000	CFSAN001589	Cerro	6,14,18:z4,z23:[1,5]	Cerro	6,14,18:z4,z23:[1,5]	Cerro|II 18:z4,z23:-|IIIa 18:z4,z23:-	3	K	z4,z23	-	156	47	36	Cerro	0.972222	367	2	Cerro	1	330	55	501325	174094	TRUE	Reported = Predicted
483	NZ_AYVF01000000	CFSAN001588	Cerro	6,14,18:z4,z23:[1,5]	Cerro	6,14,18:z4,z23:[1,5]	Cerro|II 18:z4,z23:-|IIIa 18:z4,z23:-	3	K	z4,z23	-	156	47	36	Cerro	0.972222	367	2	Cerro	1	330	61	379088	145279	TRUE	Reported = Predicted
484	NZ_AYVG01000000	CFSAN001587	Cerro	6,14,18:z4,z23:[1,5]	Cerro	6,14,18:z4,z23:[1,5]	Cerro|II 18:z4,z23:-|IIIa 18:z4,z23:-	3	K	z4,z23	-	230	47	36	Cerro	0.972222	367	2	Cerro	1	330	58	388492	219427	TRUE	Reported = Predicted
485	NZ_AYVI01000000	3402	Enteritidis	1,9,12:g,m:–	Give	3,{10}{15}{15:,34} l,v:1,7		0		l,v	1,7	85	37	22	Give	0.952381	654				330	157	220694	52316	FALSE	Type 1: Incorrect Reported serovar
486	NZ_AYVJ01000000	84	Typhimurium var. Copenhagen	1,4,[5],12:i:1,2	Typhimurium	1,4,[5],12:i:1,2	Typhimurium	1	B	i	1,2	5	5	606	Typhimurium	0.92869	19	576	Typhimurium	0.836806	329	197	195366	50576	FALSE	Type 2: Serovar variant detected
487	NZ_CAAT01000413	E02_1180	Typhi	9,12[Vi]:d:–	Typhi	9,12[Vi]:d:–	Typhi	1	D1	d	-	280	81	15	Typhi	0.933333	2	50	Typhi	1	327	215	154264	38656	FALSE	Reported = Predicted
488	NZ_CAAZ01000385	E98_3139	Typhi	9,12[Vi]:d:–	Typhi	9,12[Vi]:d:–	Typhi	1	D1	d	-	281	81	15	Typhi	0.933333	2	50	Typhi	1	321	229	105930	33802	FALSE	Reported = Predicted
489	NZ_CAFD01000074	3588_07					II 1,13,22:z10:z6	1	G	z10	z6	88	38	2							330	91	441130	173757	FALSE	Type 3: Ambiguous Reported serovar
490	NZ_CAGQ01000091	SS209	Senftenberg	1,3,19:g,[s],t:–	Senftenberg	1,3,19:g,[s],t:–	Senftenberg	1	E4	g,[s],t	-	336	35	118	Senftenberg	0.948718	14	29	Senftenberg	1	329	109	383879	89542	FALSE	Reported = Predicted
491	NZ_CARB01000008	73_H_09	Agona	1,4,[5],12:f,g,s:[1,2]	Agona	1,4,[5],12:f,g,s:[1,2]	Agona|Budapest|Derby	3	B	f,g,s	-	151	9	177	Agona	0.971751	13	32	Agona	1	330	63	550153	183094	FALSE	Reported = Predicted
492	NZ_CARC01000027	72_A_52	Agona	1,4,[5],12:f,g,s:[1,2]	Agona	1,4,[5],12:f,g,s:[1,2]	Agona|Budapest|Derby	3	B	f,g,s	-	150	9	177	Agona	0.971751	1215	32	Agona	1	330	79	292116	121863	FALSE	Reported = Predicted
493	NZ_CARD01000025	71_E_05	Agona	1,4,[5],12:f,g,s:[1,2]	Agona	1,4,[5],12:f,g,s:[1,2]	Agona|Budapest|Derby	3	B	f,g,s	-	150	9	177	Agona	0.971751	1215	32	Agona	1	330	67	457080	155580	FALSE	Reported = Predicted
494	NZ_CARE01000022	70_E_05	Agona	1,4,[5],12:f,g,s:[1,2]	Agona	1,4,[5],12:f,g,s:[1,2]	Agona|Budapest|Derby	3	B	f,g,s	-	9	9	177	Agona	0.971751	13	32	Agona	1	329	66	400142	154424	FALSE	Reported = Predicted
495	NZ_CARF01000077	69_H_06	Agona	1,4,[5],12:f,g,s:[1,2]	Agona	1,4,[5],12:f,g,s:[1,2]	Agona|Budapest|Derby	3	B	f,g,s	-	149	9	177	Agona	0.971751	13	32	Agona	1	330	90	260629	82805	FALSE	Reported = Predicted
496	NZ_CARG01000029	68_U_05	Agona	1,4,[5],12:f,g,s:[1,2]	Agona	1,4,[5],12:f,g,s:[1,2]	Agona|Budapest|Derby	3	B	f,g,s	-	147	9	177	Agona	0.971751	13	32	Agona	1	330	60	398319	144477	FALSE	Reported = Predicted
497	NZ_CARI01000043	66_F_99	Agona	1,4,[5],12:f,g,s:[1,2]	Agona	1,4,[5],12:f,g,s:[1,2]	Agona|Budapest|Derby	3	B	f,g,s	-	145	9	177	Agona	0.971751	13	32	Agona	1	330	80	368132	98995	FALSE	Reported = Predicted
498	NZ_CARJ01000030	65_H_72	Agona	1,4,[5],12:f,g,s:[1,2]	Agona	1,4,[5],12:f,g,s:[1,2]	Agona|Budapest|Derby	3	B	f,g,s	-	9	9	177	Agona	0.971751	13	32	Agona	1	330	70	412434	185406	FALSE	Reported = Predicted
499	NZ_CARK01000164	64_H_00	Agona	1,4,[5],12:f,g,s:[1,2]	Agona	1,4,[5],12:f,g,s:[1,2]	Agona|Budapest|Derby	3	B	f,g,s	-	143	9	177	Agona	0.971751	13	32	Agona	1	330	70	457627	156089	FALSE	Reported = Predicted
500	NZ_CARL01000063	63_H_87	Agona	1,4,[5],12:f,g,s:[1,2]	Agona	1,4,[5],12:f,g,s:[1,2]	Agona|Budapest|Derby	3	B	f,g,s	-	136	9	177	Agona	0.971751	1328	32	Agona	1	327	107	321833	105951	FALSE	Reported = Predicted
501	NZ_CARM01000195	62_H_72	Agona	1,4,[5],12:f,g,s:[1,2]	Agona	1,4,[5],12:f,g,s:[1,2]	Agona|Budapest|Derby	3	B	f,g,s	-	9	9	177	Agona	0.971751	13	32	Agona	1	329	75	287048	115499	FALSE	Reported = Predicted
502	NZ_CARN01000036	61_O_08	Agona	1,4,[5],12:f,g,s:[1,2]	Agona	1,4,[5],12:f,g,s:[1,2]	Agona|Budapest|Derby	3	B	f,g,s	-	128	9	177	Agona	0.971751	13	32	Agona	1	330	80	290744	120830	FALSE	Reported = Predicted
503	NZ_CARO01000065	60_O_08	Agona	1,4,[5],12:f,g,s:[1,2]	Agona	1,4,[5],12:f,g,s:[1,2]	Agona|Budapest|Derby	3	B	f,g,s	-	127	9	177	Agona	0.971751	13	32	Agona	1	330	73	308218	144530	FALSE	Reported = Predicted
504	NZ_CARP01000025	59_F_08	Agona	1,4,[5],12:f,g,s:[1,2]	Agona	1,4,[5],12:f,g,s:[1,2]	Agona|Budapest|Derby	3	B	f,g,s	-	95	9	177	Agona	0.971751	13	32	Agona	1	330	60	398969	182737	FALSE	Reported = Predicted
505	NZ_CARQ01000016	58_E_08	Agona	1,4,[5],12:f,g,s:[1,2]	Agona	1,4,[5],12:f,g,s:[1,2]	Agona|Budapest|Derby	3	B	f,g,s	-	123	9	177	Agona	0.971751	13	32	Agona	1	330	65	479958	185588	FALSE	Reported = Predicted
506	NZ_CARR01000052	56_O_08	Agona	1,4,[5],12:f,g,s:[1,2]	Agona	1,4,[5],12:f,g,s:[1,2]	Agona|Budapest|Derby	3	B	f,g,s	-	69	9	177	Agona	0.971751	13	32	Agona	1	330	66	399480	183108	FALSE	Reported = Predicted
507	NZ_CARS01000008	55_U_08	Agona	1,4,[5],12:f,g,s:[1,2]	Agona	1,4,[5],12:f,g,s:[1,2]	Agona|Budapest|Derby	3	B	f,g,s	-	69	9	177	Agona	0.971751	13	32	Agona	1	330	61	516329	183470	FALSE	Reported = Predicted
508	NZ_CART01000026	54_O_08	Agona	1,4,[5],12:f,g,s:[1,2]	Agona	1,4,[5],12:f,g,s:[1,2]	Agona|Budapest|Derby	3	B	f,g,s	-	113	9	177	Agona	0.971751	13	32	Agona	1	330	62	480261	185578	FALSE	Reported = Predicted
509	NZ_CARU01000027	53_F_08	Agona	1,4,[5],12:f,g,s:[1,2]	Agona	1,4,[5],12:f,g,s:[1,2]	Agona|Budapest|Derby	3	B	f,g,s	-	113	9	177	Agona	0.971751	13	32	Agona	1	330	65	398854	182623	FALSE	Reported = Predicted
510	NZ_CARV01000032	52_F_08	Agona	1,4,[5],12:f,g,s:[1,2]	Agona	1,4,[5],12:f,g,s:[1,2]	Agona|Budapest|Derby	3	B	f,g,s	-	69	9	177	Agona	0.971751	13	32	Agona	1	330	70	399295	184145	FALSE	Reported = Predicted
511	NZ_CARW01000044	51_E_09	Agona	1,4,[5],12:f,g,s:[1,2]	Agona	1,4,[5],12:f,g,s:[1,2]	Agona|Budapest|Derby	3	B	f,g,s	-	69	9	177	Agona	0.971751	13	32	Agona	1	329	122	289795	81905	FALSE	Reported = Predicted
512	NZ_CARX01000070	50_E_08	Agona	1,4,[5],12:f,g,s:[1,2]	Agona	1,4,[5],12:f,g,s:[1,2]	Agona|Budapest|Derby	3	B	f,g,s	-	110	9	177	Agona	0.971751	13	32	Agona	1	330	81	363118	124253	FALSE	Reported = Predicted
513	NZ_CARY01000026	48_E_08	Agona	1,4,[5],12:f,g,s:[1,2]	Agona	1,4,[5],12:f,g,s:[1,2]	Agona|Budapest|Derby	3	B	f,g,s	-	107	9	177	Agona	0.971751	13	32	Agona	1	330	60	516792	183480	FALSE	Reported = Predicted
514	NZ_CARZ01000105	46_E_09	Agona	1,4,[5],12:f,g,s:[1,2]	Agona	1,4,[5],12:f,g,s:[1,2]	Agona|Budapest|Derby	3	B	f,g,s	-	69	9	177	Agona	0.971751	13	32	Agona	1	329	124	289710	82623	FALSE	Reported = Predicted
515	NZ_CASA01000045	45_E_09	Agona	1,4,[5],12:f,g,s:[1,2]	Agona	1,4,[5],12:f,g,s:[1,2]	Agona|Budapest|Derby	3	B	f,g,s	-	69	9	177	Agona	0.971751	13	32	Agona	1	328	133	328812	75041	FALSE	Reported = Predicted
516	NZ_CASB01000115	44_E_09	Agona	1,4,[5],12:f,g,s:[1,2]	Agona	1,4,[5],12:f,g,s:[1,2]	Agona|Budapest|Derby	3	B	f,g,s	-	105	9	177	Agona	0.971751	13	32	Agona	1	324	217	182908	45893	FALSE	Reported = Predicted
517	NZ_CASC01000045	43_E_09	Agona	1,4,[5],12:f,g,s:[1,2]	Agona	1,4,[5],12:f,g,s:[1,2]	Agona|Budapest|Derby	3	B	f,g,s	-	95	9	177	Agona	0.971751	13	32	Agona	1	330	64	639722	185562	FALSE	Reported = Predicted
518	NZ_CASD01000073	42_E_09	Agona	1,4,[5],12:f,g,s:[1,2]	Agona	1,4,[5],12:f,g,s:[1,2]	Agona|Budapest|Derby	3	B	f,g,s	-	101	9	177	Agona	0.971751	13	32	Agona	1	326	195	178212	46950	FALSE	Reported = Predicted
519	NZ_CASE01000021	40_E_08	Agona	1,4,[5],12:f,g,s:[1,2]	Agona	1,4,[5],12:f,g,s:[1,2]	Agona|Budapest|Derby	3	B	f,g,s	-	95	9	177	Agona	0.971751	13	32	Agona	1	330	57	560977	289507	FALSE	Reported = Predicted
520	NZ_CASF01000138	41_E_09	Agona	1,4,[5],12:f,g,s:[1,2]	Agona	1,4,[5],12:f,g,s:[1,2]	Agona|Budapest|Derby	3	B	[f],g,[t]	-	97	9	177	Agona	0.971751	13	32	Agona	1	326	197	183317	46132	FALSE	Reported = Predicted
521	NZ_CASG01000072	38_O_03	Agona	1,4,[5],12:f,g,s:[1,2]	Agona	1,4,[5],12:f,g,s:[1,2]	Agona|Budapest|Derby	3	B	f,g,s	-	92	9	177	Agona	0.971751	13	32	Agona	1	330	91	247051	92629	FALSE	Reported = Predicted
522	NZ_CASH01000059	37_F_02	Agona	1,4,[5],12:f,g,s:[1,2]	Agona	1,4,[5],12:f,g,s:[1,2]	Agona|Budapest|Derby	3	B	f,g,s	-	80	9	177	Agona	0.971751	13	32	Agona	1	330	69	359467	148824	FALSE	Reported = Predicted
523	NZ_CASI01000025	36_H_00	Agona	1,4,[5],12:f,g,s:[1,2]	Agona	1,4,[5],12:f,g,s:[1,2]	Agona|Budapest|Derby	3	B	f,g,s	-	91	9	177	Agona	0.971751	13	32	Agona	1	330	62	433294	183349	FALSE	Reported = Predicted
524	NZ_CASJ01000033	35_H_08	Agona	1,4,[5],12:f,g,s:[1,2]	Agona	1,4,[5],12:f,g,s:[1,2]	Agona|Budapest|Derby	3	B	f,g,s	-	80	9	177	Agona	0.971751	13	32	Agona	1	330	54	528372	183188	FALSE	Reported = Predicted
525	NZ_CASK01000029	34_H_09	Agona	1,4,[5],12:f,g,s:[1,2]	Agona	1,4,[5],12:f,g,s:[1,2]	Agona|Budapest|Derby	3	B	f,g,s	-	87	9	177	Agona	0.971751	13	32	Agona	1	330	68	516917	148941	FALSE	Reported = Predicted
526	NZ_CASL01000034	33_A_05	Agona	1,4,[5],12:f,g,s:[1,2]	Agona	1,4,[5],12:f,g,s:[1,2]	Agona|Budapest|Derby	3	B	f,g,s	-	80	9	177	Agona	0.971751	13	32	Agona	1	330	73	359490	148829	FALSE	Reported = Predicted
527	NZ_CASM01000089	32_A_00	Agona	1,4,[5],12:f,g,s:[1,2]	Agona	1,4,[5],12:f,g,s:[1,2]	Agona|Budapest|Derby	3	B	f,g,s	-	82	9	177	Agona	0.971751	13	32	Agona	1	329	136	199318	78301	FALSE	Reported = Predicted
528	NZ_CASN01000009	31_H_09	Agona	1,4,[5],12:f,g,s:[1,2]	Agona	1,4,[5],12:f,g,s:[1,2]	Agona|Budapest|Derby	3	B	f,g,s	-	80	9	177	Agona	0.971751	13	32	Agona	1	330	60	517257	182855	FALSE	Reported = Predicted
529	NZ_CASO01000090	29_O_08	Agona	1,4,[5],12:f,g,s:[1,2]	Agona	1,4,[5],12:f,g,s:[1,2]	Agona|Budapest|Derby	3	B	f,g,s	-	9	9	177	Agona	0.971751	13	32	Agona	1	327	128	308187	69724	FALSE	Reported = Predicted
530	NZ_CASP01000021	28_O_08	Agona	1,4,[5],12:f,g,s:[1,2]	Agona	1,4,[5],12:f,g,s:[1,2]	Agona|Budapest|Derby	3	B	f,g,s	-	9	9	177	Agona	0.971751	13	32	Agona	1	330	94	225289	122447	FALSE	Reported = Predicted
531	NZ_CASQ01000073	27_O_98	Agona	1,4,[5],12:f,g,s:[1,2]	Agona	1,4,[5],12:f,g,s:[1,2]	Agona|Budapest|Derby	3	B	f,g,s	-	75	9	177	Agona	0.971751	13	32	Agona	1	330	86	225828	119689	FALSE	Reported = Predicted
532	NZ_CASR01000031	24_H_04	Agona	1,4,[5],12:f,g,s:[1,2]	Agona	1,4,[5],12:f,g,s:[1,2]	Agona|Budapest|Derby	3	B	f,g,s	-	71	9	177	Agona	0.971751	13	32	Agona	1	330	66	360454	162483	FALSE	Reported = Predicted
533	NZ_CASS01000034	23_F_01	Agona	1,4,[5],12:f,g,s:[1,2]	Agona	1,4,[5],12:f,g,s:[1,2]	Agona|Budapest|Derby	3	B	f,g,s	-	68	9	177	Agona	0.971751	13	32	Agona	1	330	85	359686	132312	FALSE	Reported = Predicted
534	NZ_CAST01000169	22_H_04	Agona	1,4,[5],12:f,g,s:[1,2]	Agona	1,4,[5],12:f,g,s:[1,2]	Agona|Budapest|Derby	3	B	f,g,s	-	67	9	177	Agona	0.971751	13	32	Agona	1	330	79	364294	148823	FALSE	Reported = Predicted
535	NZ_CASU01000041	21_H_10	Agona	1,4,[5],12:f,g,s:[1,2]	Agona	1,4,[5],12:f,g,s:[1,2]	Agona|Budapest|Derby	3	B	f,g,s	-	9	9	177	Agona	0.971751	13	32	Agona	1	330	84	398624	122386	FALSE	Reported = Predicted
536	NZ_CASV01000076	20_H_06	Agona	1,4,[5],12:f,g,s:[1,2]	Agona	1,4,[5],12:f,g,s:[1,2]	Agona|Budapest|Derby	3	B	f,g,s	-	63	9	177	Agona	0.971751	13	32	Agona	1	330	81	517176	134905	FALSE	Reported = Predicted
537	NZ_CASW01000044	19_F_03	Agona	1,4,[5],12:f,g,s:[1,2]	Agona	1,4,[5],12:f,g,s:[1,2]	Agona|Budapest|Derby	3	B	f,g,s	-	9	9	177	Agona	0.971751	13	32	Agona	1	330	78	359504	122698	FALSE	Reported = Predicted
538	NZ_CASX01000056	18_H_07	Agona	1,4,[5],12:f,g,s:[1,2]	Agona	1,4,[5],12:f,g,s:[1,2]	Agona|Budapest|Derby	3	B	f,g,s	-	9	9	177	Agona	0.971751	13	32	Agona	1	330	63	516437	183161	FALSE	Reported = Predicted
539	NZ_CASY01000037	17_H_06	Agona	1,4,[5],12:f,g,s:[1,2]	Agona	1,4,[5],12:f,g,s:[1,2]	Agona|Budapest|Derby	3	B	f,g,s	-	9	9	177	Agona	0.971751	13	32	Agona	1	330	70	398327	148751	FALSE	Reported = Predicted
540	NZ_CATA01000035	15_H_03	Agona	1,4,[5],12:f,g,s:[1,2]	Agona	1,4,[5],12:f,g,s:[1,2]	Agona|Budapest|Derby	3	B	f,g,s	-	41	9	177	Agona	0.971751	13	32	Agona	1	330	74	360505	154376	FALSE	Reported = Predicted
541	NZ_CATB01000006	14_E_05	Agona	1,4,[5],12:f,g,s:[1,2]	Agona	1,4,[5],12:f,g,s:[1,2]	Agona|Budapest|Derby	3	B	f,g,s	-	40	9	177	Agona	0.971751	13	32	Agona	1	330	64	398879	183418	FALSE	Reported = Predicted
542	NZ_CATC01000029	13_E_05	Agona	1,4,[5],12:f,g,s:[1,2]	Agona	1,4,[5],12:f,g,s:[1,2]	Agona|Budapest|Derby	3	B	f,g,s	-	38	9	177	Agona	0.971751	13	32	Agona	1	330	61	398664	185557	FALSE	Reported = Predicted
543	NZ_CATD01000029	12_A_06	Agona	1,4,[5],12:f,g,s:[1,2]	Agona	1,4,[5],12:f,g,s:[1,2]	Agona|Budapest|Derby	3	B	f,g,s	-	34	9	177	Agona	0.971751	13	32	Agona	1	330	60	517289	183560	FALSE	Reported = Predicted
544	NZ_CATE01000043	11_A_05	Agona	1,4,[5],12:f,g,s:[1,2]	Agona	1,4,[5],12:f,g,s:[1,2]	Agona|Budapest|Derby	3	B	f,g,s	-	33	9	177	Agona	0.971751	13	32	Agona	1	330	64	516743	183380	FALSE	Reported = Predicted
545	NZ_CATF01000019	09_F_08	Agona	1,4,[5],12:f,g,s:[1,2]	Agona	1,4,[5],12:f,g,s:[1,2]	Agona|Budapest|Derby	3	B	f,g,s	-	9	9	177	Agona	0.971751	13	32	Agona	1	330	66	517069	185586	FALSE	Reported = Predicted
546	NZ_CATJ01000013	08_A_05	Agona	1,4,[5],12:f,g,s:[1,2]	Agona	1,4,[5],12:f,g,s:[1,2]	Agona|Budapest|Derby	3	B	f,g,s	-	9	9	177	Agona	0.971751	13	32	Agona	1	330	63	516273	182807	FALSE	Reported = Predicted
547	NZ_CATK01000064	07_O_05	Agona	1,4,[5],12:f,g,s:[1,2]	Agona	1,4,[5],12:f,g,s:[1,2]	Agona|Budapest|Derby	3	B	f,g,s	-	9	9	177	Agona	0.971751	13	32	Agona	1	330	77	327879	134531	FALSE	Reported = Predicted
548	NZ_CATL01000070	06_O_05	Agona	1,4,[5],12:f,g,s:[1,2]	Agona	1,4,[5],12:f,g,s:[1,2]	Agona|Budapest|Derby	3	B	f,g,s	-	9	9	177	Agona	0.971751	13	32	Agona	1	330	78	312058	125236	FALSE	Reported = Predicted
549	NZ_CATM01000075	05_O_06	Agona	1,4,[5],12:f,g,s:[1,2]	Agona	1,4,[5],12:f,g,s:[1,2]	Agona|Budapest|Derby	3	B	f,g,s	-	16	9	177	Agona	0.971751	13	32	Agona	1	329	105	319208	96270	FALSE	Reported = Predicted
550	NZ_CATN01000024	04_O_05	Agona	1,4,[5],12:f,g,s:[1,2]	Agona	1,4,[5],12:f,g,s:[1,2]	Agona|Budapest|Derby	3	B	f,g,s	-	9	9	177	Agona	0.971751	13	32	Agona	1	330	88	319268	122477	FALSE	Reported = Predicted
551	NZ_CATO01000019	03_O_05	Agona	1,4,[5],12:f,g,s:[1,2]	Agona	1,4,[5],12:f,g,s:[1,2]	Agona|Budapest|Derby	3	B	f,g,s	-	9	9	177	Agona	0.971751	13	32	Agona	1	330	76	328293	125236	FALSE	Reported = Predicted
552	NZ_CATP01000071	02_O_05	Agona	1,4,[5],12:f,g,s:[1,2]	Agona	1,4,[5],12:f,g,s:[1,2]	Agona|Budapest|Derby	3	B	f,g,s	-	13	9	177	Agona	0.971751	13	32	Agona	1	330	82	361928	149625	FALSE	Reported = Predicted
553	NZ_CATQ01000042	01_O_05	Agona	1,4,[5],12:f,g,s:[1,2]	Agona	1,4,[5],12:f,g,s:[1,2]	Agona|Budapest|Derby	3	B	f,g,s	-	9	9	177	Agona	0.971751	13	32	Agona	1	330	74	311981	148824	FALSE	Reported = Predicted
554	NZ_CATR01000005	10_A_05	Agona	1,4,[5],12:f,g,s:[1,2]	Agona	1,4,[5],12:f,g,s:[1,2]	Agona|Budapest|Derby	3	B	f,g,s	-	9	9	177	Agona	0.971751	13	32	Agona	1	330	64	516664	182851	FALSE	Reported = Predicted
555	NZ_CATS01000010	67_H_09	Agona	1,4,[5],12:f,g,s:[1,2]	Agona	1,4,[5],12:f,g,s:[1,2]	Agona|Budapest|Derby	3	B	f,g,s	-	146	9	177	Agona	0.971751	13	32	Agona	1	330	65	515720	183274	FALSE	Reported = Predicted
556	NZ_CATT01000031	57_A_08	Agona	1,4,[5],12:f,g,s:[1,2]	Agona	1,4,[5],12:f,g,s:[1,2]	Agona|Budapest|Derby	3	B	[f],g,[t]	-	121	41	1	Agona	1	13	32	Agona	1	325	96	303030	104019	FALSE	Reported = Predicted
557	NZ_CATU01000031	49_E_09	Agona	1,4,[5],12:f,g,s:[1,2]	Agona	1,4,[5],12:f,g,s:[1,2]	Agona|Budapest|Derby	3	B	f,g,s	-	108	9	177	Agona	0.971751	13	32	Agona	1	330	64	517590	190430	FALSE	Reported = Predicted
558	NZ_CATV01000065	39_O_03	Agona	1,4,[5],12:f,g,s:[1,2]	Agona	1,4,[5],12:f,g,s:[1,2]	Agona|Budapest|Derby	3	B	f,g,s	-	93	9	177	Agona	0.971751	13	32	Agona	1	328	74	368964	128447	FALSE	Reported = Predicted
559	NZ_CATW01000022	30_H_04	Agona	1,4,[5],12:f,g,s:[1,2]	Agona	1,4,[5],12:f,g,s:[1,2]	Agona|Budapest|Derby	3	B	f,g,s	-	9	9	177	Agona	0.971751	13	32	Agona	1	330	70	516893	155088	FALSE	Reported = Predicted
560	NZ_CATX01000068	26_F_98	Agona	1,4,[5],12:f,g,s:[1,2]	Agona	1,4,[5],12:f,g,s:[1,2]	Agona|Budapest|Derby	3	B	f,g,s	-	73	9	177	Agona	0.971751	13	32	Agona	1	330	79	262300	118732	FALSE	Reported = Predicted
561	NZ_CBKW010000000	111113	Manhattan	6,8:d:1,5	Manhattan	6,8:d:1,5	Manhattan|Yovokome	2	C2-C3	d	1,5	30	20	2	Muenchen	0.5	18	12	Manhattan	1	330	21	1297909	676716	TRUE	Reported = Predicted
562	NZ_CM001062	A50	Choleraesuis	6,7:c:1,5	Choleraesuis	6,7:c:1,5	Chiredzi|Choleraesuis|Paratyphi C|Typhisuis	4	C1	c	1,5	164	50	8	Choleraesuis	1	145	130	Choleraesuis var. Kunzendorf	0.8	330	2	4740379	4740379	TRUE	Reported = Predicted
563	NZ_CM001151	3246	Dublin	1,9,12[Vi]:g,p:–	Dublin	1,9,12[Vi]:g,p:–	Blegdam|Dublin|Enteritidis|Gueuletapee|Hillingdon|Kiel|Moscow|Naestved|Nitra|Rostock|II 9,46:g,[m],[s],t:[e,n,x]	11	D1	g,p	-	81	36	39	Dublin	0.897436	10	125	Dublin	0.92	330	2	4842911	4842911	TRUE	Reported = Predicted
564	NZ_CM001153	9	Gallinarum	1,9,12:–:–	Gallinarum	1,9,12:–:–	Blegdam|Dublin|Enteritidis|Gueuletapee|Hillingdon|Kiel|Moscow|Naestved|Nitra|Rostock|II 9,46:g,[m],[s],t:[e,n,x]	11	D1	g,m	-	160	33	6	Gallinarum	0.666667	78	260	Enteritidis	0.888462	330	2	4658698	4658698	TRUE	Reported = Predicted
565	NZ_CM001274	SARB27	Infantis	6,7,14:r:1,5	Infantis	6,7,14:r:1,5	Infantis|Senegal	2	C1	r	1,5	317	109	2	Infantis	1	79				330	2	4878746	4878746	TRUE	Reported = Predicted
566	NZ_CM001471	ATCC_BAA_1581					IIIa 48:g,z51:-|IV 48:g,z51:-	2	Y	g,z51	-	198	75	1			1869				330	3	4672567	4672567	TRUE	Type 3: Ambiguous Reported serovar
567	NZ_KB731414	UC16	Dublin	1,9,12[Vi]:g,p:–	Dublin	1,9,12[Vi]:g,p:–	Blegdam|Dublin|Enteritidis|Gueuletapee|Hillingdon|Kiel|Moscow|Naestved|Nitra|Rostock|II 9,46:g,[m],[s],t:[e,n,x]	11	D1	g,p	-	362	36	39	Dublin	0.897436	10	125	Dublin	0.92	329	128	185180	74021	FALSE	Reported = Predicted
568	NZ_KE348826	DG22	Dublin	1,9,12[Vi]:g,p:–	Dublin	1,9,12[Vi]:g,p:–	Blegdam|Dublin|Enteritidis|Gueuletapee|Hillingdon|Kiel|Moscow|Naestved|Nitra|Rostock|II 9,46:g,[m],[s],t:[e,n,x]	11	D1	g,p	-	276	36	39	Dublin	0.897436	10	125	Dublin	0.92	329	135	191480	73851	FALSE	Reported = Predicted
569	NZ_KE349034	08_1080	Enteritidis	1,9,12:g,m:–	Enteritidis	1,9,12:g,m:–	Blegdam|Dublin|Enteritidis|Gueuletapee|Hillingdon|Kiel|Moscow|Naestved|Nitra|Rostock|II 9,46:g,[m],[s],t:[e,n,x]	11	D1	g,m	-	25	17	601	Enteritidis	0.986667	11	260	Enteritidis	0.888462	329	136	191801	62044	FALSE	Reported = Predicted
570	NZ_KE349174	2009K0958	Enteritidis	1,9,12:g,m:–	Enteritidis	1,9,12:g,m:–	Blegdam|Dublin|Enteritidis|Gueuletapee|Hillingdon|Kiel|Moscow|Naestved|Nitra|Rostock|II 9,46:g,[m],[s],t:[e,n,x]	11	D1	g,m	-	24	17	601	Enteritidis	0.986667	11	260	Enteritidis	0.888462	329	129	191799	73117	FALSE	Reported = Predicted
571	NZ_KE349316	2009K1651	Enteritidis	1,9,12:g,m:–	Enteritidis	1,9,12:g,m:–	Blegdam|Dublin|Enteritidis|Gueuletapee|Hillingdon|Kiel|Moscow|Naestved|Nitra|Rostock|II 9,46:g,[m],[s],t:[e,n,x]	11	D1	g,m	-	49	17	601	Enteritidis	0.986667	11	260	Enteritidis	0.888462	329	130	191800	71972	FALSE	Reported = Predicted
572	NZ_KE349442	2009K1726	Enteritidis	1,9,12:g,m:–	Enteritidis	1,9,12:g,m:–	Blegdam|Dublin|Enteritidis|Gueuletapee|Hillingdon|Kiel|Moscow|Naestved|Nitra|Rostock|II 9,46:g,[m],[s],t:[e,n,x]	11	D1	g,m	-	50	17	601	Enteritidis	0.986667	11	260	Enteritidis	0.888462	329	139	191799	71642	FALSE	Reported = Predicted
573	NZ_KE349623	2010K_0262	Enteritidis	1,9,12:g,m:–	Enteritidis	1,9,12:g,m:–	Blegdam|Dublin|Enteritidis|Gueuletapee|Hillingdon|Kiel|Moscow|Naestved|Nitra|Rostock|II 9,46:g,[m],[s],t:[e,n,x]	11	D1	g,m	-	22	17	601	Enteritidis	0.986667	11	260	Enteritidis	0.888462	329	132	191800	72390	FALSE	Reported = Predicted
574	NZ_KE349768	2010K_0267	Enteritidis	1,9,12:g,m:–	Enteritidis	1,9,12:g,m:–	Blegdam|Dublin|Enteritidis|Gueuletapee|Hillingdon|Kiel|Moscow|Naestved|Nitra|Rostock|II 9,46:g,[m],[s],t:[e,n,x]	11	D1	g,m	-	53	17	601	Enteritidis	0.986667	11	260	Enteritidis	0.888462	329	136	191799	71972	FALSE	Reported = Predicted
575	NZ_KE349917	2010K_0271	Enteritidis	1,9,12:g,m:–	Enteritidis	1,9,12:g,m:–	Blegdam|Dublin|Enteritidis|Gueuletapee|Hillingdon|Kiel|Moscow|Naestved|Nitra|Rostock|II 9,46:g,[m],[s],t:[e,n,x]	11	D1	g,m	-	54	17	601	Enteritidis	0.986667	11	260	Enteritidis	0.888462	329	136	195594	72409	FALSE	Reported = Predicted
576	NZ_KE350064	2010K_0284	Enteritidis	1,9,12:g,m:–	Enteritidis	1,9,12:g,m:–	Blegdam|Dublin|Enteritidis|Gueuletapee|Hillingdon|Kiel|Moscow|Naestved|Nitra|Rostock|II 9,46:g,[m],[s],t:[e,n,x]	11	D1	g,m	-	55	17	601	Enteritidis	0.986667	11	260	Enteritidis	0.888462	329	129	166295	72409	FALSE	Reported = Predicted
577	NZ_KE350224	2010K_0286	Enteritidis	1,9,12:g,m:–	Enteritidis	1,9,12:g,m:–	Blegdam|Dublin|Enteritidis|Gueuletapee|Hillingdon|Kiel|Moscow|Naestved|Nitra|Rostock|II 9,46:g,[m],[s],t:[e,n,x]	11	D1	g,m	-	56	17	601	Enteritidis	0.986667	11	260	Enteritidis	0.888462	328	144	190172	67351	FALSE	Reported = Predicted
578	NZ_KI635715	76814	Cubana	1,13,23:z29:–	Cubana	1,13,23:z29:–	Agoueve|Cubana	2	G	z29	-	152	46	13	Cubana	0.769231	286	4	Cubana	1	329	125	168163	72655	FALSE	Reported = Predicted
579	SRR1002803	SRR1002803	IIIb Rough:r:z	IIIb Rough:r:z				0	O60	r	1,5,(7)	375	113	1	IIIb Rough:r:z	1	63				329	91	565203	317814	FALSE	Type 5: Partial antigenic calls
580	SRR1002804	SRR1002804	Litchfield	6,8:l,v:1,2	Litchfield	6,8:l,v:1,2	Litchfield|Pakistan	2	C2-C3	l,v	1,2	376	86	9	Litchfield	0.75	214	4	Litchfield	1	330	39	452342	242737	FALSE	Reported = Predicted
581	NZ_AYEC01000067	WA_14900	Newport	6,8,20:e,h:1,2	Newport	6,8,20:e,h:1,2	Bardo|Newport	2	C2-C3	e,h	1,2	299	44	139	Newport	0.920863	45	177	Newport	0.983051	330	116	243275	89141	FALSE	Reported = Predicted
582	SRR1002806	SRR1002806	Rubislaw	11:r:e,n,x	Rubislaw	11:r:e,n,x	Rubislaw	1	F	r	e,n,x	386	115	14	Rubislaw	0.909091	1575				330	32	706897	391342	FALSE	Reported = Predicted
583	SRR1002807	SRR1002807	Saphra	16:y:1,5	Saphra	16:y:1,5	Saphra	1	I	y	1,5	2508	267	2	Saphra	1					330	54	635190	400685	FALSE	Reported = Predicted
584	SRR1002808	SRR1002808	Thompson	6,7,14:k:1,5	Thompson	6,7,14:k:1,5	Abaetetuba|Thompson	2	C1	k	1,5	58	29	42	Thompson	0.857143	26	23	Thompson	0.913043	330	25	1319223	520607	FALSE	Reported = Predicted
585	SRR1002809	SRR1002809	Cerro	6,14,18:z4,z23:[1,5]	Cerro	6,14,18:z4,z23:[1,5]	Cerro|II 18:z4,z23:-|IIIa 18:z4,z23:-	3	K	z4,z23	-	156	47	36	Cerro	0.972222	367	2	Cerro	1	330	46	470731	222643	FALSE	Reported = Predicted
586	SRR1002814	SRR1002814	Give	3,{10}{15}{15:,34} l,v:1,7	Give	3,{10}{15}{15:,34} l,v:1,7	Give|Parkroyal	2	E1	l,v	1,7	372	37	22	Give	0.952381	654				330	27	718785	397858	FALSE	Reported = Predicted
587	SRR1002815	SRR1002815	Thompson	6,7,14:k:1,5	Thompson	6,7,14:k:1,5	Abaetetuba|Thompson	2	C1	k	1,5	58	29	42	Thompson	0.857143	26	23	Thompson	0.913043	330	23	1367098	712788	FALSE	Reported = Predicted
588	NZ_AYED01000052	WA_14885	Newport	6,8,20:e,h:1,2	Newport	6,8,20:e,h:1,2	Bardo|Newport	2	C2-C3	e,h	1,2	299	44	139	Newport	0.920863	45	177	Newport	0.983051	330	71	352758	163038	TRUE	Reported = Predicted
589	NZ_AYEE01000015	WA_14882	Newport	6,8,20:e,h:1,2	Newport	6,8,20:e,h:1,2	Bardo|Newport	2	C2-C3	e,h	1,2	299	44	139	Newport	0.920863	45	177	Newport	0.983051	330	84	319847	123173	TRUE	Reported = Predicted
590	SRR1002818	SRR1002818	Thompson	6,7,14:k:1,5	Thompson	6,7,14:k:1,5	Abaetetuba|Thompson	2	C1	k	1,5	58	29	42	Thompson	0.857143	26	23	Thompson	0.913043	330	24	1319223	520554	FALSE	Reported = Predicted
591	SRR1002824	SRR1002824	I 6,8:i:-	I 6,8:i:-	Kentucky	8,20:i:z6	Kentucky	1	C2-C3	i	z6	111	11	165	Kentucky	0.933333	152	169	Kentucky	1	330	31	745931	408156	FALSE	Type 1: Incorrect Reported serovar
592	SRR1002825	SRR1002825	Enteritidis	1,9,12:g,m:–	Enteritidis	1,9,12:g,m:–	Blegdam|Dublin|Enteritidis|Gueuletapee|Hillingdon|Kiel|Moscow|Naestved|Nitra|Rostock|II 9,46:g,[m],[s],t:[e,n,x]	11	D1	g,m	-	373	92	5	Enteritidis	0.8	11	260	Enteritidis	0.888462	330	30	1106409	478180	FALSE	Reported = Predicted
593	SRR1002826	SRR1002826	IIIb Rough:r:z	IIIb Rough:r:z	IIIb 50:r:z:[z67]	IIIb 50:r:z:[z67]	IIIb 50:r:z:[z67]	1	Z	r	z	2499	315	3	Kentucky	0.333333					329	67	574179	370171	FALSE	Type 5: Partial antigenic calls
594	NZ_AYEF01000025	WA_14881	Newport	6,8,20:e,h:1,2	Newport	6,8,20:e,h:1,2	Bardo|Newport	2	C2-C3	e,h	1,2	367	44	139	Newport	0.920863	45	177	Newport	0.983051	324	232	189991	37136	FALSE	Reported = Predicted
595	NZ_AYEG01000114	VA_R100512572	Newport	6,8,20:e,h:1,2	Newport	6,8,20:e,h:1,2	Bardo|Newport	2	C2-C3	e,h	1,2	299	44	139	Newport	0.920863	45	177	Newport	0.983051	327	103	399747	111645	FALSE	Reported = Predicted
596	SRR1002829	SRR1002829	Thompson	6,7,14:k:1,5	Thompson	6,7,14:k:1,5	Abaetetuba|Thompson	2	C1	k	1,5	58	29	42	Thompson	0.857143	26	23	Thompson	0.913043	330	26	1367024	520548	FALSE	Reported = Predicted
597	NZ_AYEH01000098	VA_R100512570	Newport	6,8,20:e,h:1,2	Newport	6,8,20:e,h:1,2	Bardo|Newport	2	C2-C3	e,h	1,2	299	44	139	Newport	0.920863	45	177	Newport	0.983051	330	91	393474	100632	TRUE	Reported = Predicted
598	SRR1002831	SRR1002831	Enteritidis	1,9,12:g,m:–	Enteritidis	1,9,12:g,m:–	Blegdam|Dublin|Enteritidis|Gueuletapee|Hillingdon|Kiel|Moscow|Naestved|Nitra|Rostock|II 9,46:g,[m],[s],t:[e,n,x]	11	D1	g,m	-	373	92	5	Enteritidis	0.8	11	260	Enteritidis	0.888462	330	29	1106409	478180	FALSE	Reported = Predicted
599	SRR1002832	SRR1002832	Infantis	6,7,14:r:1,5	Infantis	6,7,14:r:1,5	Infantis|Senegal	2	C1	r	1,5	384	22	39	Infantis	0.871795	32	49	Infantis	1	330	72	325446	115892	FALSE	Reported = Predicted
600	SRR1002833	SRR1002833	Give	3,{10}{15}{15:,34} l,v:1,7	Give	3,{10}{15}{15:,34} l,v:1,7	Give|Parkroyal	2	E1	l,v	1,7	382	37	22	Give	0.952381	654				330	32	718694	396783	FALSE	Reported = Predicted
601	SRR1002834	SRR1002834	Infantis	6,7,14:r:1,5	Infantis	6,7,14:r:1,5	Infantis|Senegal	2	C1	r	1,5	374	22	39	Infantis	0.871795	32	49	Infantis	1	330	29	1190407	263788	FALSE	Reported = Predicted
602	SRR1002835	SRR1002835	Cerro	6,14,18:z4,z23:[1,5]	Cerro	6,14,18:z4,z23:[1,5]	Cerro|II 18:z4,z23:-|IIIa 18:z4,z23:-	3	K	z4,z23	-	389	47	36	Cerro	0.972222	367	2	Cerro	1	330	46	500949	207345	FALSE	Reported = Predicted
603	SRR1002836	SRR1002836	Newport	6,8,20:e,h:1,2	Senftenberg	1,3,19:g,[s],t:–	Senftenberg	1	E4	g,[s],t	-	383	35	118	Senftenberg	0.948718	14	29	Senftenberg	1	330	42	617387	281729	FALSE	Type 1: Incorrect Reported serovar
604	NZ_AYEI01000000	VA_R100506907	Newport	6,8,20:e,h:1,2	Newport	6,8,20:e,h:1,2	Bardo|Newport	2	C2-C3	e,h	1,2	299	44	139	Newport	0.920863	45	177	Newport	0.983051	324	145	145736	55807	FALSE	Reported = Predicted
605	SRR1002838	SRR1002838	Agona	1,4,[5],12:f,g,s:[1,2]	Agona	1,4,[5],12:f,g,s:[1,2]	Agona|Budapest|Derby	3	B	f,g,s	-	9	9	177	Agona	0.971751	13	32	Agona	1	330	34	903212	365428	FALSE	Reported = Predicted
606	SRR1002839	SRR1002839	Braenderup	6,7,14:e,h:e,n,z15	Braenderup	6,7,14:e,h:e,n,z15	Braenderup	1	C1	e,h	e,n,z15	391	78	36	Braenderup	0.965517	22	23	Braenderup	0.913043	330	28	1288259	445524	FALSE	Reported = Predicted
607	SRR1002840	SRR1002840	Kentucky	8,20:i:z6	Kentucky	8,20:i:z6	Kentucky	1	C2-C3	i	z6	485	11	165	Kentucky	0.933333	152	169	Kentucky	1	330	34	745840	496969	FALSE	Reported = Predicted
608	SRR1002841	SRR1002841	Heidelberg	1,4,[5],12:r:1,2	Heidelberg	1,4,[5],12:r:1,2	Heidelberg	1	B	r	1,2	371	32	232	Heidelberg	0.922078	15	42	Heidelberg	0.904762	330	41	1103169	321043	FALSE	Reported = Predicted
609	SRR1002842	SRR1002842	Albany	8,20:z4,z24:–	Albany	8,20:z4,z24:–	Albany|Duesseldorf	2	C2-C3	z4,z24	-	907	64	20	Albany	0.9	292	9	Albany	1	330	26	694204	438064	FALSE	Reported = Predicted
610	SRR1002843	SRR1002843	Kentucky	8,20:i:z6	Kentucky	8,20:i:z6	Kentucky	1	C2-C3	i	z6	388	11	165	Kentucky	0.933333	152	169	Kentucky	1	330	53	746617	408570	FALSE	Reported = Predicted
611	SRR1002844	SRR1002844	Schwarzengrund	d 1,4,12,27:d:1,7	Schwarzengrund	d 1,4,12,27:d:1,7	Schwarzengrund	1	B	d	1,7	385	93	46	Schwarzengrund	0.755556	96	25	Schwarzengrund	0.6	330	61	1244633	453027	FALSE	Reported = Predicted
612	SRR1002845	SRR1002845	Kentucky	8,20:i:z6	Kentucky	8,20:i:z6	Kentucky	1	C2-C3	i	z6	419	11	165	Kentucky	0.933333	152	169	Kentucky	1	330	59	408570	223197	FALSE	Reported = Predicted
613	SRR1002846	SRR1002846	Braenderup	6,7,14:e,h:e,n,z15	Braenderup	6,7,14:e,h:e,n,z15	Braenderup	1	C1	e,h	e,n,z15	908	78	36	Braenderup	0.965517	22	23	Braenderup	0.913043	330	25	1411688	445523	FALSE	Reported = Predicted
614	SRR1002850	SRR1002850	Heidelberg	1,4,[5],12:r:1,2	Heidelberg	1,4,[5],12:r:1,2	Heidelberg	1	B	r	1,2	238	32	232	Heidelberg	0.922078	15	42	Heidelberg	0.904762	330	30	938560	474326	FALSE	Reported = Predicted
615	SRR1002852	SRR1002852	Kentucky	8,20:i:z6	Kentucky	8,20:i:z6	Kentucky	1	C2-C3	i	z6	387	11	165	Kentucky	0.933333	152	169	Kentucky	1	330	45	490530	226165	FALSE	Reported = Predicted
616	SRR1002805	SRR1002805	Newport	6,8,20:e,h:1,2	Newport	6,8,20:e,h:1,2	Bardo|Newport	2	C2-C3	e,h	1,2	377	49	100	Newport	0.978947	118				330	38	672169	405982	FALSE	Reported = Predicted
617	SRR1012297	SRR1012297	Thompson	6,7,14:k:1,5	Thompson	6,7,14:k:1,5	Abaetetuba|Thompson	2	C1	k	1,5	378	29	42	Thompson	0.857143	26	23	Thompson	0.913043	330	23	1469089	520607	FALSE	Reported = Predicted
618	SRR1012298	SRR1012298	Give	3,{10}{15}{15:,34} l,v:1,7	Give	3,{10}{15}{15:,34} l,v:1,7	Give|Parkroyal	2	E1	l,v	1,7	910	37	22	Give	0.952381	654				330	28	773828	397950	FALSE	Reported = Predicted
619	SRR1012299	SRR1012299	Cerro	6,14,18:z4,z23:[1,5]	Cerro	6,14,18:z4,z23:[1,5]	Cerro|II 18:z4,z23:-|IIIa 18:z4,z23:-	3	K	z4,z23	-	389	47	36	Cerro	0.972222	367	2	Cerro	1	330	46	469850	202653	FALSE	Reported = Predicted
620	SRR1002816	SRR1002816	Newport	6,8,20:e,h:1,2	Newport	6,8,20:e,h:1,2	Bardo|Newport	2	C2-C3	e,h	1,2	380	49	100	Newport	0.978947	118				330	26	865193	465437	FALSE	Reported = Predicted
621	SRR1012301	SRR1012301	Tennessee	6,7,14:z29:[1,2,7]	Tennessee	6,7,14:z29:[1,2,7]	Tennessee|II 6,7:z29:[z42]	2	C1	z29	-	390	82	53	Tennessee	1	319	3	Tennessee	1	330	29	1114721	684973	FALSE	Reported = Predicted
622	SRR1012302	SRR1012302	Agona	1,4,[5],12:f,g,s:[1,2]	Agona	1,4,[5],12:f,g,s:[1,2]	Agona|Budapest|Derby	3	B	f,g,s	-	9	9	177	Agona	0.971751	13	32	Agona	1	330	30	903478	365428	FALSE	Reported = Predicted
623	SRR1016403	SRR1016403	Give	3,{10}{15}{15:,34} l,v:1,7	Give	3,{10}{15}{15:,34} l,v:1,7	Give|Parkroyal	2	E1	l,v	1,7	910	37	22	Give	0.952381	654				330	26	773828	398681	FALSE	Reported = Predicted
624	SRR1016404	SRR1016404	Senftenberg	1,3,19:g,[s],t:–	Senftenberg	1,3,19:g,[s],t:–	Senftenberg	1	E4	g,[s],t	-	911	35	118	Senftenberg	0.948718	14	29	Senftenberg	1	330	36	771780	536724	FALSE	Reported = Predicted
625	SRR1020277	SRR1020277	Thompson	6,7,14:k:1,5	Thompson	6,7,14:k:1,5	Abaetetuba|Thompson	2	C1	k	1,5	378	29	42	Thompson	0.857143	26	23	Thompson	0.913043	330	28	1319223	521258	FALSE	Reported = Predicted
626	SRR1002817	SRR1002817	Newport	6,8,20:e,h:1,2	Newport	6,8,20:e,h:1,2	Bardo|Newport	2	C2-C3	e,h	1,2	259	44	139	Newport	0.920863	45	177	Newport	0.983051	330	61	1268906	414577	FALSE	Reported = Predicted
627	SRR1020279	SRR1020279	Cerro	6,14,18:z4,z23:[1,5]	Cerro	6,14,18:z4,z23:[1,5]	Cerro|II 18:z4,z23:-|IIIa 18:z4,z23:-	3	K	z4,z23	-	389	47	36	Cerro	0.972222	367	2	Cerro	1	330	45	550167	218933	FALSE	Reported = Predicted
628	SRR1021743	SRR1021743	Heidelberg	1,4,[5],12:r:1,2	Heidelberg	1,4,[5],12:r:1,2	Heidelberg	1	B	r	1,2	912	32	232	Heidelberg	0.922078	15	42	Heidelberg	0.904762	330	34	714993	308003	FALSE	Reported = Predicted
629	SRR1021744	SRR1021744	Muenchen	6,8:d:1,2	Muenchen	6,8:d:1,2	Muenchen|Virginia	2	C2-C3	d	1,2	381	114	9	Muenchen	1	83				330	28	1418654	561964	FALSE	Reported = Predicted
630	SRR1021745	SRR1021745	Typhimurium	1,4,[5],12:i:1,2	Typhimurium	1,4,[5],12:i:1,2	Typhimurium	1	B	i	1,2	421	5	606	Typhimurium	0.92869	19	576	Typhimurium	0.836806	330	72	461100	223383	FALSE	Reported = Predicted
631	SRR1021746	SRR1021746	Kentucky	8,20:i:z6	Kentucky	8,20:i:z6	Kentucky	1	C2-C3	i	z6	426	11	165	Kentucky	0.933333	152	169	Kentucky	1	330	55	665234	383691	FALSE	Reported = Predicted
632	SRR1021809	SRR1021809	Heidelberg	1,4,[5],12:r:1,2	Heidelberg	1,4,[5],12:r:1,2	Heidelberg	1	B	r	1,2	238	32	232	Heidelberg	0.922078	15	42	Heidelberg	0.904762	330	32	724019	298840	FALSE	Reported = Predicted
633	SRR1021810	SRR1021810	Hadar	6,8:z10:e,n,x	Hadar	6,8:z10:e,n,x	Hadar|Istanbul	2	C2-C3	z10	e,n,x	424	31	61	Hadar	0.918033	33	39	Hadar	1	330	94	341623	101308	FALSE	Reported = Predicted
634	SRR1021811	SRR1021811	Heidelberg	1,4,[5],12:r:1,2	Heidelberg	1,4,[5],12:r:1,2	Heidelberg	1	B	r	1,2	238	32	232	Heidelberg	0.922078	15	42	Heidelberg	0.904762	330	37	1022694	412095	FALSE	Reported = Predicted
635	SRR1021812	SRR1021812	Hadar	6,8:z10:e,n,x	Hadar	6,8:z10:e,n,x	Hadar|Istanbul	2	C2-C3	z10	e,n,x	425	31	61	Hadar	0.918033	33	39	Hadar	1	330	32	836844	532775	FALSE	Reported = Predicted
636	SRR1021813	SRR1021813	Enteritidis	1,9,12:g,m:–	Enteritidis	1,9,12:g,m:–	Blegdam|Dublin|Enteritidis|Gueuletapee|Hillingdon|Kiel|Moscow|Naestved|Nitra|Rostock|II 9,46:g,[m],[s],t:[e,n,x]	11	D1	g,m	-	379	17	601	Enteritidis	0.986667	11	260	Enteritidis	0.888462	330	25	1183116	406372	FALSE	Reported = Predicted
637	SRR1021814	SRR1021814	Hadar	6,8:z10:e,n,x	Hadar	6,8:z10:e,n,x	Hadar|Istanbul	2	C2-C3	z10	e,n,x	427	31	61	Hadar	0.918033	33	39	Hadar	1	327	132	185340	63882	FALSE	Reported = Predicted
638	SRR1021815	SRR1021815	Hadar	6,8:z10:e,n,x	Hadar	6,8:z10:e,n,x	Hadar|Istanbul	2	C2-C3	z10	e,n,x	913	31	61	Hadar	0.918033	33	39	Hadar	1	330	44	718725	325592	FALSE	Reported = Predicted
639	SRR1021816	SRR1021816	Heidelberg	1,4,[5],12:r:1,2	Heidelberg	1,4,[5],12:r:1,2	Heidelberg	1	B	r	1,2	420	32	232	Heidelberg	0.922078	15	42	Heidelberg	0.904762	330	36	753466	298623	FALSE	Reported = Predicted
640	SRR1021896	SRR1021896	Rubislaw	11:r:e,n,x	Rubislaw	11:r:e,n,x	Rubislaw	1	F	r	e,n,x	423	115	14	Rubislaw	0.909091	1575				330	78	732690	333635	FALSE	Reported = Predicted
641	SRR1021897	SRR1021897	Rubislaw	11:r:e,n,x	Rubislaw	11:r:e,n,x	Rubislaw	1	F	r	e,n,x	422	115	14	Rubislaw	0.909091	1575				330	92	750791	185084	FALSE	Reported = Predicted
642	SRR1021899	SRR1021899	Rubislaw	11:r:e,n,x	Rubislaw	11:r:e,n,x	Rubislaw	1	F	r	e,n,x	423	115	14	Rubislaw	0.909091	1575				330	85	732686	391362	FALSE	Reported = Predicted
643	SRR1021900	SRR1021900	Inverness	38:k:1,6	Inverness	38:k:1,6	Inverness	1	P	k	1,6	428	54	19	Inverness	1	1384	1	Inverness	1	330	38	1266133	407648	FALSE	Reported = Predicted
644	SRR1002827	SRR1002827	Newport	6,8,20:e,h:1,2	Newport	6,8,20:e,h:1,2	Bardo|Newport	2	C2-C3	e,h	1,2	259	44	139	Newport	0.920863	45	177	Newport	0.983051	330	48	1282232	677270	FALSE	Reported = Predicted
645	SRR1021902	SRR1021902	Johannesburg	1,40:b:e,n,x	Duval	1,40:b:e,n,z15	Duval	1	R	b	e,n,z15	430	118	1	Johannesburg	1					330	20	963448	429506	FALSE	Type 5: Partial antigenic calls
646	SRR1021903	SRR1021903	Braenderup	6,7,14:e,h:e,n,z15	Braenderup	6,7,14:e,h:e,n,z15	Braenderup	1	C1	e,h	e,n,z15	431	78	36	Braenderup	0.965517	22	23	Braenderup	0.913043	330	24	712895	398934	FALSE	Reported = Predicted
647	SRR1021927	SRR1021927	Braenderup	6,7,14:e,h:e,n,z15	Braenderup	6,7,14:e,h:e,n,z15	Braenderup	1	C1	e,h	e,n,z15	431	78	36	Braenderup	0.965517	22	23	Braenderup	0.913043	330	25	712895	398910	FALSE	Reported = Predicted
648	SRR1021928	SRR1021928	Montevideo	6,7,14,[54]:g,m,[p],s:[1,2,7]	Montevideo	6,7,14,[54]:g,m,[p],s:[1,2,7]	Montevideo|Othmarschen|Plumaugat	3	C1	g,m,[p],s	-	432	39	19	Montevideo	1	81	85	Montevideo	1	330	29	1178934	753864	FALSE	Reported = Predicted
649	SRR1021931	SRR1021931	Inverness	38:k:1,6	Inverness	38:k:1,6	Inverness	1	P	k	1,6	433	54	19	Inverness	1	1384	1	Inverness	1	330	23	1134127	497140	FALSE	Reported = Predicted
650	SRR1021935	SRR1021935	Inverness	38:k:1,6	Inverness	38:k:1,6	Inverness	1	P	k	1,6	434	54	19	Inverness	1	1384	1	Inverness	1	330	44	1003056	497522	FALSE	Reported = Predicted
651	SRR1021936	SRR1021936	Cubana	1,13,23:z29:–	Ouakam	9,46:z29:–	Ouakam	1	D2	z29	-	435	119	1	Cubana	1					330	30	556895	337426	FALSE	Type 5: Partial antigenic calls
652	SRR1021937	SRR1021937	Muenchen	6,8:d:1,2	Muenchen	6,8:d:1,2	Muenchen|Virginia	2	C2-C3	d	1,2	436	18	45	Muenchen	0.864865	112	76	Muenchen	0.986842	330	41	1112720	508746	FALSE	Reported = Predicted
653	SRR1021938	SRR1021938	Inverness	38:k:1,6	Inverness	38:k:1,6	Inverness	1	P	k	1,6	437	54	19	Inverness	1	1384	1	Inverness	1	330	25	1252620	497135	FALSE	Reported = Predicted
654	SRR1021939	SRR1021939	Rubislaw	11:r:e,n,x	Rubislaw	11:r:e,n,x	Rubislaw	1	F	r	e,n,x	438	115	14	Rubislaw	0.909091	1575				330	84	732834	307172	FALSE	Reported = Predicted
655	SRR1021940	SRR1021940	Inverness	38:k:1,6	Inverness	38:k:1,6	Inverness	1	P	k	1,6	439	54	19	Inverness	1	1384	1	Inverness	1	330	36	977237	497540	FALSE	Reported = Predicted
656	SRR1021941	SRR1021941	Rubislaw	11:r:e,n,x	Rubislaw	11:r:e,n,x	Rubislaw	1	F	r	e,n,x	440	115	14	Rubislaw	0.909091	1575				330	73	489199	347850	FALSE	Reported = Predicted
657	SRR1021942	SRR1021942	Muenchen	6,8:d:1,2	Muenchen	6,8:d:1,2	Muenchen|Virginia	2	C2-C3	d	1,2	441	18	45	Muenchen	0.864865	112	76	Muenchen	0.986842	330	38	1102618	508747	FALSE	Reported = Predicted
658	SRR1023114	SRR1023114	Thompson	6,7,14:k:1,5	Thompson	6,7,14:k:1,5	Abaetetuba|Thompson	2	C1	k	1,5	378	29	42	Thompson	0.857143	26	23	Thompson	0.913043	330	31	975037	410813	FALSE	Reported = Predicted
659	SRR1002828	SRR1002828	Newport	6,8,20:e,h:1,2	Newport	6,8,20:e,h:1,2	Bardo|Newport	2	C2-C3	e,h	1,2	418	44	139	Newport	0.920863	45	177	Newport	0.983051	330	56	1125806	380754	FALSE	Reported = Predicted
660	SRR1023116	SRR1023116	Thompson	6,7,14:k:1,5	Thompson	6,7,14:k:1,5	Abaetetuba|Thompson	2	C1	k	1,5	378	29	42	Thompson	0.857143	26	23	Thompson	0.913043	330	45	837185	241150	FALSE	Reported = Predicted
661	SRR1002830	SRR1002830	Newport	6,8,20:e,h:1,2	Newport	6,8,20:e,h:1,2	Bardo|Newport	2	C2-C3	e,h	1,2	380	49	100	Newport	0.978947	118				330	24	1550541	465437	FALSE	Reported = Predicted
662	SRR1023118	SRR1023118	IV 40:z4,z32:-	IV 40:z4,z32:-	IV 1,40:z4,z32:-	IV 1,40:z4,z32:-	IIIa 40:z4,z32:-|IV 1,40:z4,z32:-	2	R	z4,z32	-	442	120	5	IV 40:z4,z32:-	1					330	46	445252	345377	FALSE	Type 6: Ambiguous predicted serovar
663	SRR1002837	SRR1002837	Newport	6,8,20:e,h:1,2	Newport	6,8,20:e,h:1,2	Bardo|Newport	2	C2-C3	e,h	1,2	370	44	139	Newport	0.920863	45	177	Newport	0.983051	330	54	1251270	503870	FALSE	Reported = Predicted
664	SRR1023846	SRR1023846	I 4,5,12:i:-	I 4,5,12:i:-	Typhimurium	1,4,[5],12:i:1,2	Typhimurium	1	B	i	1,2	443	5	606	Typhimurium	0.92869	99	576	Typhimurium	0.836806	330	49	794940	271006	FALSE	Type 5: Partial antigenic calls
665	SRR1023847	SRR1023847	Poona	1,13,22:z:1,6	Poona	1,13,22:z:1,6	Farmsen|Poona	2	G	z	1,6	445	77	5	Poona	0.8	964				330	50	1092061	321914	FALSE	Reported = Predicted
666	SRR1023848	SRR1023848	Enteritidis	1,9,12:g,m:–	Enteritidis	1,9,12:g,m:–	Blegdam|Dublin|Enteritidis|Gueuletapee|Hillingdon|Kiel|Moscow|Naestved|Nitra|Rostock|II 9,46:g,[m],[s],t:[e,n,x]	11	D1	g,m	-	446	17	601	Enteritidis	0.986667	11	260	Enteritidis	0.888462	330	21	1509553	525711	FALSE	Reported = Predicted
667	SRR1023849	SRR1023849	Enteritidis	1,9,12:g,m:–	Enteritidis	1,9,12:g,m:–	Blegdam|Dublin|Enteritidis|Gueuletapee|Hillingdon|Kiel|Moscow|Naestved|Nitra|Rostock|II 9,46:g,[m],[s],t:[e,n,x]	11	D1	g,m	-	446	17	601	Enteritidis	0.986667	11	260	Enteritidis	0.888462	330	26	1506103	401272	FALSE	Reported = Predicted
668	SRR1023850	SRR1023850	Enteritidis	1,9,12:g,m:–	Enteritidis	1,9,12:g,m:–	Blegdam|Dublin|Enteritidis|Gueuletapee|Hillingdon|Kiel|Moscow|Naestved|Nitra|Rostock|II 9,46:g,[m],[s],t:[e,n,x]	11	D1	g,m	-	407	17	601	Enteritidis	0.986667	11	260	Enteritidis	0.888462	330	22	905866	525711	FALSE	Reported = Predicted
669	SRR1023851	SRR1023851	Enteritidis	1,9,12:g,m:–	Enteritidis	1,9,12:g,m:–	Blegdam|Dublin|Enteritidis|Gueuletapee|Hillingdon|Kiel|Moscow|Naestved|Nitra|Rostock|II 9,46:g,[m],[s],t:[e,n,x]	11	D1	g,m	-	447	17	601	Enteritidis	0.986667	11	260	Enteritidis	0.888462	303	634	63586	11707	FALSE	Reported = Predicted
670	SRR1023852	SRR1023852	Enteritidis	1,9,12:g,m:–	Enteritidis	1,9,12:g,m:–	Blegdam|Dublin|Enteritidis|Gueuletapee|Hillingdon|Kiel|Moscow|Naestved|Nitra|Rostock|II 9,46:g,[m],[s],t:[e,n,x]	11	D1	g,m	-	449	17	601	Enteritidis	0.986667					319	430	92173	19918	FALSE	Reported = Predicted
671	SRR1023853	SRR1023853	Senftenberg	1,3,19:g,[s],t:–	Senftenberg	1,3,19:g,[s],t:–	Senftenberg	1	E4	g,[s],t	-	448	35	118	Senftenberg	0.948718					315	411	86450	20939	FALSE	Reported = Predicted
672	SRR1023854	SRR1023854	Montevideo	6,7,14,[54]:g,m,[p],s:[1,2,7]	Montevideo	6,7,14,[54]:g,m,[p],s:[1,2,7]	Montevideo|Othmarschen|Plumaugat	3	C1	g,m,[p],s	-	450	34	29	Montevideo	0.964286	4	85	Montevideo	1	317	396	153746	23011	FALSE	Reported = Predicted
673	SRR1023855	SRR1023855	Kentucky	8,20:i:z6	Kentucky	8,20:i:z6	Kentucky	1	C2-C3	i	z6	451	11	165	Kentucky	0.933333					312	523	128514	15697	FALSE	Reported = Predicted
674	SRR1023856	SRR1023856	Enteritidis	1,9,12:g,m:–	Enteritidis	1,9,12:g,m:–	Blegdam|Dublin|Enteritidis|Gueuletapee|Hillingdon|Kiel|Moscow|Naestved|Nitra|Rostock|II 9,46:g,[m],[s],t:[e,n,x]	11	D1	g,m	-	22	17	601	Enteritidis	0.986667	11	260	Enteritidis	0.888462	330	20	1509332	477777	FALSE	Reported = Predicted
675	SRR1023857	SRR1023857	Alachua	35:z4,z23:–	Alachua	35:z4,z23:–	Alachua|IIIa 35:z4,z23:-	2	O	z4,z23	-	452	121	7	Alachua	1	1298	1	Yerba	1	330	26	849307	554863	FALSE	Reported = Predicted
676	SRR1023858	SRR1023858	Anatum	3,{10}{15}{15:,34} e,h:1,6	Anatum	3,{10}{15}{15:,34} e,h:1,6	Anatum|Hayindogo	2	E1	e,h	1,6	453	13	110	Anatum	0.925234	64	19	Anatum	0.842105	330	19	1107591	594178	FALSE	Reported = Predicted
677	SRR1012296	SRR1012296	Newport	6,8,20:e,h:1,2	Newport	6,8,20:e,h:1,2	Bardo|Newport	2	C2-C3	e,h	1,2	909	44	139	Newport	0.920863	45	177	Newport	0.983051	330	46	764038	401789	FALSE	Reported = Predicted
678	SRR1023860	SRR1023860	Heidelberg	1,4,[5],12:r:1,2	Heidelberg	1,4,[5],12:r:1,2	Heidelberg	1	B	r	1,2	70	32	232	Heidelberg	0.922078	15	42	Heidelberg	0.904762	330	53	617556	298629	FALSE	Reported = Predicted
679	SRR1012300	SRR1012300	Newport	6,8,20:e,h:1,2	Newport	6,8,20:e,h:1,2	Bardo|Newport	2	C2-C3	e,h	1,2	259	44	139	Newport	0.920863	45	177	Newport	0.983051	330	29	1251257	729518	FALSE	Reported = Predicted
680	SRR1025981	SRR1025981	Rubislaw	11:r:e,n,x	Rubislaw	11:r:e,n,x	Rubislaw	1	F	r	e,n,x	440	115	14	Rubislaw	0.909091	1575				330	76	463880	279598	FALSE	Reported = Predicted
681	SRR1025982	SRR1025982	Inverness	38:k:1,6	Inverness	38:k:1,6	Inverness	1	P	k	1,6	439	54	19	Inverness	1	1384	1	Inverness	1	330	38	978326	497540	FALSE	Reported = Predicted
682	SRR1025984	SRR1025984	Inverness	38:k:1,6	Inverness	38:k:1,6	Inverness	1	P	k	1,6	439	54	19	Inverness	1	1384	1	Inverness	1	330	40	960745	407618	FALSE	Reported = Predicted
683	SRR1025985	SRR1025985	Inverness	38:k:1,6	Inverness	38:k:1,6	Inverness	1	P	k	1,6	455	54	19	Inverness	1	1384	1	Inverness	1	330	41	978841	389012	FALSE	Reported = Predicted
684	SRR1027061	SRR1027061	Enteritidis	1,9,12:g,m:–	Enteritidis	1,9,12:g,m:–	Blegdam|Dublin|Enteritidis|Gueuletapee|Hillingdon|Kiel|Moscow|Naestved|Nitra|Rostock|II 9,46:g,[m],[s],t:[e,n,x]	11	D1	g,m	-	456	17	601	Enteritidis	0.986667	11	260	Enteritidis	0.888462	330	22	1278254	492229	FALSE	Reported = Predicted
685	SRR1027063	SRR1027063	Enteritidis	1,9,12:g,m:–	Enteritidis	1,9,12:g,m:–	Blegdam|Dublin|Enteritidis|Gueuletapee|Hillingdon|Kiel|Moscow|Naestved|Nitra|Rostock|II 9,46:g,[m],[s],t:[e,n,x]	11	D1	g,m	-	456	17	601	Enteritidis	0.986667	11	260	Enteritidis	0.888462	330	21	1508488	490720	FALSE	Reported = Predicted
686	SRR1027064	SRR1027064	Enteritidis	1,9,12:g,m:–	Enteritidis	1,9,12:g,m:–	Blegdam|Dublin|Enteritidis|Gueuletapee|Hillingdon|Kiel|Moscow|Naestved|Nitra|Rostock|II 9,46:g,[m],[s],t:[e,n,x]	11	D1	g,m	-	456	17	601	Enteritidis	0.986667	11	260	Enteritidis	0.888462	330	21	1508410	490720	FALSE	Reported = Predicted
687	SRR1027783	SRR1027783	Inverness	38:k:1,6	Inverness	38:k:1,6	Allandale	1	R	k	1,6	457	54	19	Inverness	1					330	23	1345305	429578	FALSE	Reported = Predicted
688	SRR1029566	SRR1029566	Maastricht	11:z41:1,2	Maastricht	11:z41:1,2	Maastricht	1	C1	z41	1,2	458	122	1	Maastricht	1					330	39	612855	405463	FALSE	Reported = Predicted
689	SRR1029567	SRR1029567	Enteritidis	1,9,12:g,m:–	Enteritidis	1,9,12:g,m:–	Blegdam|Dublin|Enteritidis|Gueuletapee|Hillingdon|Kiel|Moscow|Naestved|Nitra|Rostock|II 9,46:g,[m],[s],t:[e,n,x]	11	D1	g,m	-	459	17	601	Enteritidis	0.986667	11	260	Enteritidis	0.888462	330	26	1509591	490432	FALSE	Reported = Predicted
690	SRR1029568	SRR1029568	Mbandaka	6,7,14:z10:e,n,z15	Mbandaka	6,7,14:z10:e,n,z15	Mbandaka	1	C1	z10	e,n,z15	460	27	58	Mbandaka	0.87931	413	14	Mbandaka	1	330	34	869562	336306	FALSE	Reported = Predicted
691	SRR1029569	SRR1029569	Kentucky	8,20:i:z6	Kentucky	8,20:i:z6	Kentucky	1	C2-C3	i	z6	461	11	165	Kentucky	0.933333	152	169	Kentucky	1	330	56	523244	259561	FALSE	Reported = Predicted
692	SRR1029570	SRR1029570	Typhimurium	1,4,[5],12:i:1,2	Typhimurium	1,4,[5],12:i:1,2	Typhimurium	1	B	i	1,2	462	5	606	Typhimurium	0.92869	19	576	Typhimurium	0.836806	330	50	453548	207707	FALSE	Reported = Predicted
693	SRR1029571	SRR1029571	Typhimurium	1,4,[5],12:i:1,2	Typhimurium	1,4,[5],12:i:1,2	Typhimurium	1	B	i	1,2	463	5	606	Typhimurium	0.92869	19	576	Typhimurium	0.836806	330	58	602832	268672	FALSE	Reported = Predicted
694	SRR1029572	SRR1029572	Typhimurium	1,4,[5],12:i:1,2	Typhimurium	1,4,[5],12:i:1,2	Typhimurium	1	B	i	1,2	464	5	606	Typhimurium	0.92869	19	576	Typhimurium	0.836806	330	60	711651	225812	FALSE	Reported = Predicted
695	SRR1029573	SRR1029573	Senftenberg	1,3,19:g,[s],t:–	Senftenberg	1,3,19:g,[s],t:–		0	E4	g,[s],t	z6	465	35	118	Senftenberg	0.948718	14	29	Senftenberg	1	309	735	85007	10796	FALSE	Reported = Predicted
696	SRR1029574	SRR1029574	Schwarzengrund	d 1,4,12,27:d:1,7	Schwarzengrund	d 1,4,12,27:d:1,7	Schwarzengrund	1	B	d	1,7	466	93	46	Schwarzengrund	0.755556	96	25	Schwarzengrund	0.6	330	35	1514579	468868	FALSE	Reported = Predicted
697	SRR1029575	SRR1029575	Brandenburg	4,[5],12:l,v:e,n,z15	Brandenburg	4,[5],12:l,v:e,n,z15	Brandenburg	1	B	l,v	e,n,z15	467	123	16	Brandenburg	0.9375	65	24	Brandenburg	0.75	330	30	759239	398507	FALSE	Reported = Predicted
698	SRR1029576	SRR1029576	Heidelberg	1,4,[5],12:r:1,2	Heidelberg	1,4,[5],12:r:1,2	Heidelberg	1	B	r	1,2	70	32	232	Heidelberg	0.922078	15	42	Heidelberg	0.904762	330	45	613483	291735	FALSE	Reported = Predicted
699	SRR1029577	SRR1029577	Enteritidis	1,9,12:g,m:–	Enteritidis	1,9,12:g,m:–	Blegdam|Dublin|Enteritidis|Gueuletapee|Hillingdon|Kiel|Moscow|Naestved|Nitra|Rostock|II 9,46:g,[m],[s],t:[e,n,x]	11	D1	g,m	-	37	17	601	Enteritidis	0.986667	11	260	Enteritidis	0.888462	330	23	1509582	490435	FALSE	Reported = Predicted
700	SRR1029578	SRR1029578	Heidelberg	1,4,[5],12:r:1,2	Heidelberg	1,4,[5],12:r:1,2	Heidelberg	1	B	r	1,2	468	32	232	Heidelberg	0.922078	15	42	Heidelberg	0.904762	330	32	1022737	396637	FALSE	Reported = Predicted
701	SRR1029579	SRR1029579	Typhimurium	1,4,[5],12:i:1,2	Typhimurium	1,4,[5],12:i:1,2	Typhimurium	1	B	i	1,2	469	5	606	Typhimurium	0.92869	19	576	Typhimurium	0.836806	330	45	707880	282891	FALSE	Reported = Predicted
702	SRR1029580	SRR1029580	Senftenberg	1,3,19:g,[s],t:–	Senftenberg	1,3,19:g,[s],t:–	Senftenberg	1	E4	g,[s],t	-	470	35	118	Senftenberg	0.948718	14	29	Senftenberg	1	330	42	568621	332572	FALSE	Reported = Predicted
703	SRR1029581	SRR1029581	Kentucky	8,20:i:z6	Kentucky	8,20:i:z6	Kentucky	1	C2-C3	i	z6	77	11	165	Kentucky	0.933333	152	169	Kentucky	1	330	51	471966	281802	FALSE	Reported = Predicted
704	SRR1029582	SRR1029582	Montevideo	6,7,14,[54]:g,m,[p],s:[1,2,7]	Montevideo	6,7,14,[54]:g,m,[p],s:[1,2,7]	Montevideo|Othmarschen|Plumaugat	3	C1	g,m,[p],s	-	471	34	29	Montevideo	0.964286	195	85	Montevideo	1	330	27	668070	484671	FALSE	Reported = Predicted
705	SRR1029926	SRR1029926	Enteritidis	1,9,12:g,m:–	Enteritidis	1,9,12:g,m:–	Blegdam|Dublin|Enteritidis|Gueuletapee|Hillingdon|Kiel|Moscow|Naestved|Nitra|Rostock|II 9,46:g,[m],[s],t:[e,n,x]	11	D1	g,m	-	217	17	601	Enteritidis	0.986667	11	260	Enteritidis	0.888462	330	21	1508408	490283	FALSE	Reported = Predicted
706	SRR1029927	SRR1029927	Enteritidis	1,9,12:g,m:–	Enteritidis	1,9,12:g,m:–	Blegdam|Dublin|Enteritidis|Gueuletapee|Hillingdon|Kiel|Moscow|Naestved|Nitra|Rostock|II 9,46:g,[m],[s],t:[e,n,x]	11	D1	g,m	-	472	17	601	Enteritidis	0.986667	11	260	Enteritidis	0.888462	330	23	1278253	492107	FALSE	Reported = Predicted
707	SRR1029928	SRR1029928	Enteritidis	1,9,12:g,m:–	Enteritidis	1,9,12:g,m:–	Blegdam|Dublin|Enteritidis|Gueuletapee|Hillingdon|Kiel|Moscow|Naestved|Nitra|Rostock|II 9,46:g,[m],[s],t:[e,n,x]	11	D1	g,m	-	473	17	601	Enteritidis	0.986667	11	260	Enteritidis	0.888462	330	23	1508487	490697	FALSE	Reported = Predicted
708	SRR1029929	SRR1029929	Enteritidis	1,9,12:g,m:–	Enteritidis	1,9,12:g,m:–	Blegdam|Dublin|Enteritidis|Gueuletapee|Hillingdon|Kiel|Moscow|Naestved|Nitra|Rostock|II 9,46:g,[m],[s],t:[e,n,x]	11	D1	g,m	-	22	17	601	Enteritidis	0.986667	11	260	Enteritidis	0.888462	330	23	1508487	490576	FALSE	Reported = Predicted
709	SRR1029930	SRR1029930	Enteritidis	1,9,12:g,m:–	Enteritidis	1,9,12:g,m:–	Blegdam|Dublin|Enteritidis|Gueuletapee|Hillingdon|Kiel|Moscow|Naestved|Nitra|Rostock|II 9,46:g,[m],[s],t:[e,n,x]	11	D1	g,m	-	474	17	601	Enteritidis	0.986667	11	260	Enteritidis	0.888462	330	29	1508292	490382	FALSE	Reported = Predicted
710	SRR1029931	SRR1029931	Enteritidis	1,9,12:g,m:–	Enteritidis	1,9,12:g,m:–	Blegdam|Dublin|Enteritidis|Gueuletapee|Hillingdon|Kiel|Moscow|Naestved|Nitra|Rostock|II 9,46:g,[m],[s],t:[e,n,x]	11	D1	g,m	-	217	17	601	Enteritidis	0.986667	11	260	Enteritidis	0.888462	330	31	1235213	486652	FALSE	Reported = Predicted
711	SRR1029932	SRR1029932	Enteritidis	1,9,12:g,m:–	Enteritidis	1,9,12:g,m:–	Blegdam|Dublin|Enteritidis|Gueuletapee|Hillingdon|Kiel|Moscow|Naestved|Nitra|Rostock|II 9,46:g,[m],[s],t:[e,n,x]	11	D1	g,m	-	475	17	601	Enteritidis	0.986667	11	260	Enteritidis	0.888462	330	21	1509598	490440	FALSE	Reported = Predicted
712	SRR1029933	SRR1029933	Enteritidis	1,9,12:g,m:–	Enteritidis	1,9,12:g,m:–	Blegdam|Dublin|Enteritidis|Gueuletapee|Hillingdon|Kiel|Moscow|Naestved|Nitra|Rostock|II 9,46:g,[m],[s],t:[e,n,x]	11	D1	g,m	-	476	17	601	Enteritidis	0.986667	11	260	Enteritidis	0.888462	330	22	1508368	490694	FALSE	Reported = Predicted
713	SRR1029934	SRR1029934	Enteritidis	1,9,12:g,m:–	Enteritidis	1,9,12:g,m:–	Blegdam|Dublin|Enteritidis|Gueuletapee|Hillingdon|Kiel|Moscow|Naestved|Nitra|Rostock|II 9,46:g,[m],[s],t:[e,n,x]	11	D1	g,m	-	399	17	601	Enteritidis	0.986667	11	260	Enteritidis	0.888462	330	28	761445	313168	FALSE	Reported = Predicted
714	SRR1029935	SRR1029935	Enteritidis	1,9,12:g,m:–	Enteritidis	1,9,12:g,m:–	Blegdam|Dublin|Enteritidis|Gueuletapee|Hillingdon|Kiel|Moscow|Naestved|Nitra|Rostock|II 9,46:g,[m],[s],t:[e,n,x]	11	D1	g,m	-	477	17	601	Enteritidis	0.986667	11	260	Enteritidis	0.888462	330	23	1182326	464876	FALSE	Reported = Predicted
715	SRR1029936	SRR1029936	Enteritidis	1,9,12:g,m:–	Enteritidis	1,9,12:g,m:–	Blegdam|Dublin|Enteritidis|Gueuletapee|Hillingdon|Kiel|Moscow|Naestved|Nitra|Rostock|II 9,46:g,[m],[s],t:[e,n,x]	11	D1	g,m	-	22	17	601	Enteritidis	0.986667	11	260	Enteritidis	0.888462	330	30	1239235	401100	FALSE	Reported = Predicted
716	SRR1029937	SRR1029937	Enteritidis	1,9,12:g,m:–	Enteritidis	1,9,12:g,m:–	Blegdam|Dublin|Enteritidis|Gueuletapee|Hillingdon|Kiel|Moscow|Naestved|Nitra|Rostock|II 9,46:g,[m],[s],t:[e,n,x]	11	D1	g,m	-	22	17	601	Enteritidis	0.986667	11	260	Enteritidis	0.888462	330	20	1508484	490694	FALSE	Reported = Predicted
717	SRR1029938	SRR1029938	Enteritidis	1,9,12:g,m:–	Enteritidis	1,9,12:g,m:–	Blegdam|Dublin|Enteritidis|Gueuletapee|Hillingdon|Kiel|Moscow|Naestved|Nitra|Rostock|II 9,46:g,[m],[s],t:[e,n,x]	11	D1	g,m	-	478	17	601	Enteritidis	0.986667	11	260	Enteritidis	0.888462	330	34	889364	390188	FALSE	Reported = Predicted
718	SRR1030350	SRR1030350	Enteritidis	1,9,12:g,m:–	Enteritidis	1,9,12:g,m:–	Blegdam|Dublin|Enteritidis|Gueuletapee|Hillingdon|Kiel|Moscow|Naestved|Nitra|Rostock|II 9,46:g,[m],[s],t:[e,n,x]	11	D1	g,m	-	22	17	601	Enteritidis	0.986667	11	260	Enteritidis	0.888462	330	23	1508487	490409	FALSE	Reported = Predicted
719	SRR1030351	SRR1030351	Senftenberg	1,3,19:g,[s],t:–	Senftenberg	1,3,19:g,[s],t:–	Senftenberg	1	E4	g,[s],t	-	915	59	11	Senftenberg	0.636364	185	6	Westhampton	0.666667	330	28	882624	399416	FALSE	Reported = Predicted
720	SRR1030355	SRR1030355	Typhimurium	1,4,[5],12:i:1,2	Typhimurium	1,4,[5],12:i:1,2	Typhimurium	1	B	i	1,2	463	5	606	Typhimurium	0.92869	19	576	Typhimurium	0.836806	330	49	707880	299162	FALSE	Reported = Predicted
721	SRR1030357	SRR1030357	Mbandaka	6,7,14:z10:e,n,z15	Mbandaka	6,7,14:z10:e,n,z15	Mbandaka	1	C1	z10	e,n,z15	916	27	58	Mbandaka	0.87931	413	14	Mbandaka	1	330	31	869563	446938	FALSE	Reported = Predicted
722	SRR1030361	SRR1030361	Enteritidis	1,9,12:g,m:–	Enteritidis	1,9,12:g,m:–	Blegdam|Dublin|Enteritidis|Gueuletapee|Hillingdon|Kiel|Moscow|Naestved|Nitra|Rostock|II 9,46:g,[m],[s],t:[e,n,x]	11	D1	g,m	-	914	17	601	Enteritidis	0.986667	11	260	Enteritidis	0.888462	330	20	1508486	490708	FALSE	Reported = Predicted
723	SRR1030363	SRR1030363	Enteritidis	1,9,12:g,m:–	Enteritidis	1,9,12:g,m:–	Blegdam|Dublin|Enteritidis|Gueuletapee|Hillingdon|Kiel|Moscow|Naestved|Nitra|Rostock|II 9,46:g,[m],[s],t:[e,n,x]	11	D1	g,m	-	407	17	601	Enteritidis	0.986667	11	260	Enteritidis	0.888462	330	21	1509553	525708	FALSE	Reported = Predicted
724	SRR1030366	SRR1030366	Enteritidis	1,9,12:g,m:–	Enteritidis	1,9,12:g,m:–	Blegdam|Dublin|Enteritidis|Gueuletapee|Hillingdon|Kiel|Moscow|Naestved|Nitra|Rostock|II 9,46:g,[m],[s],t:[e,n,x]	11	D1	g,m	-	407	17	601	Enteritidis	0.986667	11	260	Enteritidis	0.888462	330	20	1509553	525708	FALSE	Reported = Predicted
725	SRR1030525	SRR1030525	Typhimurium	1,4,[5],12:i:1,2	Typhimurium	1,4,[5],12:i:1,2	Typhimurium	1	B	i	1,2	480	124	1			19	576	Typhimurium	0.836806	246	1451	89543	3122	FALSE	Type 4: Poor quality of in silico analysis (poor WGS)
726	SRR1030526	SRR1030526	Heidelberg	1,4,[5],12:r:1,2	Heidelberg	1,4,[5],12:r:1,2	Heidelberg	1	B	r	1,2	479	32	232	Heidelberg	0.922078	15	42	Heidelberg	0.904762	330	80	265862	114791	FALSE	Reported = Predicted
727	SRR1030527	SRR1030527	Typhimurium	1,4,[5],12:i:1,2	Typhimurium	1,4,[5],12:i:1,2	Typhimurium	1	B	i	1,2	481	5	606	Typhimurium	0.92869	19	576	Typhimurium	0.836806	330	159	356774	64815	FALSE	Reported = Predicted
728	SRR1030529	SRR1030529	Kentucky	8,20:i:z6	Kentucky	8,20:i:z6	Kentucky	1	C2-C3	i	z6	482	11	165	Kentucky	0.933333	152	169	Kentucky	1	330	57	523244	239333	FALSE	Reported = Predicted
729	SRR1030530	SRR1030530	Berta	1,9,12:[f],g,[t]:–	Berta	1,9,12:[f],g,[t]:–	Berta|Wernigerode	2	D1	f,g,t	-	483	68	22	Berta	0.681818	435	5	Berta	1	330	41	612993	262327	FALSE	Reported = Predicted
730	SRR1030531	SRR1030531	Enteritidis	1,9,12:g,m:–	Enteritidis	1,9,12:g,m:–	Blegdam|Dublin|Enteritidis|Gueuletapee|Hillingdon|Kiel|Moscow|Naestved|Nitra|Rostock|II 9,46:g,[m],[s],t:[e,n,x]	11	D1	g,m	-	22	17	601	Enteritidis	0.986667	11	260	Enteritidis	0.888462	329	42	629799	226089	FALSE	Reported = Predicted
731	SRR1030532	SRR1030532	Infantis	6,7,14:r:1,5	Infantis	6,7,14:r:1,5	Infantis|Senegal	2	C1	r	1,5	484	22	39	Infantis	0.871795					327	117	232921	63298	FALSE	Reported = Predicted
732	SRR1030533	SRR1030533	Kentucky	8,20:i:z6	Kentucky	8,20:i:z6	Kentucky	1	C2-C3	i	z6	485	11	165	Kentucky	0.933333	152	169	Kentucky	1	330	54	737011	323880	FALSE	Reported = Predicted
733	SRR1030807	SRR1030807	Kentucky	8,20:i:z6	Kentucky	8,20:i:z6	Kentucky	1	C2-C3	i	z6	486	73	14	Kentucky	1	198	2	Molade	0.5	330	33	637303	286373	FALSE	Reported = Predicted
734	SRR1020278	SRR1020278	Newport	6,8,20:e,h:1,2	Newport	6,8,20:e,h:1,2	Bardo|Newport	2	C2-C3	e,h	1,2	380	49	100	Newport	0.978947	118				330	27	865075	430454	FALSE	Reported = Predicted
735	SRR1030814	SRR1030814	Dublin	1,9,12[Vi]:g,p:–	Dublin	1,9,12[Vi]:g,p:–	Blegdam|Dublin|Enteritidis|Gueuletapee|Hillingdon|Kiel|Moscow|Naestved|Nitra|Rostock|II 9,46:g,[m],[s],t:[e,n,x]	11	D1	g,p	-	362	36	39	Dublin	0.897436	10	125	Dublin	0.92	330	24	1067235	478720	FALSE	Reported = Predicted
736	SRR1030842	SRR1030842	Montevideo	6,7,14,[54]:g,m,[p],s:[1,2,7]	Montevideo	6,7,14,[54]:g,m,[p],s:[1,2,7]	Montevideo|Othmarschen|Plumaugat	3	C1	g,m,[p],s	-	487	40	29	Montevideo	0.785714	138				330	26	1133107	550146	FALSE	Reported = Predicted
737	SRR1021901	SRR1021901	Newport	6,8,20:e,h:1,2	Newport	6,8,20:e,h:1,2	Bardo|Newport	2	C2-C3	e,h	1,2	429	49	100	Newport	0.978947	118				330	54	544071	386159	FALSE	Reported = Predicted
738	SRR1030845	SRR1030845	Dublin	1,9,12[Vi]:g,p:–	Dublin	1,9,12[Vi]:g,p:–	Blegdam|Dublin|Enteritidis|Gueuletapee|Hillingdon|Kiel|Moscow|Naestved|Nitra|Rostock|II 9,46:g,[m],[s],t:[e,n,x]	11	D1	g,p	-	362	36	39	Dublin	0.897436	10	125	Dublin	0.92	330	29	680118	478714	FALSE	Reported = Predicted
739	SRR1023115	SRR1023115	Newport	6,8,20:e,h:1,2	Newport	6,8,20:e,h:1,2	Bardo|Newport	2	C2-C3	e,h	1,2	370	44	139	Newport	0.920863	45	177	Newport	0.983051	330	56	849152	401789	FALSE	Reported = Predicted
740	SRR1030848	SRR1030848	Litchfield	6,8:l,v:1,2				0			-	489	125	1							208	45	508922	269654	FALSE	Type 4: Poor quality of in silico analysis (non-Salmonella)
741	SRR1023117	SRR1023117	Newport	6,8,20:e,h:1,2	Newport	6,8,20:e,h:1,2	Bardo|Newport	2	C2-C3	e,h	1,2	380	49	100	Newport	0.978947	118				330	43	795828	282037	FALSE	Reported = Predicted
742	SRR1023120	SRR1023120	Newport	6,8,20:e,h:1,2	Newport	6,8,20:e,h:1,2	Bardo|Newport	2	C2-C3	e,h	1,2	444	49	100	Newport	0.978947	118				330	78	454593	118658	FALSE	Reported = Predicted
743	SRR1030812	SRR1030812	Newport	6,8,20:e,h:1,2	Newport	6,8,20:e,h:1,2	Bardo|Newport	2	C2-C3	e,h	1,2	259	44	139	Newport	0.920863	45	177	Newport	0.983051	330	36	1251270	611191	FALSE	Reported = Predicted
744	SRR1030854	SRR1030854	Kentucky	8,20:i:z6	Kentucky	8,20:i:z6	Kentucky	1	C2-C3	i	z6	490	73	14	Kentucky	1	198	2	Molade	0.5	330	126	1016980	187886	FALSE	Reported = Predicted
745	SRR1030844	SRR1030844	Newport	6,8,20:e,h:1,2	Newport	6,8,20:e,h:1,2	Bardo|Newport	2	C2-C3	e,h	1,2	488	49	100	Newport	0.978947	118				330	28	695183	403150	FALSE	Reported = Predicted
746	SRR1031975	SRR1031975	Heidelberg	1,4,[5],12:r:1,2	Heidelberg	1,4,[5],12:r:1,2	Heidelberg	1	B	r	1,2	491	32	232	Heidelberg	0.922078	15	42	Heidelberg	0.904762	330	50	752588	270158	FALSE	Reported = Predicted
747	SRR1031976	SRR1031976	Albany	8,20:z4,z24:–	Albany	8,20:z4,z24:–	Albany|Duesseldorf	2	C2-C3	z4,z24	-	492	64	20	Albany	0.9	292	9	Albany	1	330	35	502583	344560	FALSE	Reported = Predicted
748	SRR1030846	SRR1030846	Newport	6,8,20:e,h:1,2	Newport	6,8,20:e,h:1,2	Bardo|Newport	2	C2-C3	e,h	1,2	259	44	139	Newport	0.920863	45	177	Newport	0.983051	330	36	1251270	452075	FALSE	Reported = Predicted
749	SRR1033456	SRR1033456	Rough:i:1,2	Rough:i:1,2	Aberdeen	11:i:1,2	Aberdeen|Augustenborg	2	C1	i	1,2	493	126	1	Rough:i:1,2	1					330	27	990817	566502	FALSE	Type 5: Partial antigenic calls
750	SRR1033469	SRR1033469	Tennessee	6,7,14:z29:[1,2,7]	Tennessee	6,7,14:z29:[1,2,7]	Tennessee|II 6,7:z29:[z42]	2	C1	z29	-	395	82	53	Tennessee	1	319	3	Tennessee	1	330	40	672034	377177	FALSE	Reported = Predicted
751	SRR1033470	SRR1033470	Enteritidis	1,9,12:g,m:–	Enteritidis	1,9,12:g,m:–	Blegdam|Dublin|Enteritidis|Gueuletapee|Hillingdon|Kiel|Moscow|Naestved|Nitra|Rostock|II 9,46:g,[m],[s],t:[e,n,x]	11	D1	g,m	-	407	17	601	Enteritidis	0.986667	11	260	Enteritidis	0.888462	330	22	1509264	524209	FALSE	Reported = Predicted
752	SRR1033471	SRR1033471	Montevideo	6,7,14,[54]:g,m,[p],s:[1,2,7]	Montevideo	6,7,14,[54]:g,m,[p],s:[1,2,7]		0		g,m	-	494	39	19			81	85	Montevideo	1	294	1018	26803	5333	FALSE	Type 4: Poor quality of in silico analysis (poor WGS)
753	SRR1033472	SRR1033472	Agona	1,4,[5],12:f,g,s:[1,2]	Agona	1,4,[5],12:f,g,s:[1,2]	Agona|Budapest|Derby	3	B	f,g,s	-	495	9	177	Agona	0.971751	13	32	Agona	1	330	94	353896	107968	FALSE	Reported = Predicted
754	SRR1033473	SRR1033473	Tennessee	6,7,14:z29:[1,2,7]	Tennessee	6,7,14:z29:[1,2,7]	Tennessee|II 6,7:z29:[z42]	2	C1	z29	-	395	82	53	Tennessee	1	319	3	Tennessee	1	330	43	874755	533804	FALSE	Reported = Predicted
755	SRR1033474	SRR1033474	Virchow	6,7,14:r:1,2	Virchow	6,7,14:r:1,2	Virchow	1	C1	r	1,2	496	61	8	Virchow	0.75	16	48	Virchow	0.916667	330	26	1314592	509564	FALSE	Reported = Predicted
756	SRR1033475	SRR1033475	Javiana	1,9,12:l,z28:1,5	Javiana	1,9,12:l,z28:1,5	Itami|Javiana|II 9,12:l,z28:1,5:z42	3	D1	l,z28	1,5	497	91	33	Javiana	0.848485	24	22	Javiana	0.863636	330	28	611301	327352	FALSE	Reported = Predicted
757	SRR1033478	SRR1033478	Enteritidis	1,9,12:g,m:–	Enteritidis	1,9,12:g,m:–	Blegdam|Dublin|Enteritidis|Gueuletapee|Hillingdon|Kiel|Moscow|Naestved|Nitra|Rostock|II 9,46:g,[m],[s],t:[e,n,x]	11	D1	g,m	-	498	17	601	Enteritidis	0.986667					296	713	74273	9818	FALSE	Reported = Predicted
758	SRR1030849	SRR1030849	Newport	6,8,20:e,h:1,2	Newport	6,8,20:e,h:1,2	Bardo|Newport	2	C2-C3	e,h	1,2	488	49	100	Newport	0.978947	118				330	31	695183	403150	FALSE	Reported = Predicted
759	SRR1033481	SRR1033481	Amsterdam	3,{10}{15}{15:,34} g,m,s:–	Senftenberg	1,3,19:g,[s],t:–		0		g,[s],t	-	500	59	11	Senftenberg	0.636364	185	6	Westhampton	0.666667	330	270	140061	29393	FALSE	Type 7: Insufficient support for prediction
760	SRR1033483	SRR1033483	Agona	1,4,[5],12:f,g,s:[1,2]	Agona	1,4,[5],12:f,g,s:[1,2]	Agona|Budapest|Derby	3	B	f,g,s	-	501	9	177	Agona	0.971751	13	32	Agona	1	328	261	168496	36722	FALSE	Reported = Predicted
761	SRR1033485	SRR1033485	Typhimurium	1,4,[5],12:i:1,2	Typhimurium	1,4,[5],12:i:1,2	Typhimurium	1	B	i	1,2	502	116	14	Typhimurium	0.928571	36				330	67	560084	219909	FALSE	Reported = Predicted
762	SRR1033486	SRR1033486	Agona	1,4,[5],12:f,g,s:[1,2]	Agona	1,4,[5],12:f,g,s:[1,2]	Agona|Budapest|Derby	3	B	f,g,s	-	402	9	177	Agona	0.971751	13	32	Agona	1	330	40	913411	327296	FALSE	Reported = Predicted
763	SRR1033487	SRR1033487	Agona	1,4,[5],12:f,g,s:[1,2]	Agona	1,4,[5],12:f,g,s:[1,2]	Agona|Budapest|Derby	3	B	f,g,s	-	503	9	177	Agona	0.971751	13	32	Agona	1	329	66	454480	202720	FALSE	Reported = Predicted
764	SRR1033490	SRR1033490	Anatum	3,{10}{15}{15:,34} e,h:1,6	Anatum	3,{10}{15}{15:,34} e,h:1,6	Anatum|Hayindogo	2	E1	e,h	1,6	504	13	110	Anatum	0.925234	64	19	Anatum	0.842105	330	45	487765	181186	FALSE	Reported = Predicted
765	SRR1030851	SRR1030851	Newport	6,8,20:e,h:1,2	Newport	6,8,20:e,h:1,2	Bardo|Newport	2	C2-C3	e,h	1,2	488	49	100	Newport	0.978947	118				330	33	695678	403150	FALSE	Reported = Predicted
766	SRR1033493	SRR1033493	Agona	1,4,[5],12:f,g,s:[1,2]	Agona	1,4,[5],12:f,g,s:[1,2]	Agona|Budapest|Derby	3	B	f,g,s	-	505	9	177	Agona	0.971751	13	32	Agona	1	330	66	455025	150729	FALSE	Reported = Predicted
767	SRR1030852	SRR1030852	Newport	6,8,20:e,h:1,2	Newport	6,8,20:e,h:1,2	Bardo|Newport	2	C2-C3	e,h	1,2	259	44	139	Newport	0.920863	45	177	Newport	0.983051	330	36	1273532	667712	FALSE	Reported = Predicted
768	SRR1033495	SRR1033495	Senftenberg	1,3,19:g,[s],t:–	Senftenberg	1,3,19:g,[s],t:–	Senftenberg	1	E4	g,[s],t	-	404	35	118	Senftenberg	0.948718	14	29	Senftenberg	1	330	55	436709	231926	FALSE	Reported = Predicted
769	SRR1033496	SRR1033496	Senftenberg	1,3,19:g,[s],t:–	Senftenberg	1,3,19:g,[s],t:–	Senftenberg	1	E4	g,[s],t	-	506	35	118	Senftenberg	0.948718	14	29	Senftenberg	1	330	173	170817	45343	FALSE	Reported = Predicted
770	SRR1033497	SRR1033497	Rubislaw	11:r:e,n,x	Abaetetuba	11:k:1,5		0		r	e,n,x	507	52	12	Rubislaw	0.916667					311	815	31870	7623	FALSE	Type 7: Insufficient support for prediction
771	SRR1033499	SRR1033499	Typhimurium	1,4,[5],12:i:1,2	Typhimurium	1,4,[5],12:i:1,2	Typhimurium	1	B	i	1,2	508	5	606	Typhimurium	0.92869	19	576	Typhimurium	0.836806	329	52	600771	271288	FALSE	Reported = Predicted
772	SRR1033500	SRR1033500	Montevideo	6,7,14,[54]:g,m,[p],s:[1,2,7]	Montevideo	6,7,14,[54]:g,m,[p],s:[1,2,7]	Montevideo|Othmarschen|Plumaugat	3	C1	g,m,[p],s	-	319	39	19	Montevideo	1	81	85	Montevideo	1	330	30	1179247	421329	FALSE	Reported = Predicted
773	SRR1030855	SRR1030855	Newport	6,8,20:e,h:1,2	Newport	6,8,20:e,h:1,2	Bardo|Newport	2	C2-C3	e,h	1,2	259	44	139	Newport	0.920863	45	177	Newport	0.983051	330	37	870445	503870	FALSE	Reported = Predicted
774	SRR1033502	SRR1033502	Agona	1,4,[5],12:f,g,s:[1,2]	Agona	1,4,[5],12:f,g,s:[1,2]	Agona|Budapest|Derby	3	B	f,g,s	-	392	9	177	Agona	0.971751	13	32	Agona	1	330	55	610500	232637	FALSE	Reported = Predicted
775	SRR1033506	SRR1033506	Senftenberg	1,3,19:g,[s],t:–	Senftenberg	1,3,19:g,[s],t:–	Senftenberg	1	E4	g,[s],t	-	124	35	118	Senftenberg	0.948718	14	29	Senftenberg	1	330	36	536724	351937	FALSE	Reported = Predicted
776	SRR1033507	SRR1033507	IIIa 35	IIIa 35	IIIa 35:z36:-	IIIa 35:z36:-	IIIa 35:z36:-	1	O	z36	-	510	127	1							330	75	455307	150495	FALSE	Type 3: Ambiguous Reported serovar
777	SRR1033508	SRR1033508	Tennessee	6,7,14:z29:[1,2,7]	Tennessee	6,7,14:z29:[1,2,7]	Tennessee|II 6,7:z29:[z42]	2	C1	z29	-	395	82	53	Tennessee	1	319	3	Tennessee	1	330	40	719296	535814	FALSE	Reported = Predicted
778	SRR1033509	SRR1033509	Typhimurium	1,4,[5],12:i:1,2	Typhimurium	1,4,[5],12:i:1,2	Typhimurium	1	B	i	1,2	394	116	14	Typhimurium	0.928571	36				330	42	596027	264736	FALSE	Reported = Predicted
779	SRR1033455	SRR1033455	Newport	6,8,20:e,h:1,2	Newport	6,8,20:e,h:1,2	Bardo|Newport	2	C2-C3	e,h	1,2	163	49	100	Newport	0.978947	5				330	40	734898	407576	FALSE	Reported = Predicted
780	SRR1033513	SRR1033513	Agona	1,4,[5],12:f,g,s:[1,2]	Agona	1,4,[5],12:f,g,s:[1,2]	Agona|Budapest|Derby	3	B	f,g,s	-	402	9	177	Agona	0.971751	13	32	Agona	1	330	46	867783	360393	FALSE	Reported = Predicted
781	SRR1033514	SRR1033514	Montevideo	6,7,14,[54]:g,m,[p],s:[1,2,7]	Montevideo	6,7,14,[54]:g,m,[p],s:[1,2,7]	Montevideo|Othmarschen|Plumaugat	3	C1	g,m,[p],s	-	319	39	19	Montevideo	1	81	85	Montevideo	1	330	29	1179248	397591	FALSE	Reported = Predicted
782	SRR1033515	SRR1033515	Agona	1,4,[5],12:f,g,s:[1,2]	Agona	1,4,[5],12:f,g,s:[1,2]	Agona|Budapest|Derby	3	B	f,g,s	-	393	9	177	Agona	0.971751	13	32	Agona	1	330	42	874732	366294	FALSE	Reported = Predicted
783	SRR1033479	SRR1033479	Newport	6,8,20:e,h:1,2	Newport	6,8,20:e,h:1,2	Bardo|Newport	2	C2-C3	e,h	1,2	499	95	22	Newport	0.863636	31				330	35	895425	499276	FALSE	Reported = Predicted
784	SRR1033520	SRR1033520	Weltevreden	3,{10}{15}:r:z6	Weltevreden	3,{10}{15}:r:z6	Weltevreden	1	E1	r	z6	397	26	70	Weltevreden	0.941176	1500	7	Weltevreden	1	330	105	352755	107249	FALSE	Reported = Predicted
785	SRR1033492	SRR1033492	Newport	6,8,20:e,h:1,2	Newport	6,8,20:e,h:1,2	Bardo|Newport	2	C2-C3	e,h	1,2	292	49	100	Newport	0.978947	118				330	34	551226	385822	FALSE	Reported = Predicted
786	SRR1033524	SRR1033524	Mbandaka	6,7,14:z10:e,n,z15	Mbandaka	6,7,14:z10:e,n,z15	Mbandaka	1	C1	z10	e,n,z15	400	27	58	Mbandaka	0.87931	413	14	Mbandaka	1	330	34	869563	446191	FALSE	Reported = Predicted
787	SRR1033525	SRR1033525	Senftenberg	1,3,19:g,[s],t:–	Senftenberg	1,3,19:g,[s],t:–	Senftenberg	1	E4	g,[s],t	-	89	35	118	Senftenberg	0.948718	14	29	Senftenberg	1	330	65	576829	268376	FALSE	Reported = Predicted
788	SRR1033527	SRR1033527	Montevideo	6,7,14,[54]:g,m,[p],s:[1,2,7]	Montevideo	6,7,14,[54]:g,m,[p],s:[1,2,7]	Montevideo|Othmarschen|Plumaugat	3	C1	g,m,[p],s	-	319	39	19	Montevideo	1	81	85	Montevideo	1	330	26	1179403	472928	FALSE	Reported = Predicted
789	SRR1033528	SRR1033528	Tennessee	6,7,14:z29:[1,2,7]	Tennessee	6,7,14:z29:[1,2,7]	Tennessee|II 6,7:z29:[z42]	2	C1	z29	-	395	82	53	Tennessee	1	319	3	Tennessee	1	330	40	763727	435227	FALSE	Reported = Predicted
790	SRR1033529	SRR1033529	Orion	3,{10}{15}{15:,34} y:1,5	Orion	3,{10}{15}{15:,34} y:1,5	Gatineau|Orion	2	E1	y	1,5	2502	419	1	Orion	1	639				315	500	82649	14106	FALSE	Reported = Predicted
791	SRR1033531	SRR1033531	Javiana	1,9,12:l,z28:1,5	Javiana	1,9,12:l,z28:1,5	Itami|Javiana|II 9,12:l,z28:1,5:z42	3	D1	l,z28	1,5	396	91	33	Javiana	0.848485	24	22	Javiana	0.863636	330	227	159494	34020	FALSE	Reported = Predicted
792	SRR1033532	SRR1033532	Montevideo	6,7,14,[54]:g,m,[p],s:[1,2,7]	Montevideo	6,7,14,[54]:g,m,[p],s:[1,2,7]	Montevideo|Othmarschen|Plumaugat	3	C1	g,m,[p],s	-	319	39	19	Montevideo	1	81	85	Montevideo	1	330	30	1179073	384840	FALSE	Reported = Predicted
793	SRR1033533	SRR1033533	Enteritidis	1,9,12:g,m:–	Enteritidis	1,9,12:g,m:–	Blegdam|Dublin|Enteritidis|Gueuletapee|Hillingdon|Kiel|Moscow|Naestved|Nitra|Rostock|II 9,46:g,[m],[s],t:[e,n,x]	11	D1	g,m	-	399	17	601	Enteritidis	0.986667	11	260	Enteritidis	0.888462	330	23	1278712	491939	FALSE	Reported = Predicted
794	SRR1033534	SRR1033534	Agona	1,4,[5],12:f,g,s:[1,2]	Agona	1,4,[5],12:f,g,s:[1,2]	Agona|Budapest|Derby	3	B	f,g,s	-	402	9	177	Agona	0.971751	13	32	Agona	1	330	40	913410	366294	FALSE	Reported = Predicted
795	SRR1033535	SRR1033535	Apapa	45:m,t:–	Apapa	45:m,t:–	Apapa|Tornow	2	W	g,m,t	-	2511	403	2	Apapa	1	647	5	Apapa	0.8	330	36	730736	415884	FALSE	Reported = Predicted
796	SRR1033494	SRR1033494	Newport	6,8,20:e,h:1,2	Newport	6,8,20:e,h:1,2	Bardo|Newport	2	C2-C3	e,h	1,2	163	49	100	Newport	0.978947	5				330	46	581463	407576	FALSE	Reported = Predicted
797	SRR1033537	SRR1033537	Javiana	1,9,12:l,z28:1,5	Javiana	1,9,12:l,z28:1,5	Itami|Javiana|II 9,12:l,z28:1,5:z42	3	D1	l,z28	1,5	403	91	33	Javiana	0.848485	24	22	Javiana	0.863636	330	58	454922	159556	FALSE	Reported = Predicted
798	SRR1033501	SRR1033501	Newport	6,8,20:e,h:1,2	Newport	6,8,20:e,h:1,2	Bardo|Newport	2	C2-C3	e,h	1,2	509	49	100	Newport	0.978947	118				330	16	1651242	466090	FALSE	Reported = Predicted
799	SRR1033540	SRR1033540	Tennessee	6,7,14:z29:[1,2,7]	Tennessee	6,7,14:z29:[1,2,7]	Tennessee|II 6,7:z29:[z42]	2	C1	z29	-	395	82	53	Tennessee	1	319	3	Tennessee	1	330	41	874755	763726	FALSE	Reported = Predicted
800	SRR1033510	SRR1033510	Newport	6,8,20:e,h:1,2	Newport	6,8,20:e,h:1,2	Bardo|Newport	2	C2-C3	e,h	1,2	163	49	100	Newport	0.978947	5				330	54	519771	343275	FALSE	Reported = Predicted
801	SRR1033543	SRR1033543	Tennessee	6,7,14:z29:[1,2,7]	Tennessee	6,7,14:z29:[1,2,7]	Tennessee|II 6,7:z29:[z42]	2	C1	z29	-	395	82	53	Tennessee	1	319	3	Tennessee	1	330	43	719287	435136	FALSE	Reported = Predicted
802	SRR1033544	SRR1033544	Javiana	1,9,12:l,z28:1,5	Javiana	1,9,12:l,z28:1,5	Itami|Javiana|II 9,12:l,z28:1,5:z42	3	D1	l,z28	1,5	512	91	33	Javiana	0.848485	24	22	Javiana	0.863636	330	43	446012	245081	FALSE	Reported = Predicted
803	SRR1033545	SRR1033545	Weltevreden	3,{10}{15}:r:z6	Senftenberg	1,3,19:g,[s],t:–	Senftenberg	1	E1	g,[s],t	-	513	35	118	Senftenberg	0.948718	14	29	Senftenberg	1	330	67	675164	231818	FALSE	Type 1: Incorrect Reported serovar
804	SRR1033546	SRR1033546	Rissen	6,7,14:f,g:–	Rissen	6,7,14:f,g:–	Rissen|II 6,7:g,t:[e,n,x]:z42	2	C1	f,g	-	514	128	5	Rissen	0.8	469	9	Rissen	1	330	42	754171	273165	FALSE	Reported = Predicted
805	SRR1033547	SRR1033547	Montevideo	6,7,14,[54]:g,m,[p],s:[1,2,7]	Montevideo	6,7,14,[54]:g,m,[p],s:[1,2,7]	Montevideo|Othmarschen|Plumaugat	3	C1	g,m,[p],s	-	515	39	19	Montevideo	1	81	85	Montevideo	1	330	28	1179229	472760	FALSE	Reported = Predicted
806	SRR1033516	SRR1033516	Newport	6,8,20:e,h:1,2	Newport	6,8,20:e,h:1,2	Bardo|Newport	2	C2-C3	e,h	1,2	163	49	100	Newport	0.978947	5				330	43	618900	435859	FALSE	Reported = Predicted
807	SRR1033549	SRR1033549	Agona	1,4,[5],12:f,g,s:[1,2]	Agona	1,4,[5],12:f,g,s:[1,2]	Agona|Budapest|Derby	3	B	f,g,s	-	402	9	177	Agona	0.971751	13	32	Agona	1	330	40	913410	366294	FALSE	Reported = Predicted
808	SRR1033550	SRR1033550	Tennessee	6,7,14:z29:[1,2,7]	Tennessee	6,7,14:z29:[1,2,7]	Tennessee|II 6,7:z29:[z42]	2	C1	z29	-	395	82	53	Tennessee	1	319	3	Tennessee	1	330	40	763539	465454	FALSE	Reported = Predicted
809	SRR1033522	SRR1033522	Newport	6,8,20:e,h:1,2	Newport	6,8,20:e,h:1,2	Bardo|Newport	2	C2-C3	e,h	1,2	292	49	100	Newport	0.978947	118				330	39	603526	403055	FALSE	Reported = Predicted
810	SRR1033536	SRR1033536	Newport	6,8,20:e,h:1,2	Newport	6,8,20:e,h:1,2	Bardo|Newport	2	C2-C3	e,h	1,2	398	95	22	Newport	0.863636	31				330	18	1218183	678148	FALSE	Reported = Predicted
811	SRR1033554	SRR1033554	Javiana	1,9,12:l,z28:1,5	Javiana	1,9,12:l,z28:1,5	Itami|Javiana|II 9,12:l,z28:1,5:z42	3	D1	l,z28	1,5	518	91	33	Javiana	0.848485	24	22	Javiana	0.863636	330	33	628360	444458	FALSE	Reported = Predicted
812	SRR1033556	SRR1033556	Orion	3,{10}{15}{15:,34} y:1,5	Orion	3,{10}{15}{15:,34} y:1,5	Gatineau|Orion	2	E1	y	1,5	519	129	4	Orion	0.75	639				330	29	862169	492263	FALSE	Reported = Predicted
813	SRR1033557	SRR1033557	Javiana	1,9,12:l,z28:1,5	Javiana	1,9,12:l,z28:1,5	Itami|Javiana|II 9,12:l,z28:1,5:z42	3	D1	l,z28	1,5	520	91	33	Javiana	0.848485	24	22	Javiana	0.863636	330	65	354735	124970	FALSE	Reported = Predicted
814	SRR1033538	SRR1033538	Newport	6,8,20:e,h:1,2	Newport	6,8,20:e,h:1,2	Bardo|Newport	2	C2-C3	e,h	1,2	401	49	100	Newport	0.978947	118				330	23	912099	366977	FALSE	Reported = Predicted
815	SRR1033559	SRR1033559	Tennessee	6,7,14:z29:[1,2,7]	Tennessee	6,7,14:z29:[1,2,7]	Tennessee|II 6,7:z29:[z42]	2	C1	z29	-	395	82	53	Tennessee	1	319	3	Tennessee	1	330	44	869289	553557	FALSE	Reported = Predicted
816	SRR1033561	SRR1033561	Senftenberg	1,3,19:g,[s],t:–	Senftenberg	1,3,19:g,[s],t:–	Senftenberg	1	E4	g,[s],t	-	521	35	118	Senftenberg	0.948718	14	29	Senftenberg	1	330	56	394757	176525	FALSE	Reported = Predicted
817	SRR1033562	SRR1033562	Senftenberg	1,3,19:g,[s],t:–	Senftenberg	1,3,19:g,[s],t:–	Senftenberg	1	E4	g,[s],t	-	404	35	118	Senftenberg	0.948718	14	29	Senftenberg	1	330	55	436709	231926	FALSE	Reported = Predicted
818	SRR1033564	SRR1033564	Tennessee	6,7,14:z29:[1,2,7]	Tennessee	6,7,14:z29:[1,2,7]	Tennessee|II 6,7:z29:[z42]	2	C1	z29	-	395	82	53	Tennessee	1					330	45	757046	435223	FALSE	Reported = Predicted
819	SRR1033565	SRR1033565	Meleagridis	3,{10}{15}{15:,34} e,h:l,w	Meleagridis	3,{10}{15}{15:,34} e,h:l,w	Calabar|Meleagridis	2	E4	e,h	l,w	405	4	45	Meleagridis	0.931818	463	3	Meleagridis	1	330	80	322910	107971	FALSE	Reported = Predicted
820	SRR1033567	SRR1033567	Senftenberg	1,3,19:g,[s],t:–	Senftenberg	1,3,19:g,[s],t:–	Senftenberg	1	E4	g,[s],t	-	404	35	118	Senftenberg	0.948718	14	29	Senftenberg	1	330	47	530630	372663	FALSE	Reported = Predicted
821	SRR1033568	SRR1033568	Tennessee	6,7,14:z29:[1,2,7]	Tennessee	6,7,14:z29:[1,2,7]	Tennessee|II 6,7:z29:[z42]	2	C1	z29	-	395	82	53	Tennessee	1	319	3	Tennessee	1	330	41	763727	465454	FALSE	Reported = Predicted
822	SRR1033541	SRR1033541	Newport	6,8,20:e,h:1,2	Newport	6,8,20:e,h:1,2	Bardo|Newport	2	C2-C3	e,h	1,2	511	44	139	Newport	0.920863	45	177	Newport	0.983051	330	28	1743495	720369	FALSE	Reported = Predicted
823	SRR1033571	SRR1033571	Agona	1,4,[5],12:f,g,s:[1,2]	Agona	1,4,[5],12:f,g,s:[1,2]	Agona|Budapest|Derby	3	B	f,g,s	-	522	9	177	Agona	0.971751	13	32	Agona	1	330	43	598557	271073	FALSE	Reported = Predicted
824	SRR1033548	SRR1033548	Newport	6,8,20:e,h:1,2	Newport	6,8,20:e,h:1,2	Bardo|Newport	2	C2-C3	e,h	1,2	516	49	100	Newport	0.978947	118				330	200	147685	37325	FALSE	Reported = Predicted
825	SRR1033575	SRR1033575	Enteritidis	1,9,12:g,m:–	Dublin	1,9,12[Vi]:g,p:–	Blegdam|Dublin|Enteritidis|Gueuletapee|Hillingdon|Kiel|Moscow|Naestved|Nitra|Rostock|II 9,46:g,[m],[s],t:[e,n,x]	11	D1	g,p	-	523	130	2	Enteritidis	0.5	1545	10	Paratyphi B var. Java monophasic	0.8	330	59	411502	196717	FALSE	Type 7: Insufficient support for prediction
826	SRR1033577	SRR1033577	Tennessee	6,7,14:z29:[1,2,7]	Tennessee	6,7,14:z29:[1,2,7]	Tennessee|II 6,7:z29:[z42]	2	C1	z29	-	395	82	53	Tennessee	1	319	3	Tennessee	1	330	33	763726	465398	FALSE	Reported = Predicted
827	SRR1033578	SRR1033578	Virchow	6,7,14:r:1,2	Virchow	6,7,14:r:1,2	Virchow	1	C1	r	1,2	524	131	13	Virchow	1	197				330	27	714557	521190	FALSE	Reported = Predicted
828	SRR1033579	SRR1033579	Tennessee	6,7,14:z29:[1,2,7]	Tennessee	6,7,14:z29:[1,2,7]	Tennessee|II 6,7:z29:[z42]	2	C1	z29	-	395	82	53	Tennessee	1	319	3	Tennessee	1	330	49	869612	465533	FALSE	Reported = Predicted
829	SRR1033551	SRR1033551	Newport	6,8,20:e,h:1,2	Newport	6,8,20:e,h:1,2	Bardo|Newport	2	C2-C3	e,h	1,2	292	49	100	Newport	0.978947	118				330	40	541932	383214	FALSE	Reported = Predicted
830	SRR1033553	SRR1033553	Newport	6,8,20:e,h:1,2	Newport	6,8,20:e,h:1,2	Bardo|Newport	2	C2-C3	e,h	1,2	517	49	100	Newport	0.978947	118				330	34	697081	403155	FALSE	Reported = Predicted
831	SRR1035529	SRR1035529	I 4,[5],12:i:-	I 4,[5],12:i:-	Typhimurium	1,4,[5],12:i:1,2	I 4,[5],12:i:-	1	B	i	-	526	5	606	Typhimurium	0.92869	19	576	Typhimurium	0.836806	330	46	718271	279487	FALSE	Type 5: Partial antigenic calls
832	SRR1033558	SRR1033558	Newport	6,8,20:e,h:1,2	Newport	6,8,20:e,h:1,2	Bardo|Newport	2	C2-C3	e,h	1,2	163	49	100	Newport	0.978947	5				330	53	520266	220232	FALSE	Reported = Predicted
833	SRR1035531	SRR1035531	Poona	1,13,22:z:1,6	Poona	1,13,22:z:1,6	Farmsen|Poona	2	G	z	1,6	528	30	11	Poona	1	447	6	Poona	1	330	30	658544	373005	FALSE	Reported = Predicted
834	SRR1035533	SRR1035533	Poona	1,13,22:z:1,6	Poona	1,13,22:z:1,6	Farmsen|Poona	2	G	z	1,6	528	30	11	Poona	1	447	6	Poona	1	330	28	986449	400836	FALSE	Reported = Predicted
835	SRR1035534	SRR1035534	Othmarschen	6,7,14:g,m,[t]:–	Othmarschen	6,7,14:g,m,[t]:–	Haelsingborg|Moers|Oranienburg|Othmarschen|II 6,7:g,[m],s,t:[z42]|II 6,7:m,t:-	6	C1	g,m,t	-	529	132	1	Othmarschen	1	1517				330	36	795339	354412	FALSE	Reported = Predicted
836	SRR1035535	SRR1035535	Poona	1,13,22:z:1,6	Poona	1,13,22:z:1,6	Farmsen|Poona	2	G	z	1,6	528	30	11	Poona	1	447	6	Poona	1	330	31	986449	373005	FALSE	Reported = Predicted
837	SRR1035553	SRR1035553	Oranienburg	6,7,14:m,t:[z57]	Oranienburg	6,7,14:m,t:[z57]	Haelsingborg|Moers|Oranienburg|Othmarschen|II 6,7:g,[m],s,t:[z42]|II 6,7:m,t:-	6	C1	m,t	-	530	10	24	Oranienburg	0.791667	23	57	Oranienburg	0.982456	330	30	1408410	431275	FALSE	Reported = Predicted
838	SRR1035554	SRR1035554	Typhimurium	1,4,[5],12:i:1,2	Typhimurium	1,4,[5],12:i:1,2	Typhimurium	1	B	i	1,2	532	5	606	Typhimurium	0.92869	19	576	Typhimurium	0.836806	330	29	720197	300388	FALSE	Reported = Predicted
839	SRR1035555	SRR1035555	Poona	1,13,22:z:1,6	Poona	1,13,22:z:1,6	Farmsen|Poona	2	G	z	1,6	528	30	11	Poona	1	447	6	Poona	1	330	29	986449	400836	FALSE	Reported = Predicted
840	SRR1035557	SRR1035557	Cubana	1,13,23:z29:–	Cubana	1,13,23:z29:–	Agoueve|Cubana	2	G	z29	-	531	46	13	Cubana	0.769231	286	4	Cubana	1	330	39	617580	400335	FALSE	Reported = Predicted
841	SRR1035558	SRR1035558	Minnesota	21:b:e,n,x	Minnesota	21:b:e,n,x	Minnesota	1	L	b	e,n,x	533	60	6	Minnesota	0.666667	548	5	Minnesota	0.8	330	59	626659	157672	FALSE	Reported = Predicted
842	SRR1033569	SRR1033569	Newport	6,8,20:e,h:1,2	Newport	6,8,20:e,h:1,2	Bardo|Newport	2	C2-C3	e,h	1,2	292	49	100	Newport	0.978947	118				330	36	551721	385633	FALSE	Reported = Predicted
843	SRR1035560	SRR1035560	Stanley	1,4,[5],12,[27]:d:1,2	Typhimurium	1,4,[5],12:i:1,2	Typhimurium	1	B	i	1,2	535	116	14	Typhimurium	0.928571	36				330	39	587219	353756	FALSE	Type 1: Incorrect Reported serovar
844	SRR1035561	SRR1035561	Virchow	6,7,14:r:1,2	Virchow	6,7,14:r:1,2	Virchow	1	C1	r	1,2	2501	131	13	Virchow	1	197				330	29	752812	529772	FALSE	Reported = Predicted
845	SRR1035563	SRR1035563	28:e,h:-	28:e,h:-				0	M	e,h	-	536	133	1	28:e,h:-	1	1068	1	Telaviv	1	330	53	509118	210719	FALSE	Type 5: Partial antigenic calls
846	SRR1035564	SRR1035564	3,10,15:e,h:-	3,10,15:e,h:-	Anatum	3,{10}{15}{15:,34} e,h:1,6	Anatum|Hayindogo	2	E1	e,h	1,6	537	13	110	Anatum	0.925234	64	19	Anatum	0.842105	330	54	644765	405363	FALSE	Type 1: Incorrect Reported serovar
847	SRR1035565	SRR1035565	8:y:-	8:y:-	Brunei	8,20:y:1,5	Brunei|Tananarive	2	C2-C3	y	1,5	538	134	10	Brunei	0.7					330	69	333580	148773	FALSE	Type 5: Partial antigenic calls
848	SRR1035566	SRR1035566	Typhimurium	1,4,[5],12:i:1,2	Typhimurium	1,4,[5],12:i:1,2	Typhimurium	1	B	i	1,2	539	5	606	Typhimurium	0.92869	19	576	Typhimurium	0.836806	330	59	536335	225813	FALSE	Reported = Predicted
849	SRR1035567	SRR1035567	Nchanga	3,{10}{15}:l,v:1,2	Nchanga	3,{10}{15}:l,v:1,2	Nchanga	1	E1	l,v	1,2	540	135	14	Nchanga	0.928571					330	24	983942	400074	FALSE	Reported = Predicted
850	SRR1035568	SRR1035568	Senftenberg	1,3,19:g,[s],t:–	Senftenberg	1,3,19:g,[s],t:–	Senftenberg	1	E4	g,[s],t	-	541	35	118	Senftenberg	0.948718	14	29	Senftenberg	1	330	55	725212	225267	FALSE	Reported = Predicted
851	SRR1035569	SRR1035569	Virchow	6,7,14:r:1,2	Virchow	6,7,14:r:1,2	Virchow	1	C1	r	1,2	542	131	13	Virchow	1	197				330	32	752145	424923	FALSE	Reported = Predicted
852	SRR1035572	SRR1035572	IV 43:z4,z23:-	IV 43:z4,z23:-	IV 43:z4,z23:-	IV 43:z4,z23:-	Farmingdale|II 43:z4,z23:-|IIIa 43:z4,z23:-|IV 43:z4,z23:-	4	U	z4,z23	-	546	137	5	IV 43:z4,z23:- (Houten)	0.8	958				329	108	177669	100601	FALSE	Type 6: Ambiguous predicted serovar
853	SRR1035573	SRR1035573	Rubislaw	11:r:e,n,x	Rubislaw	11:r:e,n,x	Rubislaw	1	F	r	e,n,x	545	52	12	Rubislaw	0.916667	94	7	Rubislaw	1	330	63	433107	135315	FALSE	Reported = Predicted
854	SRR1035574	SRR1035574	Weltevreden	3,{10}{15}:r:z6	Weltevreden	3,{10}{15}:r:z6	Weltevreden	1	E1	r	z6	547	26	70	Weltevreden	0.941176	1500	7	Weltevreden	1	330	95	352727	134960	FALSE	Reported = Predicted
855	SRR1033573	SRR1033573	Newport	6,8,20:e,h:1,2	Newport	6,8,20:e,h:1,2	Bardo|Newport	2	C2-C3	e,h	1,2	163	49	100	Newport	0.978947	5				330	40	734904	407576	FALSE	Reported = Predicted
856	SRR1035585	SRR1035585	Javiana	1,9,12:l,z28:1,5	Javiana	1,9,12:l,z28:1,5	Itami|Javiana|II 9,12:l,z28:1,5:z42	3	D1	l,z28	1,5	548	19	3	Javiana	0.666667	589	22	Javiana	0.863636	330	27	771670	394105	FALSE	Reported = Predicted
857	SRR1035586	SRR1035586	Senftenberg	1,3,19:g,[s],t:–	Senftenberg	1,3,19:g,[s],t:–	Senftenberg	1	E4	g,[s],t	-	404	35	118	Senftenberg	0.948718	14	29	Senftenberg	1	330	52	545149	273310	FALSE	Reported = Predicted
858	SRR1035587	SRR1035587	Carmel	17:l,v:e,n,x	Carmel	17:l,v:e,n,x	Carmel	1	J	l,v	e,n,x	550	139	1	Carmel	1					330	68	687781	227705	FALSE	Reported = Predicted
859	SRR1036432	SRR1036432	Tennessee	6,7,14:z29:[1,2,7]	Tennessee	6,7,14:z29:[1,2,7]	Tennessee|II 6,7:z29:[z42]	2	C1	z29	-	395	82	53	Tennessee	1	319	3	Tennessee	1	330	40	763928	465454	FALSE	Reported = Predicted
860	SRR1036433	SRR1036433	Enteritidis	1,9,12:g,m:–	Enteritidis	1,9,12:g,m:–	Blegdam|Dublin|Enteritidis|Gueuletapee|Hillingdon|Kiel|Moscow|Naestved|Nitra|Rostock|II 9,46:g,[m],[s],t:[e,n,x]	11	D1	g,m	-	551	17	601	Enteritidis	0.986667	11	260	Enteritidis	0.888462	330	23	1508488	490432	FALSE	Reported = Predicted
861	SRR1033580	SRR1033580	Newport	6,8,20:e,h:1,2	Newport	6,8,20:e,h:1,2	Bardo|Newport	2	C2-C3	e,h	1,2	292	49	100	Newport	0.978947	118				330	36	603526	403067	FALSE	Reported = Predicted
862	SRR1035584	SRR1035584	Newport	6,8,20:e,h:1,2	Newport	6,8,20:e,h:1,2	Bardo|Newport	2	C2-C3	e,h	1,2	549	138	1	Newport	1	166				330	25	864299	530519	FALSE	Reported = Predicted
863	SRR1036437	SRR1036437	Schwarzengrund	d 1,4,12,27:d:1,7	Schwarzengrund	d 1,4,12,27:d:1,7	Schwarzengrund	1	B	d	1,7	552	93	46	Schwarzengrund	0.755556	96	25	Schwarzengrund	0.6	330	26	1387946	397172	FALSE	Reported = Predicted
864	SRR1036438	SRR1036438	Enteritidis	1,9,12:g,m:–	Orion	3,{10}{15}{15:,34} y:1,5	Gatineau|Orion	2	E1	y	1,5	553	129	4	Orion	0.75	639				330	42	740132	308275	FALSE	Type 1: Incorrect Reported serovar
865	SRR1036439	SRR1036439	Typhimurium	1,4,[5],12:i:1,2	Typhimurium	1,4,[5],12:i:1,2	Typhimurium	1	B	i	1,2	204	5	606	Typhimurium	0.92869	19	576	Typhimurium	0.836806	330	52	546003	271399	FALSE	Reported = Predicted
866	SRR1036434	SRR1036434	Newport	6,8,20:e,h:1,2	Newport	6,8,20:e,h:1,2	Bardo|Newport	2	C2-C3	e,h	1,2	163	49	100	Newport	0.978947	5				330	45	527310	403174	FALSE	Reported = Predicted
867	SRR1036442	SRR1036442	Tennessee	6,7,14:z29:[1,2,7]	Tennessee	6,7,14:z29:[1,2,7]	Tennessee|II 6,7:z29:[z42]	2	C1	z29	-	395	82	53	Tennessee	1					330	43	671773	326558	FALSE	Reported = Predicted
868	SRR1036443	SRR1036443	Tennessee	6,7,14:z29:[1,2,7]	Tennessee	6,7,14:z29:[1,2,7]	Tennessee|II 6,7:z29:[z42]	2	C1	z29	-	395	82	53	Tennessee	1	319	3	Tennessee	1	330	45	719488	465640	FALSE	Reported = Predicted
869	SRR1036435	SRR1036435	Newport	6,8,20:e,h:1,2	Newport	6,8,20:e,h:1,2	Bardo|Newport	2	C2-C3	e,h	1,2	163	49	100	Newport	0.978947	5				330	41	671730	430585	FALSE	Reported = Predicted
870	SRR1036445	SRR1036445	Enteritidis	1,9,12:g,m:–	Enteritidis	1,9,12:g,m:–	Blegdam|Dublin|Enteritidis|Gueuletapee|Hillingdon|Kiel|Moscow|Naestved|Nitra|Rostock|II 9,46:g,[m],[s],t:[e,n,x]	11	D1	g,m	-	407	17	601	Enteritidis	0.986667	11	260	Enteritidis	0.888462	330	21	1509553	525711	FALSE	Reported = Predicted
871	SRR1036446	SRR1036446	Enteritidis	1,9,12:g,m:–	Enteritidis	1,9,12:g,m:–	Blegdam|Dublin|Enteritidis|Gueuletapee|Hillingdon|Kiel|Moscow|Naestved|Nitra|Rostock|II 9,46:g,[m],[s],t:[e,n,x]	11	D1	g,m	-	456	17	601	Enteritidis	0.986667	11	260	Enteritidis	0.888462	330	24	1508488	490720	FALSE	Reported = Predicted
872	SRR1036448	SRR1036448	Tennessee	6,7,14:z29:[1,2,7]	Tennessee	6,7,14:z29:[1,2,7]	Tennessee|II 6,7:z29:[z42]	2	C1	z29	-	395	82	53	Tennessee	1	319	3	Tennessee	1	330	43	763727	536387	FALSE	Reported = Predicted
873	SRR1036441	SRR1036441	Newport	6,8,20:e,h:1,2	Newport	6,8,20:e,h:1,2	Bardo|Newport	2	C2-C3	e,h	1,2	163	49	100	Newport	0.978947	5				330	47	520714	322644	FALSE	Reported = Predicted
874	SRR1036450	SRR1036450	Enteritidis	1,9,12:g,m:–	Enteritidis	1,9,12:g,m:–	Blegdam|Dublin|Enteritidis|Gueuletapee|Hillingdon|Kiel|Moscow|Naestved|Nitra|Rostock|II 9,46:g,[m],[s],t:[e,n,x]	11	D1	g,m	-	407	17	601	Enteritidis	0.986667	11	260	Enteritidis	0.888462	330	21	1509553	525711	FALSE	Reported = Predicted
875	SRR1036451	SRR1036451	Enteritidis	1,9,12:g,m:–	Enteritidis	1,9,12:g,m:–	Blegdam|Dublin|Enteritidis|Gueuletapee|Hillingdon|Kiel|Moscow|Naestved|Nitra|Rostock|II 9,46:g,[m],[s],t:[e,n,x]	11	D1	g,m	-	554	17	601	Enteritidis	0.986667	11	260	Enteritidis	0.888462	330	20	1509599	490722	FALSE	Reported = Predicted
876	SRR1036452	SRR1036452	Enteritidis	1,9,12:g,m:–	Enteritidis	1,9,12:g,m:–	Blegdam|Dublin|Enteritidis|Gueuletapee|Hillingdon|Kiel|Moscow|Naestved|Nitra|Rostock|II 9,46:g,[m],[s],t:[e,n,x]	11	D1	g,m	-	555	17	601	Enteritidis	0.986667	11	260	Enteritidis	0.888462	330	22	1345875	490711	FALSE	Reported = Predicted
877	SRR1036453	SRR1036453	Enteritidis	1,9,12:g,m:–	Enteritidis	1,9,12:g,m:–	Blegdam|Dublin|Enteritidis|Gueuletapee|Hillingdon|Kiel|Moscow|Naestved|Nitra|Rostock|II 9,46:g,[m],[s],t:[e,n,x]	11	D1	g,m	-	407	17	601	Enteritidis	0.986667	11	260	Enteritidis	0.888462	330	22	1509554	406174	FALSE	Reported = Predicted
878	SRR1036454	SRR1036454	Enteritidis	1,9,12:g,m:–	Enteritidis	1,9,12:g,m:–	Blegdam|Dublin|Enteritidis|Gueuletapee|Hillingdon|Kiel|Moscow|Naestved|Nitra|Rostock|II 9,46:g,[m],[s],t:[e,n,x]	11	D1	g,m	-	407	17	601	Enteritidis	0.986667	11	260	Enteritidis	0.888462	330	22	1509553	525708	FALSE	Reported = Predicted
879	SRR1036455	SRR1036455	Enteritidis	1,9,12:g,m:–	Enteritidis	1,9,12:g,m:–	Blegdam|Dublin|Enteritidis|Gueuletapee|Hillingdon|Kiel|Moscow|Naestved|Nitra|Rostock|II 9,46:g,[m],[s],t:[e,n,x]	11	D1	g,m	-	22	17	601	Enteritidis	0.986667	11	260	Enteritidis	0.888462	330	22	1508487	490574	FALSE	Reported = Predicted
880	SRR1041453	SRR1041453	Meleagridis	3,{10}{15}{15:,34} e,h:l,w	Meleagridis	3,{10}{15}{15:,34} e,h:l,w	Calabar|Meleagridis	2	E4	e,h	l,w	917	4	45	Meleagridis	0.931818	463	3	Meleagridis	1	330	51	612876	167468	FALSE	Reported = Predicted
881	SRR1041457	SRR1041457	Meleagridis	3,{10}{15}{15:,34} e,h:l,w	Meleagridis	3,{10}{15}{15:,34} e,h:l,w	Calabar|Meleagridis	2	E4	e,h	l,w	557	141	1							248	1462	19231	2811	FALSE	Type 4: Poor quality of in silico analysis (poor WGS)
882	SRR1041459	SRR1041459	Agoueve	13,22:z29:–	Agoueve	13,22:z29:–	Agoueve|Cubana	2	G	z29	-	406	46	13	Cubana	0.769231	286	4	Cubana	1	330	54	550726	403030	FALSE	Reported = Predicted
883	SRR1041461	SRR1041461	6,7:k:-	6,7:k:-	Thompson	6,7,14:k:1,5	Abaetetuba|Thompson	2	C1	k	1,5	558	29	42	Thompson	0.857143	26	23	Thompson	0.913043	330	28	1319037	521204	FALSE	Type 1: Incorrect Reported serovar
884	SRR1041462	SRR1041462	Bredeney	1,4,12,27:l,v:1,7	Bredeney	1,4,12,27:l,v:1,7	Bredeney	1	B	l,v	1,7	559	142	19	Bredeney	0.947368	505				330	37	528591	399722	FALSE	Reported = Predicted
885	SRR1041463	SRR1041463	Meleagridis	3,{10}{15}{15:,34} e,h:l,w	Meleagridis	3,{10}{15}{15:,34} e,h:l,w	Calabar|Meleagridis	2	E4	e,h	l,w	560	4	45	Meleagridis	0.931818	463	3	Meleagridis	1	330	56	659126	231482	FALSE	Reported = Predicted
886	SRR1041464	SRR1041464	Oranienburg	6,7,14:m,t:[z57]	Oranienburg	6,7,14:m,t:[z57]	Haelsingborg|Moers|Oranienburg|Othmarschen|II 6,7:g,[m],s,t:[z42]|II 6,7:m,t:-	6	C1	m,t	-	561	10	24	Oranienburg	0.791667	23	57	Oranienburg	0.982456	330	62	1056839	263642	FALSE	Reported = Predicted
887	SRR1036444	SRR1036444	Newport	6,8,20:e,h:1,2	Newport	6,8,20:e,h:1,2	Bardo|Newport	2	C2-C3	e,h	1,2	292	49	100	Newport	0.978947	118				330	42	521255	270853	FALSE	Reported = Predicted
888	SRR1041466	SRR1041466	Essen	4,12:g,m:–	Enteritidis	1,9,12:g,m:–	Blegdam|Dublin|Enteritidis|Gueuletapee|Hillingdon|Kiel|Moscow|Naestved|Nitra|Rostock|II 9,46:g,[m],[s],t:[e,n,x]	11	D1	g,m	-	296	17	601	Enteritidis	0.986667	11	260	Enteritidis	0.888462	330	22	1228598	491953	FALSE	Type 5: Partial antigenic calls
889	SRR1041467	SRR1041467	Agona	1,4,[5],12:f,g,s:[1,2]	Agona	1,4,[5],12:f,g,s:[1,2]	Agona|Budapest|Derby	3	B	f,g,s	-	563	143	1							120	1139	14481	1256	FALSE	Type 4: Poor quality of in silico analysis (poor WGS)
890	SRR1041468	SRR1041468	Meleagridis	3,{10}{15}{15:,34} e,h:l,w	Meleagridis	3,{10}{15}{15:,34} e,h:l,w	Calabar|Meleagridis	2	E4	e,h	l,w	564	4	45	Meleagridis	0.931818	463	3	Meleagridis	1	330	38	656937	358148	FALSE	Reported = Predicted
891	SRR1041471	SRR1041471	Kiambu	1,4,12:z:1,5	Kiambu	1,4,12:z:1,5	Kiambu|II 1,4,12,27:z:1,5	2	B	z	1,5	565	144	5	Kiambu	1	309	3	Kiambu	1	330	25	693022	381594	FALSE	Reported = Predicted
892	SRR1041473	SRR1041473	Enteritidis	1,9,12:g,m:–	Enteritidis	1,9,12:g,m:–	Blegdam|Dublin|Enteritidis|Gueuletapee|Hillingdon|Kiel|Moscow|Naestved|Nitra|Rostock|II 9,46:g,[m],[s],t:[e,n,x]	11	D1	g,m	-	407	17	601	Enteritidis	0.986667	11	260	Enteritidis	0.888462	330	20	1509553	525708	FALSE	Reported = Predicted
893	SRR1041474	SRR1041474	Meleagridis	3,{10}{15}{15:,34} e,h:l,w	Meleagridis	3,{10}{15}{15:,34} e,h:l,w	Calabar|Meleagridis	2	E4	e,h	l,w	566	4	45	Meleagridis	0.931818	463	3	Meleagridis	1	330	75	458994	117992	FALSE	Reported = Predicted
894	SRR1041476	SRR1041476	Alachua	35:z4,z23:–	Alachua	35:z4,z23:–	Alachua|IIIa 35:z4,z23:-	2	O	z4,z23	-	567	121	7	Alachua	1	1298	1	Yerba	1	330	30	840674	554948	FALSE	Reported = Predicted
895	SRR1041479	SRR1041479	Michigan	17:l,v:1,5	Michigan	17:l,v:1,5	Michigan	1	J	l,v	1,5	568	145	3	Michigan	1	1416	1	Michigan	1	330	40	605163	255711	FALSE	Reported = Predicted
896	SRR1041483	SRR1041483	Typhimurium	1,4,[5],12:i:1,2	Typhimurium	1,4,[5],12:i:1,2	Typhimurium	1	B	i	1,2	569	5	606	Typhimurium	0.92869	19	576	Typhimurium	0.836806	330	44	662172	346289	FALSE	Reported = Predicted
897	SRR1041484	SRR1041484	Oranienburg	6,7,14:m,t:[z57]	Oranienburg	6,7,14:m,t:[z57]	Haelsingborg|Moers|Oranienburg|Othmarschen|II 6,7:g,[m],s,t:[z42]|II 6,7:m,t:-	6	C1	m,t	-	561	10	24	Oranienburg	0.791667	23	57	Oranienburg	0.982456	330	55	1047694	326772	FALSE	Reported = Predicted
898	SRR1036449	SRR1036449	Newport	6,8,20:e,h:1,2	Newport	6,8,20:e,h:1,2	Bardo|Newport	2	C2-C3	e,h	1,2	292	49	100	Newport	0.978947	118				330	45	519817	270893	FALSE	Reported = Predicted
899	SRR1041487	SRR1041487	Bareilly	6,7,14:y:1,5	Bareilly	6,7,14:y:1,5	Bareilly|Solt	2	C1	y	1,5	571	84	6	Bareilly	0.8					330	58	501802	161365	FALSE	Reported = Predicted
900	SRR1041488	SRR1041488	Pomona	28:y:1,7	Pomona	28:y:1,7	Pomona	1	M	y	1,7	572	55	5	Pomona	1	451	32	Pomona	0.84375	330	62	754671	430002	FALSE	Reported = Predicted
901	SRR1041491	SRR1041491	Anatum	3,{10}{15}{15:,34} e,h:1,6	Anatum	3,{10}{15}{15:,34} e,h:1,6	Anatum|Hayindogo	2	E1	e,h	1,6	573	13	110	Anatum	0.925234	64	19	Anatum	0.842105	330	20	1457456	573371	FALSE	Reported = Predicted
902	SRR1041492	SRR1041492	Veneziana	11:i:e,n,x	Veneziana	11:i:e,n,x	Veneziana	1	C1	i	e,n,x	2493	416	1	Veneziana	1					329	88	381730	142639	FALSE	Reported = Predicted
903	SRR1041486	SRR1041486	Newport	6,8,20:e,h:1,2	Newport	6,8,20:e,h:1,2	Bardo|Newport	2	C2-C3	e,h	1,2	570	49	100	Newport	0.978947	118				330	92	614662	181800	FALSE	Reported = Predicted
904	SRR1041496	SRR1041496	Infantis	6,7,14:r:1,5	Infantis	6,7,14:r:1,5	Infantis|Senegal	2	C1	r	1,5	575	22	39	Infantis	0.871795	32	49	Infantis	1	330	32	700910	263789	FALSE	Reported = Predicted
905	SRR1041497	SRR1041497	Enteritidis	1,9,12:g,m:–	Enteritidis	1,9,12:g,m:–	Blegdam|Dublin|Enteritidis|Gueuletapee|Hillingdon|Kiel|Moscow|Naestved|Nitra|Rostock|II 9,46:g,[m],[s],t:[e,n,x]	11	D1	g,m	-	22	17	601	Enteritidis	0.986667	11	260	Enteritidis	0.888462	330	23	1508479	490574	FALSE	Reported = Predicted
906	SRR1041498	SRR1041498	Redlands	16:z10:e,n,z15	Redlands	16:z10:e,n,z15	IIIb 16:z10:e,n,x,z15	1	I	z10	e,n,x,z15	576	146	3	Anatum	0.333333	871				329	99	529576	228137	FALSE	Reported = Predicted
907	SRR1041499	SRR1041499	Bredeney	1,4,12,27:l,v:1,7	Bredeney	1,4,12,27:l,v:1,7	Bredeney	1	B	l,v	1,7	577	142	19	Bredeney	0.947368	505				330	50	496717	225825	FALSE	Reported = Predicted
908	SRR1041501	SRR1041501	Newport	6,8,20:e,h:1,2	Newport	6,8,20:e,h:1,2	Bardo|Newport	2	C2-C3	e,h	1,2	579	49	100	Newport	0.978947	118				330	21	1663886	460638	FALSE	Reported = Predicted
909	SRR1041522	SRR1041522	Newport	6,8,20:e,h:1,2	Newport	6,8,20:e,h:1,2	Bardo|Newport	2	C2-C3	e,h	1,2	583	44	139	Newport	0.920863	45	177	Newport	0.983051	330	34	1027879	609897	FALSE	Reported = Predicted
910	SRR1041502	SRR1041502	Meleagridis	3,{10}{15}{15:,34} e,h:l,w	Meleagridis	3,{10}{15}{15:,34} e,h:l,w	Calabar|Meleagridis	2	E4	e,h	l,w	580	4	45	Meleagridis	0.931818	463	3	Meleagridis	1	330	33	747032	428422	FALSE	Reported = Predicted
911	SRR1041503	SRR1041503	Meleagridis	3,{10}{15}{15:,34} e,h:l,w	Meleagridis	3,{10}{15}{15:,34} e,h:l,w	Calabar|Meleagridis	2	E4	e,h	l,w	564	4	45	Meleagridis	0.931818	463	3	Meleagridis	1	330	33	656809	428543	FALSE	Reported = Predicted
912	SRR1041515	SRR1041515	Weltevreden	3,{10}{15}:r:z6	Weltevreden	3,{10}{15}:r:z6	Weltevreden	1	E1	r	z6	581	26	70	Weltevreden	0.941176	1500	7	Weltevreden	1	330	68	396217	162640	FALSE	Reported = Predicted
913	SRR1041516	SRR1041516	Javiana	1,9,12:l,z28:1,5	Javiana	1,9,12:l,z28:1,5	Itami|Javiana|II 9,12:l,z28:1,5:z42	3	D1	l,z28	1,5	582	91	33	Javiana	0.848485	24	22	Javiana	0.863636	330	21	1044660	660787	FALSE	Reported = Predicted
914	SRR1041519	SRR1041519	Agoueve	13,22:z29:–	Agoueve	13,22:z29:–	Agoueve|Cubana	2	G	z29	-	406	46	13	Cubana	0.769231	286	4	Cubana	1	330	49	599537	403048	FALSE	Reported = Predicted
915	SRR1041520	SRR1041520	Montevideo	6,7,14,[54]:g,m,[p],s:[1,2,7]	Montevideo	6,7,14,[54]:g,m,[p],s:[1,2,7]	Montevideo|Othmarschen|Plumaugat	3	C1	g,m,[p],s	-	584	25	54	Montevideo	1	316	85	Montevideo	1	330	23	800456	489203	FALSE	Reported = Predicted
916	SRR1041884	SRR1041884	Newport	6,8,20:e,h:1,2	Newport	6,8,20:e,h:1,2	Bardo|Newport	2	C2-C3	e,h	1,2	163	49	100	Newport	0.978947	5				330	45	734904	403174	FALSE	Reported = Predicted
917	SRR1041523	SRR1041523	Anatum	3,{10}{15}{15:,34} e,h:1,6	Anatum	3,{10}{15}{15:,34} e,h:1,6	Anatum|Hayindogo	2	E1	e,h	1,6	585	13	110	Anatum	0.925234	64	19	Anatum	0.842105	330	30	964918	503302	FALSE	Reported = Predicted
918	SRR1041525	SRR1041525	Meleagridis	3,{10}{15}{15:,34} e,h:l,w	Meleagridis	3,{10}{15}{15:,34} e,h:l,w	Calabar|Meleagridis	2	E4	e,h	l,w	564	4	45	Meleagridis	0.931818	463	3	Meleagridis	1	330	39	656937	376285	FALSE	Reported = Predicted
919	SRR1041526	SRR1041526	Meleagridis	3,{10}{15}{15:,34} e,h:l,w	Meleagridis	3,{10}{15}{15:,34} e,h:l,w	Calabar|Meleagridis	2	E4	e,h	l,w	564	4	45	Meleagridis	0.931818	463	3	Meleagridis	1	330	53	440371	200029	FALSE	Reported = Predicted
920	SRR1041529	SRR1041529	Enteritidis	1,9,12:g,m:–	Enteritidis	1,9,12:g,m:–	Blegdam|Dublin|Enteritidis|Gueuletapee|Hillingdon|Kiel|Moscow|Naestved|Nitra|Rostock|II 9,46:g,[m],[s],t:[e,n,x]	11	D1	g,m	-	586	17	601	Enteritidis	0.986667	11	260	Enteritidis	0.888462	330	22	1508904	490718	FALSE	Reported = Predicted
921	SRR1041531	SRR1041531	Weltevreden	3,{10}{15}:r:z6	Weltevreden	3,{10}{15}:r:z6	Weltevreden	1	E1	r	z6	587	26	70	Weltevreden	0.941176	1500	7	Weltevreden	1	330	74	388297	162579	FALSE	Reported = Predicted
922	SRR1041532	SRR1041532	Cubana	1,13,23:z29:–	Cubana	1,13,23:z29:–	Agoueve|Cubana	2	G	z29	-	588	46	13	Cubana	0.769231	286	4	Cubana	1	330	52	826901	468802	FALSE	Reported = Predicted
923	SRR1041533	SRR1041533	Mbandaka	6,7,14:z10:e,n,z15	Mbandaka	6,7,14:z10:e,n,z15	Mbandaka	1	C1	z10	e,n,z15	589	27	58	Mbandaka	0.87931	413	14	Mbandaka	1	330	66	869562	336306	FALSE	Reported = Predicted
924	SRR1041534	SRR1041534	Virchow	6,7,14:r:1,2	Virchow	6,7,14:r:1,2	Virchow	1	C1	r	1,2	590	131	13	Virchow	1	197				330	27	752675	529772	FALSE	Reported = Predicted
925	SRR1041535	SRR1041535	Kiambu	1,4,12:z:1,5	Kiambu	1,4,12:z:1,5	Kiambu|II 1,4,12,27:z:1,5	2	B	z	1,5	565	144	5	Kiambu	1	309	3	Kiambu	1	330	28	693301	328037	FALSE	Reported = Predicted
926	SRR1041886	SRR1041886	Newport	6,8,20:e,h:1,2	Newport	6,8,20:e,h:1,2	Bardo|Newport	2	C2-C3	e,h	1,2	292	49	100	Newport	0.978947	118				330	37	702169	400421	FALSE	Reported = Predicted
927	SRR1041885	SRR1041885	Montevideo	6,7,14,[54]:g,m,[p],s:[1,2,7]	Montevideo	6,7,14,[54]:g,m,[p],s:[1,2,7]	Montevideo|Othmarschen|Plumaugat	3	C1	g,m,[p],s	-	319	39	19	Montevideo	1	81	85	Montevideo	1	330	29	1179403	384840	FALSE	Reported = Predicted
928	SRR1041889	SRR1041889	Newport	6,8,20:e,h:1,2	Newport	6,8,20:e,h:1,2	Bardo|Newport	2	C2-C3	e,h	1,2	292	49	100	Newport	0.978947	118				330	31	703059	419037	FALSE	Reported = Predicted
929	SRR1041887	SRR1041887	Tennessee	6,7,14:z29:[1,2,7]	Tennessee	6,7,14:z29:[1,2,7]		0	C1	z29	1,2	395	82	53	Tennessee	1	319	3	Tennessee	1	330	65	869495	520306	FALSE	Reported = Predicted
930	SRR1041888	SRR1041888	Tennessee	6,7,14:z29:[1,2,7]	Tennessee	6,7,14:z29:[1,2,7]	Tennessee|II 6,7:z29:[z42]	2	C1	z29	-	395	82	53	Tennessee	1	319	3	Tennessee	1	330	41	763928	535811	FALSE	Reported = Predicted
931	SRR1041890	SRR1041890	Newport	6,8,20:e,h:1,2	Newport	6,8,20:e,h:1,2	Bardo|Newport	2	C2-C3	e,h	1,2	292	49	100	Newport	0.978947	118				330	43	541932	343168	FALSE	Reported = Predicted
932	SRR1041892	SRR1041892	Newport	6,8,20:e,h:1,2	Newport	6,8,20:e,h:1,2	Bardo|Newport	2	C2-C3	e,h	1,2	163	49	100	Newport	0.978947	5				330	42	671730	412205	FALSE	Reported = Predicted
933	SRR1041893	SRR1041893	Newport	6,8,20:e,h:1,2	Newport	6,8,20:e,h:1,2	Bardo|Newport	2	C2-C3	e,h	1,2	163	49	100	Newport	0.978947	5				330	49	530004	381221	FALSE	Reported = Predicted
934	SRR1041895	SRR1041895	Newport	6,8,20:e,h:1,2	Newport	6,8,20:e,h:1,2	Bardo|Newport	2	C2-C3	e,h	1,2	292	49	100	Newport	0.978947	118				330	41	541932	383214	FALSE	Reported = Predicted
935	SRR1041894	SRR1041894	Tennessee	6,7,14:z29:[1,2,7]	Tennessee	6,7,14:z29:[1,2,7]	Tennessee|II 6,7:z29:[z42]	2	C1	z29	-	395	82	53	Tennessee	1	319	3	Tennessee	1	330	39	712150	535814	FALSE	Reported = Predicted
936	SRR1041897	SRR1041897	Newport	6,8,20:e,h:1,2	Newport	6,8,20:e,h:1,2	Bardo|Newport	2	C2-C3	e,h	1,2	292	49	100	Newport	0.978947	118				330	45	542077	231469	FALSE	Reported = Predicted
937	SRR1043926	SRR1043926	Newport	6,8,20:e,h:1,2	Newport	6,8,20:e,h:1,2	Bardo|Newport	2	C2-C3	e,h	1,2	591	49	100	Newport	0.978947	5				330	38	544041	407576	FALSE	Reported = Predicted
938	SRR1043653	SRR1043653	Enteritidis	1,9,12:g,m:–	Enteritidis	1,9,12:g,m:–	Blegdam|Dublin|Enteritidis|Gueuletapee|Hillingdon|Kiel|Moscow|Naestved|Nitra|Rostock|II 9,46:g,[m],[s],t:[e,n,x]	11	D1	g,m	-	407	17	601	Enteritidis	0.986667	11	260	Enteritidis	0.888462	330	20	1509553	525420	FALSE	Reported = Predicted
939	SRR1043938	SRR1043938	Newport	6,8,20:e,h:1,2	Newport	6,8,20:e,h:1,2	Bardo|Newport	2	C2-C3	e,h	1,2	592	49	100	Newport	0.978947	5				330	33	734440	407576	FALSE	Reported = Predicted
940	SRR1043928	SRR1043928	Newport	6,8,20:e,h:1,2	Bareilly	6,7,14:y:1,5	Bareilly|Solt	2	C1	y	1,5	571	84	6	Bareilly	0.8					330	59	501802	188409	FALSE	Type 1: Incorrect Reported serovar
941	SRR1043941	SRR1043941	Newport	6,8,20:e,h:1,2	Newport	6,8,20:e,h:1,2	Bardo|Newport	2	C2-C3	e,h	1,2	593	49	100	Newport	0.978947	5				330	47	520446	397781	FALSE	Reported = Predicted
942	SRR1043939	SRR1043939	Bredeney	1,4,12,27:l,v:1,7	Bredeney	1,4,12,27:l,v:1,7	Bredeney	1	B	l,v	1,7	559	142	19	Bredeney	0.947368	505				330	33	671112	399539	FALSE	Reported = Predicted
943	SRR1043940	SRR1043940	Bredeney	1,4,12,27:l,v:1,7	Bredeney	1,4,12,27:l,v:1,7	Bredeney	1	B	l,v	1,7	559	142	19	Bredeney	0.947368	505				330	34	671113	387623	FALSE	Reported = Predicted
944	SRR1048245	SRR1048245	Newport	6,8,20:e,h:1,2	Newport	6,8,20:e,h:1,2	Bardo|Newport	2	C2-C3	e,h	1,2	608	95	22	Newport	0.863636	31				330	21	1216072	730551	FALSE	Reported = Predicted
945	SRR1043942	SRR1043942	Meleagridis	3,{10}{15}{15:,34} e,h:l,w	Meleagridis	3,{10}{15}{15:,34} e,h:l,w	Calabar|Meleagridis	2	E4	e,h	l,w	564	4	45	Meleagridis	0.931818	463	3	Meleagridis	1	330	30	656937	428543	FALSE	Reported = Predicted
946	SRR1043943	SRR1043943	Bredeney	1,4,12,27:l,v:1,7	Bredeney	1,4,12,27:l,v:1,7	Bredeney	1	B	l,v	1,7	559	142	19	Bredeney	0.947368	505				330	31	670955	402503	FALSE	Reported = Predicted
947	SRR1043945	SRR1043945	Tennessee	6,7,14:z29:[1,2,7]	Tennessee	6,7,14:z29:[1,2,7]	Tennessee|II 6,7:z29:[z42]	2	C1	z29	-	395	82	53	Tennessee	1	319	3	Tennessee	1	330	40	869289	465428	FALSE	Reported = Predicted
948	SRR1043946	SRR1043946	Tennessee	6,7,14:z29:[1,2,7]	Tennessee	6,7,14:z29:[1,2,7]	Tennessee|II 6,7:z29:[z42]	2	C1	z29	-	395	82	53	Tennessee	1	319	3	Tennessee	1	330	45	868923	459591	FALSE	Reported = Predicted
949	SRR1043948	SRR1043948	Cerro	6,14,18:z4,z23:[1,5]	Cerro	6,14,18:z4,z23:[1,5]	Cerro|II 18:z4,z23:-|IIIa 18:z4,z23:-	3	K	z4,z23	-	594	47	36	Cerro	0.972222	367	2	Cerro	1	330	48	542382	317640	FALSE	Reported = Predicted
950	SRR1048295	SRR1048295	Newport	6,8,20:e,h:1,2	Newport	6,8,20:e,h:1,2	Bardo|Newport	2	C2-C3	e,h	1,2	620	95	22	Newport	0.863636	31				330	18	1216071	774125	FALSE	Reported = Predicted
951	SRR1043950	SRR1043950	Meleagridis	3,{10}{15}{15:,34} e,h:l,w	Meleagridis	3,{10}{15}{15:,34} e,h:l,w	Calabar|Meleagridis	2	E4	e,h	l,w	564	4	45	Meleagridis	0.931818	463	3	Meleagridis	1	330	33	656937	428374	FALSE	Reported = Predicted
952	SRR1045857	SRR1045857	Eastbourne	1,9,12:e,h:1,5	Eastbourne	1,9,12:e,h:1,5	Eastbourne|Waedenswil	2	D1	e,h	1,5	598	90	6	Eastbourne	1	414	4	Reading	0.75	330	22	780397	654754	FALSE	Reported = Predicted
953	SRR1045860	SRR1045860	Muenster	3,{10}{15}{15:,34} e,h:1,5	Muenster	3,{10}{15}{15:,34} e,h:1,5	Muenster|Vilvoorde	2	E1	e,h	1,5	408	12	16	Muenster	0.9375	321	13	Muenster	1	330	45	582172	389129	FALSE	Reported = Predicted
954	SRR1045861	SRR1045861	Muenster	3,{10}{15}{15:,34} e,h:1,5	Muenster	3,{10}{15}{15:,34} e,h:1,5	Muenster|Vilvoorde	2	E1	e,h	1,5	597	12	16	Muenster	0.9375	321	13	Muenster	1	330	37	785972	389514	FALSE	Reported = Predicted
955	SRR1045863	SRR1045863	Braenderup	6,7,14:e,h:e,n,z15	Braenderup	6,7,14:e,h:e,n,z15	Braenderup	1	C1	e,h	e,n,z15	596	78	36	Braenderup	0.965517	22	23	Braenderup	0.913043	330	25	1412087	496974	FALSE	Reported = Predicted
956	SRR1045864	SRR1045864	Eastbourne	1,9,12:e,h:1,5	Eastbourne	1,9,12:e,h:1,5	Eastbourne|Waedenswil	2	D1	e,h	1,5	598	90	6	Eastbourne	1	414	4	Reading	0.75	330	17	1937109	738265	FALSE	Reported = Predicted
957	SRR1045865	SRR1045865	Panama	1,9,12:l,v:1,5	Panama	1,9,12:l,v:1,5	Houston|India|Koessen|Panama	4	D1	l,v	1,5	2510	67	5	Panama	1	48	20	Panama	0.85	330	29	706977	395891	FALSE	Reported = Predicted
958	SRR1045866	SRR1045866	Javiana	1,9,12:l,z28:1,5	Javiana	1,9,12:l,z28:1,5	Itami|Javiana|II 9,12:l,z28:1,5:z42	3	D1	l,z28	1,5	2507	91	33	Javiana	0.848485	24	22	Javiana	0.863636	330	24	1044660	591851	FALSE	Reported = Predicted
959	SRR1045868	SRR1045868	Eastbourne	1,9,12:e,h:1,5	Eastbourne	1,9,12:e,h:1,5	Eastbourne|Waedenswil	2	D1	e,h	1,5	598	90	6	Eastbourne	1	414	4	Reading	0.75	330	19	1937109	737801	FALSE	Reported = Predicted
960	SRR1045869	SRR1045869	Muenster	3,{10}{15}{15:,34} e,h:1,5	Muenster	3,{10}{15}{15:,34} e,h:1,5	Muenster|Vilvoorde	2	E1	e,h	1,5	409	12	16	Muenster	0.9375	321	13	Muenster	1	330	37	582394	353739	FALSE	Reported = Predicted
961	SRR1045870	SRR1045870	Muenster	3,{10}{15}{15:,34} e,h:1,5	Muenster	3,{10}{15}{15:,34} e,h:1,5	Muenster|Vilvoorde	2	E1	e,h	1,5	409	12	16	Muenster	0.9375	321	13	Muenster	1	330	32	785514	431461	FALSE	Reported = Predicted
962	SRR1045871	SRR1045871	Anatum	3,{10}{15}{15:,34} e,h:1,6	Anatum	3,{10}{15}{15:,34} e,h:1,6	Anatum|Hayindogo	2	E1	e,h	1,6	2512	13	110	Anatum	0.925234	64	19	Anatum	0.842105	330	23	1628068	570252	FALSE	Reported = Predicted
963	SRR1047594	SRR1047594	Typhimurium	1,4,[5],12:i:1,2	Typhimurium	1,4,[5],12:i:1,2	Typhimurium	1	B	i	1,2	410	5	606	Typhimurium	0.92869	19	576	Typhimurium	0.836806	330	61	370989	188081	FALSE	Reported = Predicted
964	SRR1047596	SRR1047596	Typhimurium var. Copenhagen	1,4,[5],12:i:1,2	Typhimurium	1,4,[5],12:i:1,2	Typhimurium	1	B	i	1,2	600	5	606	Typhimurium	0.92869	19	576	Typhimurium	0.836806	330	70	602847	207224	FALSE	Type 2: Serovar variant detected
965	SRR1047598	SRR1047598	Norwich	6,7:e,h:1,6	Norwich	6,7:e,h:1,6	Adamstua|Norwich	2	C1	e,h	1,6	599	147	2	Saintpaul	0.5					330	64	467748	191657	FALSE	Reported = Predicted
966	SRR1047599	SRR1047599	Berta	1,9,12:[f],g,[t]:–	Berta	1,9,12:[f],g,[t]:–	Berta|Wernigerode	2	D1	f,g,t	-	2488	68	22	Berta	0.681818	435	5	Berta	1	330	38	657206	388246	FALSE	Reported = Predicted
967	SRR1047600	SRR1047600	Agona	1,4,[5],12:f,g,s:[1,2]	Agona	1,4,[5],12:f,g,s:[1,2]	Agona|Budapest|Derby	3	B	f,g,s	-	601	9	177	Agona	0.971751	13	32	Agona	1	330	54	516917	219903	FALSE	Reported = Predicted
968	SRR1047601	SRR1047601	Agona	1,4,[5],12:f,g,s:[1,2]	Agona	1,4,[5],12:f,g,s:[1,2]	Agona|Budapest|Derby	3	B	f,g,s	-	601	9	177	Agona	0.971751	13	32	Agona	1	330	49	897126	339534	FALSE	Reported = Predicted
969	SRR1047602	SRR1047602	Typhimurium	1,4,[5],12:i:1,2	Typhimurium	1,4,[5],12:i:1,2	Typhimurium	1	B	i	1,2	2513	5	606	Typhimurium	0.92869	19	576	Typhimurium	0.836806	330	54	637805	191687	FALSE	Reported = Predicted
970	SRR1047603	SRR1047603	Typhimurium	1,4,[5],12:i:1,2	Typhimurium	1,4,[5],12:i:1,2	Typhimurium	1	B	i	1,2	602	5	606	Typhimurium	0.92869	19	576	Typhimurium	0.836806	330	56	461315	250056	FALSE	Reported = Predicted
971	SRR1047604	SRR1047604	Typhimurium	1,4,[5],12:i:1,2	Typhimurium	1,4,[5],12:i:1,2	Typhimurium	1	B	i	1,2	410	5	606	Typhimurium	0.92869	19	576	Typhimurium	0.836806	330	54	371163	207703	FALSE	Reported = Predicted
972	SRR1047605	SRR1047605	Agona	1,4,[5],12:f,g,s:[1,2]	Agona	1,4,[5],12:f,g,s:[1,2]	Agona|Budapest|Derby	3	B	f,g,s	-	601	9	177	Agona	0.971751	13	32	Agona	1	330	57	903237	276974	FALSE	Reported = Predicted
973	SRR1047621	SRR1047621	Typhimurium var. Copenhagen	1,4,[5],12:i:1,2	I 4,[5],12:i:-	I 4,[5],12:i:-	I 4,[5],12:i:-	1	B	i	-	603	5	606	Typhimurium	0.92869	19	576	Typhimurium	0.836806	330	59	522489	223428	FALSE	Type 7: Insufficient support for prediction
974	SRR1048234	SRR1048234	Fresno	9,46:z38:–	Fresno	9,46:z38:–	Elomrane|Fresno	2	D2	z38	-	2500	418	1	Fresno	1	649	5	Berta	1	330	28	638801	539541	FALSE	Reported = Predicted
975	SRR1048235	SRR1048235	Kentucky	8,20:i:z6	Kentucky	8,20:i:z6	Kentucky	1	C2-C3	i	z6	604	148	4	Kentucky	1	314				328	26	897578	490057	FALSE	Reported = Predicted
976	SRR1048237	SRR1048237	Meleagridis	3,{10}{15}{15:,34} e,h:l,w	Meleagridis	3,{10}{15}{15:,34} e,h:l,w	Calabar|Meleagridis	2	E4	e,h	l,w	605	4	45	Meleagridis	0.931818	463	3	Meleagridis	1	330	30	886411	457802	FALSE	Reported = Predicted
977	SRR1048321	SRR1048321	Newport	6,8,20:e,h:1,2	Newport	6,8,20:e,h:1,2	Bardo|Newport	2	C2-C3	e,h	1,2	259	44	139	Newport	0.920863	45	177	Newport	0.983051	330	148	253939	60906	FALSE	Reported = Predicted
978	SRR1048244	SRR1048244	I 11:c:-	I 11:c:-	Chiredzi	11:c:1,5	Chiredzi|Choleraesuis|Paratyphi C|Typhisuis	4	C1	c	1,5	607	149	1	I 11:c:-	1					330	87	470369	105858	FALSE	Type 5: Partial antigenic calls
979	SRR1048338	SRR1048338	Newport	6,8,20:e,h:1,2	Newport	6,8,20:e,h:1,2	Bardo|Newport	2	C2-C3	e,h	1,2	517	49	100	Newport	0.978947	118				330	29	823911	403149	FALSE	Reported = Predicted
980	SRR1048248	SRR1048248	I 6,8:d:- (monophasic)	6,8:d:-	Muenchen	6,8:d:1,2		0	C2-C3	d	1,2	609	18	45	Muenchen	0.864865	112	76	Muenchen	0.986842	330	43	743964	400854	FALSE	Type 1: Incorrect Reported serovar
981	SRR1048249	SRR1048249	Enteritidis	1,9,12:g,m:–	Enteritidis	1,9,12:g,m:–	Blegdam|Dublin|Enteritidis|Gueuletapee|Hillingdon|Kiel|Moscow|Naestved|Nitra|Rostock|II 9,46:g,[m],[s],t:[e,n,x]	11	D1	g,m	-	610	17	601	Enteritidis	0.986667	11	260	Enteritidis	0.888462	329	47	406214	238474	FALSE	Reported = Predicted
982	SRR1048251	SRR1048251	enterica missing		Gaminara	16:d:1,7	Gaminara	1	I	d	1,7	611	79	14			239	1	Gaminara	1	330	78	528369	230901	FALSE	Type 3: Ambiguous Reported serovar
983	SRR1048253	SRR1048253	Enteritidis	1,9,12:g,m:–	Enteritidis	1,9,12:g,m:–	Blegdam|Dublin|Enteritidis|Gueuletapee|Hillingdon|Kiel|Moscow|Naestved|Nitra|Rostock|II 9,46:g,[m],[s],t:[e,n,x]	11	D1	g,m	-	613	17	601	Enteritidis	0.986667	11	260	Enteritidis	0.888462	330	29	1271601	489390	FALSE	Reported = Predicted
984	SRR1048256	SRR1048256	IIIb		IIIb 60:r:e,n,x,z15	IIIb 60:r:e,n,x,z15		0		r	e,n,x,z15	612	8	5			63				329	54	768988	274175	FALSE	Type 3: Ambiguous Reported serovar
985	SRR1048257	SRR1048257	Anatum	3,{10}{15}{15:,34} e,h:1,6	Anatum	3,{10}{15}{15:,34} e,h:1,6	Anatum|Hayindogo	2	E1	e,h	1,6	614	13	110	Anatum	0.925234	64	19	Anatum	0.842105	330	19	648900	472200	FALSE	Reported = Predicted
986	SRR1048259	SRR1048259	Kentucky	8,20:i:z6	Kentucky	8,20:i:z6	Kentucky	1	C2-C3	i	z6	615	11	165	Kentucky	0.933333	152	169	Kentucky	1	330	61	591152	408698	FALSE	Reported = Predicted
987	SRR1048260	SRR1048260	enterica missing		Gaminara	16:d:1,7	Gaminara	1	I	d	1,7	611	79	14			239	1	Gaminara	1	330	75	607622	248849	FALSE	Type 3: Ambiguous Reported serovar
988	SRR1048274	SRR1048274	Bredeney	1,4,12,27:l,v:1,7	Bredeney	1,4,12,27:l,v:1,7	Bredeney	1	B	l,v	1,7	616	93	46	Schwarzengrund	0.755556	241	25	Schwarzengrund	0.6	330	19	1954713	441290	FALSE	Reported = Predicted
989	SRR1048275	SRR1048275	Enteritidis	1,9,12:g,m:–	Enteritidis	1,9,12:g,m:–	Blegdam|Dublin|Enteritidis|Gueuletapee|Hillingdon|Kiel|Moscow|Naestved|Nitra|Rostock|II 9,46:g,[m],[s],t:[e,n,x]	11	D1	g,m	-	613	17	601	Enteritidis	0.986667	11	260	Enteritidis	0.888462	330	21	1271814	491115	FALSE	Reported = Predicted
990	SRR1048276	SRR1048276	enterica missing		Inverness	38:k:1,6	Inverness	1	P	k	1,6	617	54	19			1384	1	Inverness	1	330	34	977687	496159	FALSE	Type 3: Ambiguous Reported serovar
991	SRR1048286	SRR1048286	Mathura	9,46:i:e,n,z15	Mathura	9,46:i:e,n,z15	Mathura	1	D1	i	e,n,z15	618	150	1	Mathura	1					329	38	699791	260822	FALSE	Reported = Predicted
992	SRR1048287	SRR1048287	I 3,15:e,h:-	I 3,15:e,h:-	Anatum	3,{10}{15}{15:,34} e,h:1,6	Anatum|Hayindogo	2	E1	e,h	1,6	619	13	110	Anatum	0.925234	64	19	Anatum	0.842105	330	20	1501349	543508	FALSE	Type 1: Incorrect Reported serovar
993	SRR1048288	SRR1048288	Lexington	3,{10}{15}{15:,34} z10:1,5	Lexington	3,{10}{15}{15:,34} z10:1,5	Lexington|Yenne	2	E1	z10	1,5	2506	294	6	Lexington	1	1542				330	56	560678	201219	FALSE	Reported = Predicted
994	SRR1048292	SRR1048292	Poona	1,13,22:z:1,6	Poona	1,13,22:z:1,6	Farmsen|Poona	2	G	z	1,6	411	30	11	Poona	1	447	6	Poona	1	330	41	986209	321689	FALSE	Reported = Predicted
995	SRR1048293	SRR1048293	Enteritidis	1,9,12:g,m:–	Enteritidis	1,9,12:g,m:–	Blegdam|Dublin|Enteritidis|Gueuletapee|Hillingdon|Kiel|Moscow|Naestved|Nitra|Rostock|II 9,46:g,[m],[s],t:[e,n,x]	11	D1	g,m	-	613	17	601	Enteritidis	0.986667	11	260	Enteritidis	0.888462	330	32	1107269	406076	FALSE	Reported = Predicted
996	SRR1048294	SRR1048294	Manhattan	6,8:d:1,5	Senftenberg	1,3,19:g,[s],t:–	Senftenberg	1	E4	g,[s],t	-	89	35	118	Senftenberg	0.948718	14	29	Senftenberg	1	330	65	576585	292777	FALSE	Type 1: Incorrect Reported serovar
997	SRR1048628	SRR1048628	Newport	6,8,20:e,h:1,2	Newport	6,8,20:e,h:1,2	Bardo|Newport	2	C2-C3	e,h	1,2	634	49	100	Newport	0.978947	118				330	26	899310	465968	FALSE	Reported = Predicted
998	SRR1048296	SRR1048296	Give	3,{10}{15}{15:,34} l,v:1,7	Give	3,{10}{15}{15:,34} l,v:1,7	Give|Parkroyal	2	E1	l,v	1,7	2503	291	8	Give	1	516	14	Give	1	330	27	1176174	525633	FALSE	Reported = Predicted
999	SRR1048297	SRR1048297	enterica missing		Muenchen	6,8:d:1,2		0	C2-C3	d	1,2	2489	18	45			112	76	Muenchen	0.986842	330	47	763809	425918	FALSE	Type 3: Ambiguous Reported serovar
1000	SRR1048299	SRR1048299	Kentucky	8,20:i:z6	Kentucky	8,20:i:z6	Kentucky	1	C2-C3	i	z6	412	73	14	Kentucky	1	198	2	Molade	0.5	330	36	729222	346596	FALSE	Reported = Predicted
1001	SRR1048301	SRR1048301	Alachua	35:z4,z23:–	Alachua	35:z4,z23:–	Alachua|IIIa 35:z4,z23:-	2	O	z4,z23	-	567	121	7	Alachua	1	1298	1	Yerba	1	330	31	840579	399256	FALSE	Reported = Predicted
1002	SRR1048302	SRR1048302	Tennessee	6,7,14:z29:[1,2,7]	Tennessee	6,7,14:z29:[1,2,7]	Tennessee|II 6,7:z29:[z42]	2	C1	z29	-	621	82	53	Tennessee	1	319	3	Tennessee	1	330	29	726233	371689	FALSE	Reported = Predicted
1003	SRR1048303	SRR1048303	enterica missing		Gaminara	16:d:1,7	Gaminara	1	I	d	1,7	611	79	14			239	1	Gaminara	1	330	72	517998	255008	FALSE	Type 3: Ambiguous Reported serovar
1004	SRR1048304	SRR1048304	enterica missing		Gaminara	16:d:1,7	Gaminara	1	I	d	1,7	611	79	14			239	1	Gaminara	1	330	78	528369	248849	FALSE	Type 3: Ambiguous Reported serovar
1005	SRR1048306	SRR1048306	Chandans	11:d:[e,n,x]	Rubislaw	11:r:e,n,x		0	H	r	e,n,x	622	52	12	Rubislaw	0.916667	94	7	Rubislaw	1	330	121	769113	177866	FALSE	Type 5: Partial antigenic calls
1006	SRR1048307	SRR1048307	Dublin	1,9,12[Vi]:g,p:–	Dublin	1,9,12[Vi]:g,p:–	Blegdam|Dublin|Enteritidis|Gueuletapee|Hillingdon|Kiel|Moscow|Naestved|Nitra|Rostock|II 9,46:g,[m],[s],t:[e,n,x]	11	D1	g,p	-	362	36	39	Dublin	0.897436	10	125	Dublin	0.92	330	31	680121	419977	FALSE	Reported = Predicted
1007	SRR1048308	SRR1048308	Enteritidis	1,9,12:g,m:–	Enteritidis	1,9,12:g,m:–	Blegdam|Dublin|Enteritidis|Gueuletapee|Hillingdon|Kiel|Moscow|Naestved|Nitra|Rostock|II 9,46:g,[m],[s],t:[e,n,x]	11	D1	g,m	-	22	17	601	Enteritidis	0.986667	11	260	Enteritidis	0.888462	330	20	1509327	492206	FALSE	Reported = Predicted
1008	SRR1048309	SRR1048309	enterica missing		Braenderup	6,7,14:e,h:e,n,z15	Braenderup	1	C1	e,h	e,n,z15	918	78	36			22	23	Braenderup	0.913043	330	23	1411688	496974	FALSE	Type 3: Ambiguous Reported serovar
1009	SRR1048313	SRR1048313	Anatum	3,{10}{15}{15:,34} e,h:1,6	Weltevreden	3,{10}{15}:r:z6	Weltevreden	1	E1	r	z6	397	26	70	Weltevreden	0.941176	1500	7	Weltevreden	1	330	96	405361	123007	FALSE	Type 1: Incorrect Reported serovar
1010	SRR1048316	SRR1048316	Blijdorp	1,6,14,25:c:1,5	Blijdorp	1,6,14,25:c:1,5	Blijdorp	1	H	c	1,5	623	151	1	Blijdorp	1					330	40	1134304	388059	FALSE	Reported = Predicted
1011	SRR1048317	SRR1048317	enterica missing		Gaminara	16:d:1,7	Gaminara	1	I	d	1,7	611	79	14			239	1	Gaminara	1	330	75	528123	248783	FALSE	Type 3: Ambiguous Reported serovar
1012	SRR1048320	SRR1048320	Havana	1,13,23:f,g,[s]:–	Havana	1,13,23:f,g,[s]:–	Havana|II 1,13,22:g,t:[1,5]	2	G	f,g	-	624	152	2	Havana	1	872				330	44	716430	246354	FALSE	Reported = Predicted
1013	SRR1049649	SRR1049649	Newport	6,8,20:e,h:1,2	Newport	6,8,20:e,h:1,2	Bardo|Newport	2	C2-C3	e,h	1,2	635	49	100	Newport	0.978947	118				330	28	695183	441348	FALSE	Reported = Predicted
1014	SRR1048322	SRR1048322	enterica missing		Rubislaw	11:r:e,n,x	Rubislaw	1	F	r	e,n,x	625	115	14			1575				330	54	731722	307161	FALSE	Type 3: Ambiguous Reported serovar
1015	SRR1048324	SRR1048324	Kentucky	8,20:i:z6	Kentucky	8,20:i:z6	Kentucky	1	C2-C3	i	z6	626	73	14	Kentucky	1	198	2	Molade	0.5	330	20	1694310	790913	FALSE	Reported = Predicted
1016	SRR1048325	SRR1048325	Dublin	1,9,12[Vi]:g,p:–	Dublin	1,9,12[Vi]:g,p:–	Blegdam|Dublin|Enteritidis|Gueuletapee|Hillingdon|Kiel|Moscow|Naestved|Nitra|Rostock|II 9,46:g,[m],[s],t:[e,n,x]	11	D1	g,p	-	627	36	39	Dublin	0.897436	10	125	Dublin	0.92	330	29	680213	478715	FALSE	Reported = Predicted
1017	SRR1048326	SRR1048326	enterica missing		Muenchen	6,8:d:1,2		0	C2-C3	d	1,2	628	18	45			1606				330	23	1540219	579078	FALSE	Type 3: Ambiguous Reported serovar
1018	SRR1048327	SRR1048327	Enteritidis	1,9,12:g,m:–	Enteritidis	1,9,12:g,m:–	Blegdam|Dublin|Enteritidis|Gueuletapee|Hillingdon|Kiel|Moscow|Naestved|Nitra|Rostock|II 9,46:g,[m],[s],t:[e,n,x]	11	D1	g,m	-	629	17	601	Enteritidis	0.986667	11	260	Enteritidis	0.888462	330	20	1509553	525999	FALSE	Reported = Predicted
1019	SRR1048328	SRR1048328	Typhimurium	1,4,[5],12:i:1,2	Typhimurium	1,4,[5],12:i:1,2	Typhimurium	1	B	i	1,2	630	5	606	Typhimurium	0.92869	19	576	Typhimurium	0.836806	330	61	606001	213926	FALSE	Reported = Predicted
1020	SRR1048332	SRR1048332	Typhimurium	1,4,[5],12:i:1,2	Typhimurium	1,4,[5],12:i:1,2	Typhimurium	1	B	i	1,2	631	5	606	Typhimurium	0.92869	19	576	Typhimurium	0.836806	330	44	720198	275243	FALSE	Reported = Predicted
1021	SRR1049682	SRR1049682	Newport	6,8,20:e,h:1,2	Newport	6,8,20:e,h:1,2	Bardo|Newport	2	C2-C3	e,h	1,2	644	96	10	Newport	0.9	46	177	Newport	0.983051	330	30	515123	399116	FALSE	Reported = Predicted
1022	SRR1048339	SRR1048339	enterica missing		Gaminara	16:d:1,7	Gaminara	1	I	d	1,7	611	79	14			239	1	Gaminara	1	330	81	466206	230896	FALSE	Type 3: Ambiguous Reported serovar
1023	SRR1048615	SRR1048615	Brunei	8,20:y:1,5	Brunei	8,20:y:1,5	Brunei|Tananarive	2	C2-C3	y	1,5	632	134	10	Brunei	0.7					330	46	683483	283905	FALSE	Reported = Predicted
1024	SRR1048617	SRR1048617	Typhimurium	1,4,[5],12:i:1,2	Typhimurium	1,4,[5],12:i:1,2	Typhimurium	1	B	i	1,2	633	5	606	Typhimurium	0.92869	19	576	Typhimurium	0.836806	330	39	622468	271383	FALSE	Reported = Predicted
1025	SRR1048623	SRR1048623	Enteritidis	1,9,12:g,m:–	Enteritidis	1,9,12:g,m:–	Blegdam|Dublin|Enteritidis|Gueuletapee|Hillingdon|Kiel|Moscow|Naestved|Nitra|Rostock|II 9,46:g,[m],[s],t:[e,n,x]	11	D1	g,m	-	413	17	601	Enteritidis	0.986667	11	260	Enteritidis	0.888462	330	21	1508487	490574	FALSE	Reported = Predicted
1026	SRR1048627	SRR1048627	Enteritidis	1,9,12:g,m:–	Enteritidis	1,9,12:g,m:–	Blegdam|Dublin|Enteritidis|Gueuletapee|Hillingdon|Kiel|Moscow|Naestved|Nitra|Rostock|II 9,46:g,[m],[s],t:[e,n,x]	11	D1	g,m	-	407	17	601	Enteritidis	0.986667	11	260	Enteritidis	0.888462	330	21	1509553	525706	FALSE	Reported = Predicted
1027	SRR1055762	SRR1055762	Newport	6,8,20:e,h:1,2	Newport	6,8,20:e,h:1,2	Bardo|Newport	2	C2-C3	e,h	1,2	679	49	100	Newport	0.978947	118				330	31	699099	403132	FALSE	Reported = Predicted
1028	SRR1048633	SRR1048633	Havana	1,13,23:f,g,[s]:–	Havana	1,13,23:f,g,[s]:–	Havana|II 1,13,22:g,t:[1,5]	2	G	f,g	-	624	152	2	Havana	1	872				330	45	653767	388035	FALSE	Reported = Predicted
1029	SRR1067661	SRR1067661	Newport	6,8,20:e,h:1,2	Newport	6,8,20:e,h:1,2	Bardo|Newport	2	C2-C3	e,h	1,2	274	44	139	Newport	0.920863	45	177	Newport	0.983051	330	28	1209389	667070	FALSE	Reported = Predicted
1030	SRR1049650	SRR1049650	Typhimurium	1,4,[5],12:i:1,2	Typhimurium	1,4,[5],12:i:1,2	Typhimurium	1	B	i	1,2	204	5	606	Typhimurium	0.92869	19	576	Typhimurium	0.836806	330	50	546235	271399	FALSE	Reported = Predicted
1031	SRR1049662	SRR1049662	Rough:z4,z23:-	Rough:z4,z23:-	Bere	47:z4,z23:z6	IIIa 47:z4,z23:-	1	X	z4,z23	-	636	153	3	Rough:z4,z23:-	0.333333					330	37	850414	267705	FALSE	Type 7: Insufficient support for prediction
1032	SRR1049663	SRR1049663	Weltevreden	3,{10}{15}:r:z6	Weltevreden	3,{10}{15}:r:z6	Weltevreden	1	E1	r	z6	397	26	70	Weltevreden	0.941176	1500	7	Weltevreden	1	330	78	405361	147021	FALSE	Reported = Predicted
1033	SRR1049664	SRR1049664	Virchow	6,7,14:r:1,2	Virchow	6,7,14:r:1,2	Virchow	1	C1	r	1,2	637	61	8	Virchow	0.75	16	48	Virchow	0.916667	330	24	1188356	505703	FALSE	Reported = Predicted
1034	SRR1089588	SRR1089588	Newport	6,8,20:e,h:1,2	Newport	6,8,20:e,h:1,2	Bardo|Newport	2	C2-C3	e,h	1,2	856	49	100	Newport	0.978947	118				330	36	547361	237096	FALSE	Reported = Predicted
1035	SRR1049668	SRR1049668	Albany	8,20:z4,z24:–	Albany	8,20:z4,z24:–	Albany|Duesseldorf	2	C2-C3	z4,z24	-	639	64	20	Albany	0.9	292	9	Albany	1	330	54	382186	177264	FALSE	Reported = Predicted
1036	SRR1049669	SRR1049669	Oranienburg	6,7,14:m,t:[z57]	Oranienburg	6,7,14:m,t:[z57]	Haelsingborg|Moers|Oranienburg|Othmarschen|II 6,7:g,[m],s,t:[z42]|II 6,7:m,t:-	6	C1	m,t	-	640	10	24	Oranienburg	0.791667	23	57	Oranienburg	0.982456	330	30	1407418	434694	FALSE	Reported = Predicted
1037	SRR1049670	SRR1049670	Brandenburg	4,[5],12:l,v:e,n,z15	Brandenburg	4,[5],12:l,v:e,n,z15	Brandenburg	1	B	l,v	e,n,z15	2497	123	16	Brandenburg	0.9375	873	24	Brandenburg	0.75	330	25	759291	474451	FALSE	Reported = Predicted
1038	SRR1049671	SRR1049671	Javiana	1,9,12:l,z28:1,5	Javiana	1,9,12:l,z28:1,5	Itami|Javiana|II 9,12:l,z28:1,5:z42	3	D1	l,z28	1,5	641	91	33	Javiana	0.848485	24	22	Javiana	0.863636	330	22	1280623	645312	FALSE	Reported = Predicted
1039	SRR1049678	SRR1049678	Tennessee	6,7,14:z29:[1,2,7]	Tennessee	6,7,14:z29:[1,2,7]	Tennessee|II 6,7:z29:[z42]	2	C1	z29	-	642	82	53	Tennessee	1	319	3	Tennessee	1	330	34	869610	433237	FALSE	Reported = Predicted
1040	SRR1049679	SRR1049679	Anatum	3,{10}{15}{15:,34} e,h:1,6	Anatum	3,{10}{15}{15:,34} e,h:1,6	Anatum|Hayindogo	2	E1	e,h	1,6	414	13	110	Anatum	0.925234	64	19	Anatum	0.842105	330	35	685322	300036	FALSE	Reported = Predicted
1041	SRR1049680	SRR1049680	Montevideo	6,7,14,[54]:g,m,[p],s:[1,2,7]	Montevideo	6,7,14,[54]:g,m,[p],s:[1,2,7]	Montevideo|Othmarschen|Plumaugat	3	C1	g,m,[p],s	-	643	39	19	Montevideo	1	81	85	Montevideo	1	330	55	677368	212011	FALSE	Reported = Predicted
1042	SRR1049681	SRR1049681	Poona	1,13,22:z:1,6	Poona	1,13,22:z:1,6	Farmsen|Poona	2	G	z	1,6	2498	216	2	Poona	1	1069				330	31	1034455	452672	FALSE	Reported = Predicted
1043	SRR1089592	SRR1089592	Newport	6,8,20:e,h:1,2	Newport	6,8,20:e,h:1,2	Bardo|Newport	2	C2-C3	e,h	1,2	858	44	139	Newport	0.920863	45	177	Newport	0.983051	330	39	1251270	667652	FALSE	Reported = Predicted
1044	SRR1049683	SRR1049683	Infantis	6,7,14:r:1,5	Infantis	6,7,14:r:1,5	Abuja	1	C1	g,m,[p],s	1,5	415	117	1			32	49	Infantis	1	277	1588	36192	3234	FALSE	Type 4: Poor quality of in silico analysis (poor WGS)
1045	SRR1049684	SRR1049684	Montevideo	6,7,14,[54]:g,m,[p],s:[1,2,7]	Montevideo	6,7,14,[54]:g,m,[p],s:[1,2,7]	Montevideo|Othmarschen|Plumaugat	3	C1	g,m,[p],s	-	645	40	29	Montevideo	0.785714	138				330	24	1133113	718226	FALSE	Reported = Predicted
1046	SRR1049690	SRR1049690	Rough:b:e,n,x	Rough:b:e,n,x	Minnesota	21:b:e,n,x	Minnesota	1	L	b	e,n,x	647	60	6	Minnesota	0.666667	548	5	Minnesota	0.8	330	31	659311	320818	FALSE	Type 5: Partial antigenic calls
1047	SRR1049691	SRR1049691	Senftenberg	1,3,19:g,[s],t:–	Senftenberg	1,3,19:g,[s],t:–	Senftenberg	1	E4	g,[s],t	-	646	35	118	Senftenberg	0.948718	14	29	Senftenberg	1	330	59	531353	240391	FALSE	Reported = Predicted
1048	SRR1049692	SRR1049692	Weltevreden	3,{10}{15}:r:z6	Weltevreden	3,{10}{15}:r:z6	Weltevreden	1	E1	r	z6	397	26	70	Weltevreden	0.941176	1500	7	Weltevreden	1	330	83	405361	128587	FALSE	Reported = Predicted
1049	SRR1049693	SRR1049693	Tennessee	6,7,14:z29:[1,2,7]	Tennessee	6,7,14:z29:[1,2,7]	Tennessee|II 6,7:z29:[z42]	2	C1	z29	-	648	82	53	Tennessee	1	319	3	Tennessee	1	330	23	763584	515752	FALSE	Reported = Predicted
1050	SRR1049694	SRR1049694	Montevideo	6,7,14,[54]:g,m,[p],s:[1,2,7]	Montevideo	6,7,14,[54]:g,m,[p],s:[1,2,7]	Montevideo|Othmarschen|Plumaugat	3	C1	g,m,[p],s	-	645	40	29	Montevideo	0.785714	138				330	29	918461	320719	FALSE	Reported = Predicted
1051	SRR1049695	SRR1049695	Montevideo	6,7,14,[54]:g,m,[p],s:[1,2,7]	Montevideo	6,7,14,[54]:g,m,[p],s:[1,2,7]	Montevideo|Othmarschen|Plumaugat	3	C1	g,m,[p],s	-	649	40	29	Montevideo	0.785714	138				330	27	1031284	390744	FALSE	Reported = Predicted
1052	SRR1049696	SRR1049696	Newington	3,{10}{15}{15:,34} e,h:1,6	Anatum	3,{10}{15}{15:,34} e,h:1,6	Anatum|Hayindogo	2	E1	e,h	1,6	650	13	110			64	19	Anatum	0.842105	330	29	1565337	503713	FALSE	Type 3: Ambiguous Reported serovar
1053	SRR1049697	SRR1049697	Typhimurium	1,4,[5],12:i:1,2	Typhimurium	1,4,[5],12:i:1,2	I 4,[5],12:i:-	1	B	i	-	651	5	606	Typhimurium	0.92869	34	576	Typhimurium	0.836806	330	61	825268	278605	FALSE	Reported = Predicted
1054	SRR1049698	SRR1049698	Senftenberg	1,3,19:g,[s],t:–	Senftenberg	1,3,19:g,[s],t:–	Senftenberg	1	E1	g,[s],t	-	652	35	118	Senftenberg	0.948718	14	29	Senftenberg	1	330	70	409359	163140	FALSE	Reported = Predicted
1055	SRR1049699	SRR1049699	Typhimurium	1,4,[5],12:i:1,2	Typhimurium	1,4,[5],12:i:1,2	Typhimurium	1	B	i	1,2	653	5	606	Typhimurium	0.92869	19	576	Typhimurium	0.836806	330	52	808209	225812	FALSE	Reported = Predicted
1056	SRR1049700	SRR1049700	Albany	8,20:z4,z24:–	Albany	8,20:z4,z24:–	Albany|Duesseldorf	2	C2-C3	z4,z24	-	655	64	20	Albany	0.9	292	9	Albany	1	330	23	884876	519506	FALSE	Reported = Predicted
1057	SRR1049701	SRR1049701	Sendai	1,9,12:a:1,5	Sendai	1,9,12:a:1,5	Miami|Paratyphi A|Sendai|II 9,12:a:1,5	4	D1	a	1,5	654	24	4	Miami	0.5	80	5	Miami	1	330	50	688299	223929	FALSE	Reported = Predicted
1058	SRR1049702	SRR1049702	Chailey	6,8:z4,z23:[e,n,z15]			Breda	1	C2-C3	z4,z23	e,n,x	656	154	1	Chailey	1	582	39	Hadar	1	330	29	742035	604739	FALSE	Type 5: Partial antigenic calls
1059	SRR1049703	SRR1049703	Montevideo	6,7,14,[54]:g,m,[p],s:[1,2,7]	Montevideo	6,7,14,[54]:g,m,[p],s:[1,2,7]	Montevideo|Othmarschen|Plumaugat	3	C1	g,m,[p],s	-	657	40	29	Montevideo	0.785714	138				330	28	1133452	519888	FALSE	Reported = Predicted
1060	SRR1049704	SRR1049704	Newington	3,{10}{15}{15:,34} e,h:1,6	Anatum	3,{10}{15}{15:,34} e,h:1,6	Anatum|Hayindogo	2	E1	e,h	1,6	658	13	110			64	19	Anatum	0.842105	330	22	1489458	413960	FALSE	Type 3: Ambiguous Reported serovar
1061	SRR1049706	SRR1049706	Thompson	6,7,14:k:1,5	Thompson	6,7,14:k:1,5	Abaetetuba|Thompson	2	C1	k	1,5	659	29	42	Thompson	0.857143	26	23	Thompson	0.913043	330	32	1024387	346239	FALSE	Reported = Predicted
1062	SRR1049707	SRR1049707	Poona	1,13,22:z:1,6	Poona	1,13,22:z:1,6	Farmsen|Poona	2	G	z	1,6	528	30	11	Poona	1	447	6	Poona	1	330	29	986449	365249	FALSE	Reported = Predicted
1063	SRR1049708	SRR1049708	London	3,{10}{15}:l,v:1,6	London	3,{10}{15}:l,v:1,6	London	1	E1	l,v	1,6	660	155	2	London	1	155	5	London	1	330	25	706288	490924	FALSE	Reported = Predicted
1064	SRR1055741	SRR1055741	Enteritidis	1,9,12:g,m:–	Dublin	1,9,12[Vi]:g,p:–	Blegdam|Dublin|Enteritidis|Gueuletapee|Hillingdon|Kiel|Moscow|Naestved|Nitra|Rostock|II 9,46:g,[m],[s],t:[e,n,x]	11	D1	g,p	-	663	36	39	Dublin	0.897436	10	125	Dublin	0.92	330	32	754008	402069	FALSE	Type 1: Incorrect Reported serovar
1065	SRR1055742	SRR1055742	Tennessee	6,7,14:z29:[1,2,7]	Tennessee	6,7,14:z29:[1,2,7]	Tennessee|II 6,7:z29:[z42]	2	C1	z29	-	661	82	53	Tennessee	1	319	3	Tennessee	1	330	32	869610	465482	FALSE	Reported = Predicted
1066	SRR1055743	SRR1055743	Typhimurium	1,4,[5],12:i:1,2	Typhimurium	1,4,[5],12:i:1,2	Typhimurium	1	B	i	1,2	662	116	14	Typhimurium	0.928571	36				330	38	640927	304429	FALSE	Reported = Predicted
1067	SRR1055744	SRR1055744	Senftenberg	1,3,19:g,[s],t:–	Senftenberg	1,3,19:g,[s],t:–	Senftenberg	1	E4	g,[s],t	-	416	35	118	Senftenberg	0.948718	14	29	Senftenberg	1	330	36	665856	351937	FALSE	Reported = Predicted
1068	SRR1055745	SRR1055745	Give	3,{10}{15}{15:,34} l,v:1,7	Give	3,{10}{15}{15:,34} l,v:1,7	Give|Parkroyal	2	E1	l,v	1,7	664	37	22	Give	0.952381	654				330	54	713104	265297	FALSE	Reported = Predicted
1069	SRR1055746	SRR1055746	Montevideo	6,7,14,[54]:g,m,[p],s:[1,2,7]	Montevideo	6,7,14,[54]:g,m,[p],s:[1,2,7]	Montevideo|Othmarschen|Plumaugat	3	C1	g,m,[p],s	-	665	34	29	Montevideo	0.964286	195	85	Montevideo	1	330	39	724813	304966	FALSE	Reported = Predicted
1070	SRR1055747	SRR1055747	Enteritidis	1,9,12:g,m:–	Enteritidis	1,9,12:g,m:–	Blegdam|Dublin|Enteritidis|Gueuletapee|Hillingdon|Kiel|Moscow|Naestved|Nitra|Rostock|II 9,46:g,[m],[s],t:[e,n,x]	11	D1	g,m	-	669	17	601	Enteritidis	0.986667	11	260	Enteritidis	0.888462	330	23	1278629	491616	FALSE	Reported = Predicted
1071	SRR1055748	SRR1055748	Javiana	1,9,12:l,z28:1,5	Javiana	1,9,12:l,z28:1,5	Itami|Javiana|II 9,12:l,z28:1,5:z42	3	D1	l,z28	1,5	666	156	2	Javiana	1	24	22	Javiana	0.863636	330	26	1077857	416098	FALSE	Reported = Predicted
1072	SRR1055749	SRR1055749	Paratyphi B	1,4,[5],12:b:1,2	Schleissheim	4,12,27:b:–	Schleissheim|II 1,4,[5],12,[27]:b:[e,n,x]	2	B	b	-	670	159	3	Paratyphi B	1	42	10	Paratyphi B var. Java monophasic	0.8	330	36	845160	442598	FALSE	Type 7: Insufficient support for prediction
1073	SRR1055750	SRR1055750	Amager	3,{10}{15}:y:1,2	Amager	3,{10}{15}:y:1,2	Amager	1	E1	y	1,2	667	157	1	Amager	1	293	1	Amager	1	330	26	652122	399839	FALSE	Reported = Predicted
1074	SRR1055751	SRR1055751	Kibusi	28:r:e,n,x	Kibusi	28:r:e,n,x	Kibusi	1	M	r	e,n,x	668	158	1	Kibusi	1					330	22	1503616	535832	FALSE	Reported = Predicted
1075	SRR1055752	SRR1055752	Aberdeen	11:i:1,2	Aberdeen	11:i:1,2	Aberdeen|Augustenborg	2	C1	i	1,2	671	160	3	Aberdeen	0.666667	426	2	Aberdeen	1	330	30	1638127	410552	FALSE	Reported = Predicted
1076	SRR1055753	SRR1055753	Hadar	6,8:z10:e,n,x	Hadar	6,8:z10:e,n,x	Hadar|Istanbul	2	C2-C3	z10	e,n,x	673	31	61	Hadar	0.918033	33	39	Hadar	1	330	35	1379758	546217	FALSE	Reported = Predicted
1077	SRR1055754	SRR1055754	9,12:l,z28:-	9,12:l,z28:-	Javiana	1,9,12:l,z28:1,5		0	D1	l,z28	l,z13,z28	672	91	33	Javiana	0.848485	24	22	Javiana	0.863636	330	25	1493315	609995	FALSE	Type 1: Incorrect Reported serovar
1078	SRR1055755	SRR1055755	IV 43:z4,z23:-	IV 43:z4,z23:-	IV 43:z4,z23:-	IV 43:z4,z23:-	Farmingdale|II 43:z4,z23:-|IIIa 43:z4,z23:-|IV 43:z4,z23:-	4	U	z4,z23	-	674	137	5	IV 43:z4,z23:- (Houten)	0.8	958				330	63	348718	205613	FALSE	Type 6: Ambiguous predicted serovar
1079	SRR1055756	SRR1055756	Enteritidis	1,9,12:g,m:–	Enteritidis	1,9,12:g,m:–	Blegdam|Dublin|Enteritidis|Gueuletapee|Hillingdon|Kiel|Moscow|Naestved|Nitra|Rostock|II 9,46:g,[m],[s],t:[e,n,x]	11	D1	g,m	-	669	17	601	Enteritidis	0.986667	11	260	Enteritidis	0.888462	330	22	1278584	491907	FALSE	Reported = Predicted
1080	SRR1055757	SRR1055757	Matopeni	30:y:1,2	Matopeni	30:y:1,2	Matopeni	1	N	y	1,2	675	161	3	Weltevreden	0.333333					330	33	1082541	402216	FALSE	Reported = Predicted
1081	SRR1055758	SRR1055758	Finchley	II 3,10:z:e,n,x	II 3,10:z:e,n,x	II 3,10:z:e,n,x	II 3,10:z:e,n,x	1	E1	z	e,n,x	676	162	1							330	31	1046949	367345	FALSE	Type 3: Ambiguous Reported serovar
1082	SRR1055759	SRR1055759	Kentucky	8,20:i:z6	Kentucky	8,20:i:z6	Kentucky	1	C2-C3	i	z6	677	73	14	Kentucky	1	198	2	Molade	0.5	330	30	1499449	422637	FALSE	Reported = Predicted
1083	SRR1055760	SRR1055760	Brunei	8,20:y:1,5	Brunei	8,20:y:1,5	Brunei|Tananarive	2	C2-C3	y	1,5	678	134	10	Brunei	0.7					330	47	462733	189635	FALSE	Reported = Predicted
1084	SRR1055761	SRR1055761	Senftenberg	1,3,19:g,[s],t:–	Senftenberg	1,3,19:g,[s],t:–	Senftenberg	1	E4	g,[s],t	-	416	35	118	Senftenberg	0.948718	14	29	Senftenberg	1	330	42	634801	270147	FALSE	Reported = Predicted
1085	SRR1106170	SRR1106170	Newport	6,8,20:e,h:1,2	Newport	6,8,20:e,h:1,2	Bardo|Newport	2	C2-C3	e,h	1,2	891	95	22	Newport	0.863636	132				330	29	1218946	678310	FALSE	Reported = Predicted
1086	SRR1055763	SRR1055763	Stanley	1,4,[5],12,[27]:d:1,2	Stanley	1,4,[5],12,[27]:d:1,2	Stanley	1	B	d	1,2	680	14	4	Stanley	1	29	26	Stanley	1	330	25	817573	464644	FALSE	Reported = Predicted
1087	SRR1055764	SRR1055764	Rough:e,h:e,n,z15	Rough:e,h:e,n,z15	Sandiego	1,4,[5],12:e,h:e,n,z15	Sandiego	1	B	e,h	e,n,z15	681	163	8	Sandiego	0.875	126				330	32	1080735	374406	FALSE	Type 5: Partial antigenic calls
1088	SRR1060495	SRR1060495	Bovismorbificans	ns1 6,8,20:r,[i]:1,5	Bovismorbificans	ns1 6,8,20:r,[i]:1,5	Bovismorbificans|Hindmarsh	2	C2-C3	r	1,5	682	164	7	Bovismorbificans	0.857143	377	28	Bovismorbificans	0.892857	330	43	511773	225925	FALSE	Reported = Predicted
1089	SRR1060496	SRR1060496	Bovismorbificans	ns1 6,8,20:r,[i]:1,5	Bovismorbificans	ns1 6,8,20:r,[i]:1,5	Bovismorbificans|Hindmarsh	2	C2-C3	r	1,5	682	164	7	Bovismorbificans	0.857143	377	28	Bovismorbificans	0.892857	330	52	485884	150066	FALSE	Reported = Predicted
1090	SRR1060497	SRR1060497	Bovismorbificans	ns1 6,8,20:r,[i]:1,5	Bovismorbificans	ns1 6,8,20:r,[i]:1,5	Bovismorbificans|Hindmarsh	2	C2-C3	r	1,5	682	164	7	Bovismorbificans	0.857143	377	28	Bovismorbificans	0.892857	330	43	512331	206647	FALSE	Reported = Predicted
1091	SRR1060498	SRR1060498	Bovismorbificans	ns1 6,8,20:r,[i]:1,5	Bovismorbificans	ns1 6,8,20:r,[i]:1,5	Bovismorbificans|Hindmarsh	2	C2-C3	r	1,5	682	164	7	Bovismorbificans	0.857143	377	28	Bovismorbificans	0.892857	330	44	512243	206420	FALSE	Reported = Predicted
1092	SRR1060499	SRR1060499	Bovismorbificans	ns1 6,8,20:r,[i]:1,5	Bovismorbificans	ns1 6,8,20:r,[i]:1,5	Bovismorbificans|Hindmarsh	2	C2-C3	r	1,5	682	164	7	Bovismorbificans	0.857143	377	28	Bovismorbificans	0.892857	330	51	568101	199662	FALSE	Reported = Predicted
1093	SRR1060512	SRR1060512	41:b:1,7	41:b:1,7	VI 41:b:1,7	VI 41:b:1,7	VI 41:b:1,7	1	S	b	1,7	683	165	1	41:b:1,7	1	1079				328	61	379661	175398	FALSE	Reported = Predicted
1094	SRR1060513	SRR1060513	45:a:e,n,x	45:a:e,n,x	VI 45:a:e,n,x	VI 45:a:e,n,x	VI 45:a:e,n,x	1	W	a	e,n,x	684	166	2	45:a:e,n,x	1					329	95	390840	134505	FALSE	Reported = Predicted
1095	SRR1060514	SRR1060514	48:z39:-	48:z39:-	V 48:z39:-	V 48:z39:-	V 48:z39:-	1	Y	z39	-	685	167	2	60:z41:-	0.5	1169				323	65	355718	153940	FALSE	Reported = Predicted
1096	SRR1060515	SRR1060515	60:z41:-	60:z41:-	V 60:z41:-	V 60:z41:-	V 60:z41:-	1	O60	z41	-	686	167	2	60:z41:-	0.5	397				323	60	487888	173609	FALSE	Reported = Predicted
1097	SRR1060516	SRR1060516	9,12,[Vi]:d:[Z66]	9,12,[Vi]:d:[Z66]	Typhimurium	1,4,[5],12:i:1,2	Typhimurium	1	B	i	1,2	687	5	606	Typhimurium	0.92869	19	576	Typhimurium	0.836806	330	71	401353	158462	FALSE	Type 1: Incorrect Reported serovar
1098	SRR1060517	SRR1060517	9,12,[Vi]:d:[Z66]	9,12,[Vi]:d:[Z66]	Typhi	9,12[Vi]:d:–	Typhi	1	D1	d	-	688	81	15	Typhi	0.933333	2	50	Typhi	1	330	93	466303	143521	FALSE	Type 5: Partial antigenic calls
1099	SRR1060518	SRR1060518	6,7:c:1,5	6,7:c:1,5	Choleraesuis	6,7:c:1,5		0	C1		1,5	689	1	4			68	130	Choleraesuis var. Kunzendorf	0.8	329	77	293133	153683	FALSE	Type 3: Ambiguous Reported serovar
1100	SRR1060519	SRR1060519	11:a:1,5	11:a:1,5	VI 11:a:1,5	VI 11:a:1,5	Marseille|Sanjuan|II 6,7,14:a:1,5|VI 11:a:1,5	4	O11	a	1,5	690	168	1	11:a:1,5	1					330	50	392087	169986	FALSE	Type 6: Ambiguous predicted serovar
1101	SRR1060520	SRR1060520	6,7:z41:1,7	6,7:z41:1,7				0	F		1,7	691	169	1	6,7:z41:1,7	1	777				330	54	407947	176603	FALSE	Type 5: Partial antigenic calls
1102	SRR1060521	SRR1060521	Enteritidis	1,9,12:g,m:–	Enteritidis	1,9,12:g,m:–	Blegdam|Dublin|Enteritidis|Gueuletapee|Hillingdon|Kiel|Moscow|Naestved|Nitra|Rostock|II 9,46:g,[m],[s],t:[e,n,x]	11	D1	g,m	-	22	17	601	Enteritidis	0.986667	11	260	Enteritidis	0.888462	330	38	763518	228458	FALSE	Reported = Predicted
1103	SRR1060522	SRR1060522	Enteritidis	1,9,12:g,m:–	Enteritidis	1,9,12:g,m:–	Blegdam|Dublin|Enteritidis|Gueuletapee|Hillingdon|Kiel|Moscow|Naestved|Nitra|Rostock|II 9,46:g,[m],[s],t:[e,n,x]	11	D1	g,m	-	22	17	601	Enteritidis	0.986667	11	260	Enteritidis	0.888462	330	42	757044	195646	FALSE	Reported = Predicted
1104	SRR1060523	SRR1060523	Enteritidis	1,9,12:g,m:–	Enteritidis	1,9,12:g,m:–	Blegdam|Dublin|Enteritidis|Gueuletapee|Hillingdon|Kiel|Moscow|Naestved|Nitra|Rostock|II 9,46:g,[m],[s],t:[e,n,x]	11	D1	g,m	-	692	17	601	Enteritidis	0.986667	11	260	Enteritidis	0.888462	330	81	375697	135341	FALSE	Reported = Predicted
1105	SRR1060524	SRR1060524	Enteritidis	1,9,12:g,m:–	Enteritidis	1,9,12:g,m:–	Blegdam|Dublin|Enteritidis|Gueuletapee|Hillingdon|Kiel|Moscow|Naestved|Nitra|Rostock|II 9,46:g,[m],[s],t:[e,n,x]	11	D1	g,m	-	217	17	601	Enteritidis	0.986667	11	260	Enteritidis	0.888462	330	42	635855	228366	FALSE	Reported = Predicted
1106	SRR1060525	SRR1060525	Enteritidis	1,9,12:g,m:–	Enteritidis	1,9,12:g,m:–	Blegdam|Dublin|Enteritidis|Gueuletapee|Hillingdon|Kiel|Moscow|Naestved|Nitra|Rostock|II 9,46:g,[m],[s],t:[e,n,x]	11	D1	g,m	-	22	17	601	Enteritidis	0.986667	11	260	Enteritidis	0.888462	330	48	762984	175092	FALSE	Reported = Predicted
1107	SRR1060526	SRR1060526	Enteritidis	1,9,12:g,m:–	Enteritidis	1,9,12:g,m:–	Blegdam|Dublin|Enteritidis|Gueuletapee|Hillingdon|Kiel|Moscow|Naestved|Nitra|Rostock|II 9,46:g,[m],[s],t:[e,n,x]	11	D1	g,m	-	24	17	601	Enteritidis	0.986667	11	260	Enteritidis	0.888462	330	48	403488	195935	FALSE	Reported = Predicted
1108	SRR1060527	SRR1060527	Enteritidis	1,9,12:g,m:–	Enteritidis	1,9,12:g,m:–	Blegdam|Dublin|Enteritidis|Gueuletapee|Hillingdon|Kiel|Moscow|Naestved|Nitra|Rostock|II 9,46:g,[m],[s],t:[e,n,x]	11	D1	g,m	-	22	17	601	Enteritidis	0.986667	11	260	Enteritidis	0.888462	330	44	397594	195765	FALSE	Reported = Predicted
1109	SRR1060528	SRR1060528	Enteritidis	1,9,12:g,m:–	Enteritidis	1,9,12:g,m:–	Blegdam|Dublin|Enteritidis|Gueuletapee|Hillingdon|Kiel|Moscow|Naestved|Nitra|Rostock|II 9,46:g,[m],[s],t:[e,n,x]	11	D1	g,m,s	-	417	17	601	Enteritidis	0.986667	11	260	Enteritidis	0.888462	330	41	681634	227672	FALSE	Reported = Predicted
1110	SRR1060529	SRR1060529	Enteritidis	1,9,12:g,m:–	Enteritidis	1,9,12:g,m:–	Blegdam|Dublin|Enteritidis|Gueuletapee|Hillingdon|Kiel|Moscow|Naestved|Nitra|Rostock|II 9,46:g,[m],[s],t:[e,n,x]	11	D1	g,m	-	24	17	601	Enteritidis	0.986667	11	260	Enteritidis	0.888462	330	48	402885	175001	FALSE	Reported = Predicted
1111	SRR1060530	SRR1060530	Montevideo	6,7,14,[54]:g,m,[p],s:[1,2,7]	Montevideo	6,7,14,[54]:g,m,[p],s:[1,2,7]	Montevideo|Othmarschen|Plumaugat	3	C1	g,m,[p],s	-	694	40	29	Montevideo	0.785714	138				330	48	392823	216629	FALSE	Reported = Predicted
1112	SRR1060531	SRR1060531	4,12:r:-	4,12:r:-	Heidelberg	1,4,[5],12:r:1,2	Heidelberg	1	B	r	1,2	238	32	232	Heidelberg	0.922078	15	42	Heidelberg	0.904762	330	83	248632	97585	FALSE	Type 1: Incorrect Reported serovar
1113	SRR1060532	SRR1060532	Heidelberg	1,4,[5],12:r:1,2	Heidelberg	1,4,[5],12:r:1,2	Heidelberg	1	B	r	1,2	693	32	232	Heidelberg	0.922078	15	42	Heidelberg	0.904762	330	64	379929	164897	FALSE	Reported = Predicted
1114	SRR1060533	SRR1060533	Uganda	3,{10}{15}:l,z13:1,5	Uganda	3,{10}{15}:l,z13:1,5	Stuivenberg|Uganda|II 3,10:l,z28:1,5	3	E1	l,z13	1,5	695	170	11	Uganda	0.727273	684	8	Uganda	0.5	330	41	475569	314802	FALSE	Reported = Predicted
1115	SRR1060534	SRR1060534	Typhimurium var. Copenhagen	1,4,[5],12:i:1,2	Typhimurium	1,4,[5],12:i:1,2	Typhimurium	1	B	i	1,2	696	5	606	Typhimurium	0.92869	19	576	Typhimurium	0.836806	330	92	449157	191539	FALSE	Type 2: Serovar variant detected
1116	SRR1060535	SRR1060535	Typhimurium var. Copenhagen	1,4,[5],12:i:1,2	Typhimurium	1,4,[5],12:i:1,2	Typhimurium	1	B	i	1,2	697	5	606	Typhimurium	0.92869					330	62	471379	178363	FALSE	Type 2: Serovar variant detected
1117	SRR1060536	SRR1060536	Infantis	6,7,14:r:1,5	Infantis	6,7,14:r:1,5	Infantis|Senegal	2	C1	r	1,5	83	22	39	Infantis	0.871795	32	49	Infantis	1	330	50	476364	171401	FALSE	Reported = Predicted
1118	SRR1060537	SRR1060537	4,5,12:	4,5,12:	Heidelberg	1,4,[5],12:r:1,2	Heidelberg	1	B	r	1,2	698	32	232			15	42	Heidelberg	0.904762	329	63	380484	148173	FALSE	Type 3: Ambiguous Reported serovar
1119	SRR1060538	SRR1060538	Senftenberg	1,3,19:g,[s],t:–	Senftenberg	1,3,19:g,[s],t:–	Senftenberg	1	E4	g,[s],t	-	699	35	118	Senftenberg	0.948718	14	29	Senftenberg	1	330	77	320991	173471	FALSE	Reported = Predicted
1120	SRR1060539	SRR1060539	Kentucky	8,20:i:z6	Kentucky	8,20:i:z6	Kentucky	1	C2-C3	i	z6	700	11	165	Kentucky	0.933333	152	169	Kentucky	1	330	84	321149	205915	FALSE	Reported = Predicted
1121	SRR1060540	SRR1060540	Kentucky	8,20:i:z6	Kentucky	8,20:i:z6	Kentucky	1	C2-C3	i	z6	701	11	165	Kentucky	0.933333	152	169	Kentucky	1	330	82	383917	122486	FALSE	Reported = Predicted
1122	SRR1060541	SRR1060541	Brandenburg	4,[5],12:l,v:e,n,z15	Brandenburg	4,[5],12:l,v:e,n,z15	Brandenburg	1	B	l,v	e,n,z15	467	123	16	Brandenburg	0.9375	65	24	Brandenburg	0.75	330	52	544928	186175	FALSE	Reported = Predicted
1123	SRR1060542	SRR1060542	Kentucky	8,20:i:z6	Kentucky	8,20:i:z6	Kentucky	1	C2-C3	i	z6	702	11	165	Kentucky	0.933333	152	169	Kentucky	1	330	69	463553	148144	FALSE	Reported = Predicted
1124	SRR1060543	SRR1060543	Infantis	6,7,14:r:1,5	Infantis	6,7,14:r:1,5	Infantis|Senegal	2	C1	r	1,5	703	22	39	Infantis	0.871795	32	49	Infantis	1	330	48	525338	171141	FALSE	Reported = Predicted
1125	SRR1060544	SRR1060544	Kentucky	8,20:i:z6	Kentucky	8,20:i:z6	Kentucky	1	C2-C3	i	z6	704	11	165	Kentucky	0.933333	152	169	Kentucky	1	330	90	383547	134103	FALSE	Reported = Predicted
1126	SRR1106209	SRR1106209	Newport	6,8,20:e,h:1,2	Newport	6,8,20:e,h:1,2	Bardo|Newport	2	C2-C3	e,h	1,2	259	44	139	Newport	0.920863	45	177	Newport	0.983051	330	37	904697	452088	FALSE	Reported = Predicted
1127	SRR1060546	SRR1060546	Typhimurium	1,4,[5],12:i:1,2	Typhimurium	1,4,[5],12:i:1,2	Typhimurium	1	B	i	1,2	705	5	606	Typhimurium	0.92869	19	576	Typhimurium	0.836806	330	89	448874	178635	FALSE	Reported = Predicted
1128	SRR1060547	SRR1060547	Enteritidis	1,9,12:g,m:–	Enteritidis	1,9,12:g,m:–	Blegdam|Dublin|Enteritidis|Gueuletapee|Hillingdon|Kiel|Moscow|Naestved|Nitra|Rostock|II 9,46:g,[m],[s],t:[e,n,x]	11	D1	g,m	-	22	17	601	Enteritidis	0.986667	11	260	Enteritidis	0.888462	330	57	757141	225631	FALSE	Reported = Predicted
1129	SRR1060548	SRR1060548	Berta	1,9,12:[f],g,[t]:–	Berta	1,9,12:[f],g,[t]:–	Berta|Wernigerode	2	D1	f,g,t	-	706	68	22	Berta	0.681818	435	5	Berta	1	330	53	473399	237322	FALSE	Reported = Predicted
1130	SRR1060549	SRR1060549	Typhimurium var. Copenhagen	1,4,[5],12:i:1,2	Typhimurium	1,4,[5],12:i:1,2	Typhimurium	1	B	i	1,2	707	5	606	Typhimurium	0.92869	19	576	Typhimurium	0.836806	330	71	470949	158748	FALSE	Type 2: Serovar variant detected
1131	SRR1060550	SRR1060550	Berta	1,9,12:[f],g,[t]:–	Berta	1,9,12:[f],g,[t]:–	Berta|Wernigerode	2	D1	f,g,t	-	708	68	22	Berta	0.681818	435	5	Berta	1	330	50	657579	190802	FALSE	Reported = Predicted
1132	SRR1060551	SRR1060551	Berta	1,9,12:[f],g,[t]:–	Berta	1,9,12:[f],g,[t]:–	Berta|Wernigerode	2	D1	f,g,t	-	483	68	22	Berta	0.681818	435	5	Berta	1	330	51	657393	190802	FALSE	Reported = Predicted
1133	SRR1060552	SRR1060552	Hadar	6,8:z10:e,n,x	Hadar	6,8:z10:e,n,x	Hadar|Istanbul	2	C2-C3	z10	e,n,x	709	31	61	Hadar	0.918033	33	39	Hadar	1	330	53	516154	223780	FALSE	Reported = Predicted
1134	SRR1060553	SRR1060553	Typhimurium var. Copenhagen	1,4,[5],12:i:1,2	Typhimurium	1,4,[5],12:i:1,2	Typhimurium	1	B	i	1,2	710	5	606	Typhimurium	0.92869	19	576	Typhimurium	0.836806	330	87	449005	173682	FALSE	Type 2: Serovar variant detected
1135	SRR1060554	SRR1060554	Alachua	35:z4,z23:–	Alachua	35:z4,z23:–	Alachua|IIIa 35:z4,z23:-	2	O	z4,z23	-	711	121	7	Alachua	1	1298	1	Yerba	1	330	51	467636	231971	FALSE	Reported = Predicted
1136	SRR1060555	SRR1060555	Kentucky	8,20:i:z6	Kentucky	8,20:i:z6	Kentucky	1	C2-C3	i	z6	713	11	165	Kentucky	0.933333	152	169	Kentucky	1	330	70	463548	148219	FALSE	Reported = Predicted
1137	SRR1060556	SRR1060556	Schwarzengrund	d 1,4,12,27:d:1,7	Schwarzengrund	d 1,4,12,27:d:1,7	Schwarzengrund	1	B	d	1,7	712	93	46	Schwarzengrund	0.755556	96	25	Schwarzengrund	0.6	330	89	430012	164027	FALSE	Reported = Predicted
1138	SRR1060557	SRR1060557	Hadar	6,8:z10:e,n,x	Hadar	6,8:z10:e,n,x	Hadar|Istanbul	2	C2-C3	z10	e,n,x	714	31	61	Hadar	0.918033	33	39	Hadar	1	330	56	534452	222686	FALSE	Reported = Predicted
1139	SRR1060558	SRR1060558	Hadar	6,8:z10:e,n,x	Hadar	6,8:z10:e,n,x	Hadar|Istanbul	2	C2-C3	z10	e,n,x	715	31	61	Hadar	0.918033	33	39	Hadar	1	329	141	447988	174420	FALSE	Reported = Predicted
1140	SRR1106221	SRR1106221	Newport	6,8,20:e,h:1,2	Newport	6,8,20:e,h:1,2	Bardo|Newport	2	C2-C3	e,h	1,2	977	44	139	Newport	0.920863	45	177	Newport	0.983051	330	20	822523	543561	FALSE	Reported = Predicted
1141	SRR1060560	SRR1060560	Kentucky	8,20:i:z6	Kentucky	8,20:i:z6	Kentucky	1	C2-C3	i	z6	717	11	165	Kentucky	0.933333	152	169	Kentucky	1	330	127	376877	103812	FALSE	Reported = Predicted
1142	SRR1060561	SRR1060561	Typhimurium var. Copenhagen	1,4,[5],12:i:1,2	Typhimurium	1,4,[5],12:i:1,2	Typhimurium	1	B	i	1,2	718	5	606	Typhimurium	0.92869	19	576	Typhimurium	0.836806	330	72	471768	176653	FALSE	Type 2: Serovar variant detected
1143	SRR1060562	SRR1060562	Muenchen	6,8:d:1,2	Muenchen	6,8:d:1,2	Muenchen|Virginia	2	C2-C3	d	1,2	719	114	9	Muenchen	1	83				330	50	653891	290782	FALSE	Reported = Predicted
1144	SRR1060563	SRR1060563	Agona	1,4,[5],12:f,g,s:[1,2]	Agona	1,4,[5],12:f,g,s:[1,2]	Agona|Budapest|Derby	3	B	f,g,s	-	720	9	177	Agona	0.971751	13	32	Agona	1	330	73	364600	149026	FALSE	Reported = Predicted
1145	SRR1106225	SRR1106225	Newport	6,8,20:e,h:1,2	Newport	6,8,20:e,h:1,2	Bardo|Newport	2	C2-C3	e,h	1,2	982	95	22	Newport	0.863636	31				330	20	1146300	694542	FALSE	Reported = Predicted
1146	SRR1106231	SRR1106231	Newport	6,8,20:e,h:1,2	Newport	6,8,20:e,h:1,2	Bardo|Newport	2	C2-C3	e,h	1,2	259	44	139	Newport	0.920863	45	177	Newport	0.983051	330	41	1206956	401790	FALSE	Reported = Predicted
1147	SRR1060566	SRR1060566	Typhimurium var. Copenhagen	1,4,[5],12:i:1,2	Typhimurium	1,4,[5],12:i:1,2	Typhimurium	1	B	i	1,2	463	5	606	Typhimurium	0.92869	19	576	Typhimurium	0.836806	330	79	449006	178283	FALSE	Type 2: Serovar variant detected
1148	SRR1060567	SRR1060567	Ohio	6,7,14:b:l,w	Ohio	6,7,14:b:l,w	Ohio	1	C1	b	l,w	723	88	17	Ohio	0.882353	329	9	Ohio	1	330	47	485738	180831	FALSE	Reported = Predicted
1149	SRR1060568	SRR1060568	Albany	8,20:z4,z24:–	Albany	8,20:z4,z24:–	Albany|Duesseldorf	2	C2-C3	z4,z24	-	724	64	20	Albany	0.9	292	9	Albany	1	330	48	395993	205969	FALSE	Reported = Predicted
1150	SRR1060569	SRR1060569	18:z4,z23:-	18:z4,z23:-	IIIa 18:z4,z23:-	IIIa 18:z4,z23:-	Cerro|II 18:z4,z23:-|IIIa 18:z4,z23:-	3	K	z4,z23	-	725	171	4	18:z4,z23:-	1	869				329	97	280881	94138	FALSE	Type 6: Ambiguous predicted serovar
1151	SRR1060570	SRR1060570	Schwarzengrund	d 1,4,12,27:d:1,7	Schwarzengrund	d 1,4,12,27:d:1,7	Schwarzengrund	1	B	d	1,7	726	93	46	Schwarzengrund	0.755556	96	25	Schwarzengrund	0.6	330	53	489492	218647	FALSE	Reported = Predicted
1152	SRR1060571	SRR1060571	Hadar	6,8:z10:e,n,x	Hadar	6,8:z10:e,n,x	Hadar|Istanbul	2	C2-C3	z10	e,n,x	727	31	61	Hadar	0.918033	33	39	Hadar	1	330	49	386102	223551	FALSE	Reported = Predicted
1153	SRR1060572	SRR1060572	Typhimurium var. Copenhagen	1,4,[5],12:i:1,2	Typhimurium	1,4,[5],12:i:1,2	Typhimurium	1	B	i	1,2	463	5	606	Typhimurium	0.92869	19	576	Typhimurium	0.836806	330	68	421377	181580	FALSE	Type 2: Serovar variant detected
1154	SRR1060573	SRR1060573	Schwarzengrund	d 1,4,12,27:d:1,7	Schwarzengrund	d 1,4,12,27:d:1,7	Schwarzengrund	1	B	d	1,7	728	93	46	Schwarzengrund	0.755556	96	25	Schwarzengrund	0.6	330	41	458782	214163	FALSE	Reported = Predicted
1155	SRR1060574	SRR1060574	Kentucky	8,20:i:z6	Kentucky	8,20:i:z6	Kentucky	1	C2-C3	i	z6	729	11	165	Kentucky	0.933333	152	169	Kentucky	1	330	63	510879	186669	FALSE	Reported = Predicted
1156	SRR1106252	SRR1106252	Newport	6,8,20:e,h:1,2	Newport	6,8,20:e,h:1,2	Bardo|Newport	2	C2-C3	e,h	1,2	994	95	22	Newport	0.863636	132				330	60	460745	193887	FALSE	Reported = Predicted
1157	SRR1060576	SRR1060576	Typhimurium var. Copenhagen	1,4,[5],12:i:1,2	Typhimurium	1,4,[5],12:i:1,2	Typhimurium	1	B	i	1,2	731	5	606	Typhimurium	0.92869	19	576	Typhimurium	0.836806	330	65	471180	185072	FALSE	Type 2: Serovar variant detected
1158	SRR1060577	SRR1060577	Kentucky	8,20:i:z6	Kentucky	8,20:i:z6	Kentucky	1	C2-C3	i	z6	677	73	14	Kentucky	1	198	2	Molade	0.5	330	77	270880	132647	FALSE	Reported = Predicted
1159	SRR1060578	SRR1060578	Derby	1,4,[5],12:f,g:[1,2]	Derby	1,4,[5],12:f,g:[1,2]	Agona|Budapest|Derby	3	B	f,g	-	732	43	19	Derby	0.947368	40	20	Derby	0.95	330	80	349895	144511	FALSE	Reported = Predicted
1160	SRR1060579	SRR1060579	Worthington	1,13,23:z:l,w	Worthington	1,13,23:z:l,w	Worthington	1	G	z	l,w	733	74	13	Worthington	1	592	5	Worthington	0.8	330	83	507284	156638	FALSE	Reported = Predicted
1161	SRR1060580	SRR1060580	Typhimurium var. Copenhagen	1,4,[5],12:i:1,2	Typhimurium	1,4,[5],12:i:1,2	Typhimurium	1	B	i	1,2	734	5	606	Typhimurium	0.92869	19	576	Typhimurium	0.836806	330	160	213779	73961	FALSE	Type 2: Serovar variant detected
1162	SRR1060581	SRR1060581	Alachua	35:z4,z23:–	Alachua	35:z4,z23:–	Alachua|IIIa 35:z4,z23:-	2	O	z4,z23	-	735	121	7	Alachua	1	1298	1	Yerba	1	329	40	377022	232542	FALSE	Reported = Predicted
1163	SRR1060582	SRR1060582	Schwarzengrund	d 1,4,12,27:d:1,7	Schwarzengrund	d 1,4,12,27:d:1,7	Schwarzengrund	1	B	d	1,7	736	93	46	Schwarzengrund	0.755556	96	25	Schwarzengrund	0.6	330	35	970883	224821	FALSE	Reported = Predicted
1164	SRR1060583	SRR1060583	Agona	1,4,[5],12:f,g,s:[1,2]	Agona	1,4,[5],12:f,g,s:[1,2]	Agona|Budapest|Derby	3	B	f,g,s	-	737	9	177	Agona	0.971751	13	32	Agona	1	330	53	360659	163697	FALSE	Reported = Predicted
1165	SRR1060584	SRR1060584	Typhimurium var. Copenhagen	1,4,[5],12:i:1,2	Typhimurium	1,4,[5],12:i:1,2	Typhimurium	1	B	i	1,2	463	5	606	Typhimurium	0.92869	19	576	Typhimurium	0.836806	330	75	471201	178598	FALSE	Type 2: Serovar variant detected
1166	SRR1060585	SRR1060585	Heidelberg	1,4,[5],12:r:1,2	Heidelberg	1,4,[5],12:r:1,2	Heidelberg	1	B	r	1,2	70	32	232	Heidelberg	0.922078	15	42	Heidelberg	0.904762	330	64	423158	171934	FALSE	Reported = Predicted
1167	SRR1060586	SRR1060586	44:r:-	44:r:-	V 48:z41:-	V 48:z41:-	V 48:z41:-	1	Y	z41	-	738	173	1	44:r:-	1	62				322	47	358903	199058	FALSE	Type 7: Insufficient support for prediction
1168	SRR1060587	SRR1060587	48:z41:-	48:z41:-	V 44:r:-	V 44:r:-	V 44:r:-	1	V	r	-	739	174	1	48:z41:-	1	974				315	59	493064	183820	FALSE	Type 7: Insufficient support for prediction
1169	SRR1060588	SRR1060588	66:z41:-	66:z41:-	V 66:z41:-	V 66:z41:-	V 66:z41:-	1	O66	z41	-	740	175	1	66:z41:-	1	398				323	54	355228	176856	FALSE	Reported = Predicted
1170	SRR1060589	SRR1060589	66:z65:-	66:z65:-	II 60:g,m,t:z3	II 60:g,m,t:z3	II 60:g,m,t:z6	1	O60	g,m,t	z6	741	176	4	1,9,12:-:-	0.25	1210				330	63	288247	176495	FALSE	Type 7: Insufficient support for prediction
1171	SRR1060590	SRR1060590	44:z36[z38]:-	44:z36[z38]:-	IV 44:z36,[z38]:-	IV 44:z36,[z38]:-	IV 44:z36,[z38]:-	1	V	z36,z38	-	742	177	1	44:z36[z38]:-	1					330	79	346407	178240	FALSE	Reported = Predicted
1172	SRR1060591	SRR1060591	1,40:z4,z32:-	1,40:z4,z32:-	II 60:g,m,t:z5	II 60:g,m,t:z5	II 60:g,m,t:z6	1	O60	g,m,t	z6	741	176	4	1,9,12:-:-	0.25	1210				330	68	385163	179192	FALSE	Type 7: Insufficient support for prediction
1173	SRR1060592	SRR1060592	21:z4,z23:-	21:z4,z23:-	IV 21:z4,z23:-	IV 21:z4,z23:-	Baguida|IIIa 21:z4,z23:-|IV 21:z4,z23:-	3	L	z4,z23	-	743	178	1	21:z4,z23:-	1					330	67	364639	170837	FALSE	Type 6: Ambiguous predicted serovar
1174	SRR1060593	SRR1060593	50:g,z51:-	50:g,z51:-			IIIa 50:g,z51:-|IV 50:g,z51:-	2	Z	g,z51	-	744	179	1	50:g,z51:-	1	1209				330	81	352980	144634	FALSE	Type 5: Partial antigenic calls
1175	SRR1060594	SRR1060594	45:g,z51:-	45:g,z51:-	IV 45:g,z51:-	IV 45:g,z51:-	IIIa 45:g,z51:-|IV 45:g,z51:-	2	W	g,z51	-	745	180	2	45:g,z51:-	1	107				330	122	347628	145571	FALSE	Type 6: Ambiguous predicted serovar
1176	SRR1060595	SRR1060595	44:z36[z38]:-	44:z36[z38]:-	IV 44:z36,[z38]:-	IV 44:z36,[z38]:-	IV 44:z36,[z38]:-	1	V	z36,z38	-	746	181	2	44:z36[z38]:-	1					330	78	395634	154149	FALSE	Reported = Predicted
1177	SRR1060596	SRR1060596	43:z4,z23:-	43:z4,z23:-	IV 43:z4,z23:-	IV 43:z4,z23:-	Farmingdale|II 43:z4,z23:-|IIIa 43:z4,z23:-|IV 43:z4,z23:-	4	U	z4,z23	-	747	137	5	IV 43:z4,z23:- (Houten)	0.8	958				330	87	348317	184948	FALSE	Type 6: Ambiguous predicted serovar
1178	SRR1060597	SRR1060597	16:z4,z32:-	16:z4,z32:-	IV 16:z4,z32:-	IV 16:z4,z32:-	IV 16:z4,z32:-	1	I	z4,z32	-	300	101	5	16:z4,z32:-	0.8	596				330	73	312169	150162	FALSE	Reported = Predicted
1179	SRR1060598	SRR1060598	16:z4,z32:-	16:z4,z32:-	IV 16:z4,z32:-	IV 16:z4,z32:-	IV 16:z4,z32:-	1	I	z4,z32	-	748	101	5	16:z4,z32:-	0.8	596				330	91	312169	141789	FALSE	Reported = Predicted
1180	SRR1060599	SRR1060599	48:g,z51:-	48:g,z51:-	IV 50:g,z51:-	IV 50:g,z51:-	IIIa 50:g,z51:-|IV 50:g,z51:-	2	Z	g,z51	-	749	7	4	50:g,z51:-	0.5					330	84	400133	130667	FALSE	Type 5: Partial antigenic calls
1181	SRR1060600	SRR1060600	45:g,z51:-	45:g,z51:-	IV 50:g,z51:-	IV 50:g,z51:-	IIIa 50:g,z51:-|IV 50:g,z51:-	2	Z	g,z51	-	749	7	4	50:g,z51:-	0.5					330	90	350680	113804	FALSE	Type 5: Partial antigenic calls
1182	SRR1060601	SRR1060601	44:z4,z24:-	44:z4,z24:-	IV 44:z4,z24:-	IV 44:z4,z24:-	Christiansborg|IIIa 44:z4,z24:-|IV 44:z4,z24:-	3	V	z4,z24	-	750	182	2	44:z4,z24:-	1	454				330	93	372938	165643	FALSE	Type 6: Ambiguous predicted serovar
1183	SRR1060602	SRR1060602	41:z4,z23:-	41:z4,z23:-	IV 50:z4,z23:-	IV 50:z4,z23:-	IIIa 50:z4,z23:-|IV 50:z4,z23:-	2	Z	z4,z23	-	751	183	1	41:z4,z23:-	1	1218				330	107	351820	116545	FALSE	Type 5: Partial antigenic calls
1184	SRR1060603	SRR1060603	40:z4,z24:[z39]	40:z4,z24:[z39]	IV 1,40:z4,z24:-	IV 1,40:z4,z24:-	IIIa 40:z4,z24:-|IV 1,40:z4,z24:-	2	R	z4,z24	-	752	184	4	IV 40:z4,z24:-	0.666667	1634				328	81	346913	121605	FALSE	Type 6: Ambiguous predicted serovar
1185	SRR1060604	SRR1060604	44:z36[z38]:-	44:z36[z38]:-	IV 44:z36,[z38]:-	IV 44:z36,[z38]:-	IV 44:z36,[z38]:-	1	V	z36,z38	-	753	181	2	44:z36[z38]:-	1	1221				330	84	373412	157718	FALSE	Reported = Predicted
1186	SRR1060605	SRR1060605	50:g,z51:-	50:g,z51:-	IV 50:g,z51:-	IV 50:g,z51:-	IIIa 50:g,z51:-|IV 50:g,z51:-	2	Z	g,z51	-	749	7	4	50:g,z51:-	0.5					330	86	350680	113804	FALSE	Type 6: Ambiguous predicted serovar
1187	SRR1060606	SRR1060606	50:z4,z23:-	50:z4,z23:-	IV 50:z4,z23:-	IV 50:z4,z23:-	IIIa 50:z4,z23:-|IV 50:z4,z23:-	2	Z	z4,z23	-	754	185	5	50:z4,z23:-	0.6					330	87	405840	161131	FALSE	Type 6: Ambiguous predicted serovar
1188	SRR1060610	SRR1060610	47:a:1,5	47:a:1,5	II 47:a:1,5	II 47:a:1,5	II 47:a:1,5	1	X	a	1,5	757	188	1	47:a:1,5	1	1284				330	84	382862	168066	FALSE	Reported = Predicted
1189	SRR1060611	SRR1060611	48:d:z6	48:d:z6	II 48:d:z6	II 48:d:z6	II 48:d:z6	1	Y	d	z6	756	187	3	48:d:z6	1					330	117	348108	142679	FALSE	Reported = Predicted
1190	SRR1060612	SRR1060612	47:b:1,5	47:b:1,5	IIIb 65:(k):z	IIIb 65:(k):z		0	O65	k	z	758	189	2	65:(k):z	0.5	1264				329	43	502361	310231	FALSE	Type 7: Insufficient support for prediction
1191	SRR1060613	SRR1060613	30:1,z28:z6	30:1,z28:z6			II 30:l,z28:z6	1	N	l,z28	z6	759	190	1	30:1,z28:z6	1	581				330	83	356706	209059	FALSE	Reported = Predicted
1192	SRR1060614	SRR1060614	60:g,m,t:z6	60:g,m,t:z6	II 60:g,m,t:z6	II 60:g,m,t:z6	II 60:g,m,t:z6	1	O60	g,m,t	z6	760	176	4	1,9,12:-:-	0.25	1210				330	68	288252	171795	FALSE	Reported = Predicted
1193	SRR1060616	SRR1060616	18:z4,z32:-	18:z4,z32:-	IIIa 18:z4,z32:-	IIIa 18:z4,z32:-	IIIa 18:z4,z32:-	1	K	z4,z32	-	762	191	7	IIIa 18:z4,z32:-	0.714286	1413				330	70	319442	133884	FALSE	Reported = Predicted
1194	SRR1060617	SRR1060617	62:z36:-	62:z36:-	IIIa 62:z36:-	IIIa 62:z36:-	IIIa 41:z36:-|IV 41:z36:-|IIIa 62:z36:-	3	O62	z36	-	763	192	1	62:z36:-	1					330	88	545016	136747	FALSE	Reported = Predicted
1195	SRR1060619	SRR1060619	38:(k):z35:-	38:(k):z35:-	IIIb 38:(k):z35	IIIb 38:(k):z35		0	P	k	z35	764	193	1			876				329	107	377792	161787	FALSE	Type 3: Ambiguous Reported serovar
1196	SRR1060621	SRR1060621	65:(k):z	65:(k):z	IIIb 65:(k):z	IIIb 65:(k):z		0	O65	k	z	758	189	2	65:(k):z	0.5	1264				329	109	436333	173779	FALSE	Reported = Predicted
1197	SRR1060623	SRR1060623	1,9,12:-:-	1,9,12:-:-	II 60:g,m,t:z4	II 60:g,m,t:z4	II 60:g,m,t:z6	1	O60	g,m,t	z6	741	176	4	1,9,12:-:-	0.25	1210				330	53	288247	179258	FALSE	Type 7: Insufficient support for prediction
1198	SRR1060624	SRR1060624	1,9,12:-:-	1,9,12:-:-	IV 50:z4,z23:-	IV 50:z4,z23:-	IIIa 50:z4,z23:-|IV 50:z4,z23:-	2	Z	z4,z23	-	754	185	5	50:z4,z23:-	0.6					330	85	397923	170780	FALSE	Type 7: Insufficient support for prediction
1199	SRR1060625	SRR1060625	6,7,14:g,m[p],s:[1,2,7]	6,7,14:g,m[p],s:[1,2,7]	Montevideo	6,7,14,[54]:g,m,[p],s:[1,2,7]	Montevideo|Othmarschen|Plumaugat	3	C1	g,m,[p],s	-	319	39	19			81	85	Montevideo	1	330	47	384495	195066	FALSE	Type 3: Ambiguous Reported serovar
1200	SRR1060626	SRR1060626	Typhisuis	6,7:c:1,5	Choleraesuis	6,7:c:1,5	Chiredzi|Choleraesuis|Paratyphi C|Typhisuis	4	F	c	1,5	919	222	2	Typhisuis	1	70	5	Decatur	1	330	104	286490	105475	FALSE	Type 6: Ambiguous predicted serovar
1201	SRR1060627	SRR1060627	Typhi	9,12[Vi]:d:–	Typhi	9,12[Vi]:d:–	Typhi	1	D1	d	-	920	81	15	Typhi	0.933333	2	50	Typhi	1	330	79	282611	105320	FALSE	Reported = Predicted
1202	SRR1060628	SRR1060628	Thompson	6,7,14:k:1,5	Thompson	6,7,14:k:1,5	Abaetetuba|Thompson	2	C1	k	1,5	921	29	42	Thompson	0.857143	26	23	Thompson	0.913043	330	83	590590	237027	FALSE	Reported = Predicted
1203	SRR1060629	SRR1060629	Stanleyville	1,4,[5],12,[27]: z4,z23:[1,2]	Stanleyville	1,4,[5],12,[27]: z4,z23:[1,2]	Stanleyville	1	B	z4,z23	-	922	223	1	Stanleyville	1	97				330	53	390840	176011	FALSE	Reported = Predicted
1204	SRR1060630	SRR1060630	Senftenberg	1,3,19:g,[s],t:–	Senftenberg	1,3,19:g,[s],t:–	Senftenberg	1	E4	g,[s],t	-	923	35	118	Senftenberg	0.948718	14	29	Senftenberg	1	330	47	641345	231114	FALSE	Reported = Predicted
1205	SRR1106263	SRR1106263	Newport	6,8,20:e,h:1,2	Newport	6,8,20:e,h:1,2	Bardo|Newport	2	C2-C3	e,h	1,2	259	44	139	Newport	0.920863	45	177	Newport	0.983051	330	37	1099282	503870	FALSE	Reported = Predicted
1206	SRR1060632	SRR1060632	Schwarzengrund	d 1,4,12,27:d:1,7	Schwarzengrund	d 1,4,12,27:d:1,7	Schwarzengrund	1	B	d	1,7	767	93	46	Schwarzengrund	0.755556	96	25	Schwarzengrund	0.6	330	93	550905	161620	FALSE	Reported = Predicted
1207	SRR1122515	SRR1122515	Newport	6,8,20:e,h:1,2	Newport	6,8,20:e,h:1,2	Bardo|Newport	2	C2-C3	e,h	1,2	259	44	139	Newport	0.920863	45	177	Newport	0.983051	330	70	457296	180724	FALSE	Reported = Predicted
1208	SRR1122516	SRR1122516	Newport	6,8,20:e,h:1,2	Newport	6,8,20:e,h:1,2	Bardo|Newport	2	C2-C3	e,h	1,2	1085	49	100	Newport	0.978947	118				330	58	494198	202888	FALSE	Reported = Predicted
1209	SRR1060635	SRR1060635	Rubislaw	11:r:e,n,x	Rubislaw	11:r:e,n,x	Rubislaw	1	F	r	e,n,x	167	52	12	Rubislaw	0.916667	94	7	Rubislaw	1	330	51	391200	179870	FALSE	Reported = Predicted
1210	SRR1060636	SRR1060636	Paratyphi C	6,7,[Vi]:c:1,5	Oranienburg	6,7,14:m,t:[z57]	Haelsingborg|Moers|Oranienburg|Othmarschen|II 6,7:g,[m],s,t:[z42]|II 6,7:m,t:-	6	C1	m,t	-	925	224	1	Paratyphi C	1	91				330	46	381569	180522	FALSE	Type 7: Insufficient support for prediction
1211	SRR1060640	SRR1060640	Paratyphi B	1,4,[5],12:b:1,2	Paratyphi B	1,4,[5],12:b:1,2	Paratyphi B	1	B	b	1,2	926	53	7	Paratyphi B	1	86	59	Paratyphi B var. Java	0.644068	330	59	556007	174202	FALSE	Reported = Predicted
1212	SRR1060641	SRR1060641	Paratyphi A	1,2,12:a:[1,5]	Paratyphi A	1,2,12:a:[1,5]	Miami|Paratyphi A|Sendai|II 9,12:a:1,5	4	A	a	1,5	193	51	7	Paratyphi A	1	85	58	Paratyphi A	0.896552	330	48	350544	163151	FALSE	Reported = Predicted
1213	SRR1060642	SRR1060642	Panama	1,9,12:l,v:1,5	Panama	1,9,12:l,v:1,5	Houston|India|Koessen|Panama	4	D1	l,v	1,5	927	67	5	Panama	1	48	20	Panama	0.85	330	42	443625	237537	FALSE	Reported = Predicted
1214	SRR1060643	SRR1060643	Muenchen	6,8:d:1,2	Muenchen	6,8:d:1,2	Muenchen|Virginia	2	C2-C3	d	1,2	207	80	2	Muenchen	1	84				330	48	398626	194901	FALSE	Reported = Predicted
1215	SRR1060644	SRR1060644	Muenchen	6,8:d:1,2	Muenchen	6,8:d:1,2	Muenchen|Virginia	2	C2-C3	d	1,2	928	114	9	Muenchen	1	83				330	58	477169	182533	FALSE	Reported = Predicted
1216	SRR1060645	SRR1060645	Muenchen	6,8:d:1,2	Muenchen	6,8:d:1,2	Muenchen|Virginia	2	C2-C3	d	1,2	186	18	45	Muenchen	0.864865	82	76	Muenchen	0.986842	330	91	350776	155551	FALSE	Reported = Predicted
1217	SRR1060646	SRR1060646	Montevideo	6,7,14,[54]:g,m,[p],s:[1,2,7]	Montevideo	6,7,14,[54]:g,m,[p],s:[1,2,7]	Montevideo|Othmarschen|Plumaugat	3	C1	g,m,[p],s	-	319	39	19	Montevideo	1	81	85	Montevideo	1	330	49	480459	188985	FALSE	Reported = Predicted
1218	SRR1060647	SRR1060647	Montevideo	6,7,14,[54]:g,m,[p],s:[1,2,7]	Montevideo	6,7,14,[54]:g,m,[p],s:[1,2,7]	Montevideo|Othmarschen|Plumaugat	3	C1	g,m,[p],s	-	318	34	29	Montevideo	0.964286	4	85	Montevideo	1	330	44	410041	214375	FALSE	Reported = Predicted
1219	SRR1060648	SRR1060648	Miami	1,9,12:a:1,5	Miami	1,9,12:a:1,5	Miami|Paratyphi A|Sendai|II 9,12:a:1,5	4	D1	a	1,5	44	24	4	Miami	0.5	80	5	Miami	1	330	70	380522	127544	FALSE	Reported = Predicted
1220	SRR1060649	SRR1060649	Infantis	6,7,14:r:1,5	Infantis	6,7,14:r:1,5	Infantis|Senegal	2	C1	r	1,5	317	109	2	Infantis	1	79				330	62	371575	223092	FALSE	Reported = Predicted
1221	SRR1060650	SRR1060650	Indiana	IIIb Rough:r:z	Indiana	1,4,12:z:1,7	Indiana|II 4,12:z:1,7	2	B	z	1,7	929	63	4	Indiana	1	17	9	Indiana	1	330	65	305055	145807	FALSE	Reported = Predicted
1222	SRR1060651	SRR1060651	Heidelberg	1,4,[5],12:r:1,2	Heidelberg	1,4,[5],12:r:1,2	Heidelberg	1	B	r	1,2	771	197	3	Heidelberg	1	15	42	Heidelberg	0.904762	330	84	548950	169133	FALSE	Reported = Predicted
1223	SRR1060652	SRR1060652	Haifa	1,4,[5],12:z10:1,2	Haifa	1,4,[5],12:z10:1,2	Haifa	1	B	z10	1,2	930	172	5	Saintpaul	0.8	49	56	Saintpaul	0.928571	330	55	473528	180258	FALSE	Reported = Predicted
1224	SRR1060653	SRR1060653	Enteritidis	1,9,12:g,m:–	Emek	8,20:g,m,s:–	Chincol|Emek	2	C2-C3	g,m	-	931	225	2	Enteritidis	0.5	76	2	Emek	1	330	48	486234	274824	FALSE	Type 7: Insufficient support for prediction
1225	SRR1060654	SRR1060654	Enteritidis	1,9,12:g,m:–	Enteritidis	1,9,12:g,m:–	Blegdam|Dublin|Enteritidis|Gueuletapee|Hillingdon|Kiel|Moscow|Naestved|Nitra|Rostock|II 9,46:g,[m],[s],t:[e,n,x]	11	D1	g,m	-	768	17	601	Enteritidis	0.986667	11	260	Enteritidis	0.888462	330	46	762849	195845	FALSE	Reported = Predicted
1226	SRR1060655	SRR1060655	Derby	1,4,[5],12:f,g:[1,2]	Derby	1,4,[5],12:f,g:[1,2]	Agona|Budapest|Derby	3	B	f,g	-	932	226	1	Derby	1	72				330	61	369623	148830	FALSE	Reported = Predicted
1227	SRR1060656	SRR1060656	Derby	1,4,[5],12:f,g:[1,2]	Derby	1,4,[5],12:f,g:[1,2]	Agona|Budapest|Derby	3	B	f,g	-	933	43	19	Derby	0.947368	40	20	Derby	0.95	330	58	474292	355188	FALSE	Reported = Predicted
1228	SRR1060657	SRR1060657	Muenchen	6,8:d:1,2	Yovokome	8,20:d:1,5		0	C2-C3	d	1,5	769	196	1	Muenchen	1					323	362	109452	28190	FALSE	Type 7: Insufficient support for prediction
1229	SRR1060658	SRR1060658	Muenchen	6,8:d:1,2	Muenchen	6,8:d:1,2	Muenchen|Virginia	2	C2-C3	d	1,2	934	18	45	Muenchen	0.864865	82	76	Muenchen	0.986842	330	63	528049	206592	FALSE	Reported = Predicted
1230	SRR1060659	SRR1060659	Muenchen	6,8:d:1,2	Muenchen	6,8:d:1,2	Muenchen|Virginia	2	C2-C3	d	1,2	301	18	45	Muenchen	0.864865	82	76	Muenchen	0.986842	329	65	529926	232069	FALSE	Reported = Predicted
1231	SRR1060660	SRR1060660	Muenchen	6,8:d:1,2	Muenchen	6,8:d:1,2	Muenchen|Virginia	2	C2-C3	d	1,2	770	18	45	Muenchen	0.864865	111	76	Muenchen	0.986842	330	40	495636	231852	FALSE	Reported = Predicted
1232	SRR1060661	SRR1060661	Paratyphi B	1,4,[5],12:b:1,2	Agona	1,4,[5],12:f,g,s:[1,2]	Agona|Budapest|Derby	3	B	f,g,s	-	9	9	177	Agona	0.971751	13	32	Agona	1	330	52	516114	183411	FALSE	Type 1: Incorrect Reported serovar
1233	SRR1060662	SRR1060662	Paratyphi B	1,4,[5],12:b:1,2	Schleissheim	4,12,27:b:–	Schleissheim|II 1,4,[5],12,[27]:b:[e,n,x]	2	B	b	-	936	159	3	Paratyphi B	1	734	10	Paratyphi B var. Java monophasic	0.8	330	99	292338	97499	FALSE	Type 7: Insufficient support for prediction
1234	SRR1060663	SRR1060663	Paratyphi B	1,4,[5],12:b:1,2	Schleissheim	4,12,27:b:–	Schleissheim|II 1,4,[5],12,[27]:b:[e,n,x]	2	B	b	-	935	65	5	Paratyphi B	0.8	42	10	Paratyphi B var. Java monophasic	0.8	330	69	270962	144118	FALSE	Type 7: Insufficient support for prediction
1235	SRR1060664	SRR1060664	Paratyphi B	1,4,[5],12:b:1,2	Paratyphi B	1,4,[5],12:b:1,2	Paratyphi B	1	B	b	1,2	926	53	7	Paratyphi B	1	86	59	Paratyphi B var. Java	0.644068	330	54	662643	223570	FALSE	Reported = Predicted
1236	SRR1060665	SRR1060665	Heidelberg	1,4,[5],12:r:1,2	Heidelberg	1,4,[5],12:r:1,2	Heidelberg	1	B	r	1,2	937	32	232	Heidelberg	0.922078					330	46	587954	201248	FALSE	Reported = Predicted
1237	SRR1060666	SRR1060666	Heidelberg	1,4,[5],12:r:1,2	Heidelberg	1,4,[5],12:r:1,2	Heidelberg	1	B	r	1,2	937	32	232	Heidelberg	0.922078	15	42	Heidelberg	0.904762	330	53	411696	159136	FALSE	Reported = Predicted
1238	SRR1060667	SRR1060667	Heidelberg	1,4,[5],12:r:1,2	Heidelberg	1,4,[5],12:r:1,2	Heidelberg	1	B	r	1,2	938	32	232	Heidelberg	0.922078	15	42	Heidelberg	0.904762	329	69	380414	154937	FALSE	Reported = Predicted
1239	SRR1060668	SRR1060668	Heidelberg	1,4,[5],12:r:1,2	Heidelberg	1,4,[5],12:r:1,2	Heidelberg	1	B	r	1,2	771	197	3	Heidelberg	1	15	42	Heidelberg	0.904762	330	80	549060	175591	FALSE	Reported = Predicted
1240	SRR1060670	SRR1060670	Heidelberg	1,4,[5],12:r:1,2	Heidelberg	1,4,[5],12:r:1,2	Heidelberg	1	B	r	1,2	939	32	232	Heidelberg	0.922078	1615				330	61	265482	159274	FALSE	Reported = Predicted
1241	SRR1060671	SRR1060671	Heidelberg	1,4,[5],12:r:1,2	Heidelberg	1,4,[5],12:r:1,2	Heidelberg	1	B	r	1,2	238	32	232	Heidelberg	0.922078	15	42	Heidelberg	0.904762	330	45	449245	206816	FALSE	Reported = Predicted
1242	SRR1060672	SRR1060672	Heidelberg	1,4,[5],12:r:1,2	Heidelberg	1,4,[5],12:r:1,2	Heidelberg	1	B	r	1,2	238	32	232	Heidelberg	0.922078	15	42	Heidelberg	0.904762	330	42	449039	248679	FALSE	Reported = Predicted
1243	SRR1122573	SRR1122573	Newport	6,8,20:e,h:1,2	Newport	6,8,20:e,h:1,2	Bardo|Newport	2	C2-C3	e,h	1,2	1105	95	22	Newport	0.863636	132				330	60	430569	224576	FALSE	Reported = Predicted
1244	SRR1122574	SRR1122574	Newport	6,8,20:e,h:1,2	Newport	6,8,20:e,h:1,2	Bardo|Newport	2	C2-C3	e,h	1,2	274	44	139	Newport	0.920863	45	177	Newport	0.983051	330	50	527125	330556	FALSE	Reported = Predicted
1245	SRR1122575	SRR1122575	Newport	6,8,20:e,h:1,2	Newport	6,8,20:e,h:1,2	Bardo|Newport	2	C2-C3	e,h	1,2	259	44	139	Newport	0.920863	45	177	Newport	0.983051	330	66	432593	202207	FALSE	Reported = Predicted
1246	SRR1122625	SRR1122625	Newport	6,8,20:e,h:1,2	Newport	6,8,20:e,h:1,2	Bardo|Newport	2	C2-C3	e,h	1,2	259	44	139	Newport	0.920863	45	177	Newport	0.983051	330	72	472653	245740	FALSE	Reported = Predicted
1247	SRR1122654	SRR1122654	Newport	6,8,20:e,h:1,2	Newport	6,8,20:e,h:1,2	Bardo|Newport	2	C2-C3	e,h	1,2	1146	44	139	Newport	0.920863	45	177	Newport	0.983051	330	44	457286	245729	FALSE	Reported = Predicted
1248	SRR1122673	SRR1122673	Newport	6,8,20:e,h:1,2	Newport	6,8,20:e,h:1,2	Bardo|Newport	2	C2-C3	e,h	1,2	1155	44	139	Newport	0.920863	45	177	Newport	0.983051	330	63	457425	201866	FALSE	Reported = Predicted
1249	SRR1060679	SRR1060679	Typhimurium	1,4,[5],12:i:1,2	Typhimurium	1,4,[5],12:i:1,2	Typhimurium	1	B	i	1,2	773	5	606	Typhimurium	0.92869	99	576	Typhimurium	0.836806	330	59	439005	294076	FALSE	Reported = Predicted
1250	SRR1060680	SRR1060680	Typhimurium	1,4,[5],12:i:1,2	Typhimurium	1,4,[5],12:i:1,2	Typhimurium	1	B	i	1,2	775	5	606	Typhimurium	0.92869	19	576	Typhimurium	0.836806	330	75	433885	167427	FALSE	Reported = Predicted
1251	SRR1060681	SRR1060681	Typhimurium	1,4,[5],12:i:1,2	Typhimurium	1,4,[5],12:i:1,2	Typhimurium	1	B	i	1,2	776	5	606	Typhimurium	0.92869	19	576	Typhimurium	0.836806	330	72	391295	170845	FALSE	Reported = Predicted
1252	SRR1060682	SRR1060682	Typhimurium	1,4,[5],12:i:1,2	Typhimurium	1,4,[5],12:i:1,2	Typhimurium	1	B	i	1,2	777	5	606	Typhimurium	0.92869	19	576	Typhimurium	0.836806	329	194	496592	122161	FALSE	Reported = Predicted
1253	SRR1060683	SRR1060683	Typhimurium	1,4,[5],12:i:1,2	Typhimurium	1,4,[5],12:i:1,2	Typhimurium	1	B	i	1,2	308	5	606	Typhimurium	0.92869	19	576	Typhimurium	0.836806	330	75	340646	170106	FALSE	Reported = Predicted
1254	SRR1060684	SRR1060684	Typhimurium	1,4,[5],12:i:1,2	Typhimurium	1,4,[5],12:i:1,2	Typhimurium	1	B	i	1,2	778	5	606	Typhimurium	0.92869	19	576	Typhimurium	0.836806	330	92	294767	126669	FALSE	Reported = Predicted
1255	SRR1060685	SRR1060685	Typhimurium	1,4,[5],12:i:1,2	Typhimurium	1,4,[5],12:i:1,2	Typhimurium	1	B	i	1,2	778	5	606	Typhimurium	0.92869	19	576	Typhimurium	0.836806	330	73	351194	148817	FALSE	Reported = Predicted
1256	SRR1060686	SRR1060686	Typhimurium	1,4,[5],12:i:1,2	Typhimurium	1,4,[5],12:i:1,2	Typhimurium	1	B	i	1,2	942	5	606	Typhimurium	0.92869	19	576	Typhimurium	0.836806	330	77	391904	154074	FALSE	Reported = Predicted
1257	SRR1060687	SRR1060687	Typhimurium	1,4,[5],12:i:1,2	Typhimurium	1,4,[5],12:i:1,2	Typhimurium	1	B	i	1,2	943	5	606	Typhimurium	0.92869	98	576	Typhimurium	0.836806	330	94	388351	175081	FALSE	Reported = Predicted
1258	SRR1060688	SRR1060688	Typhimurium	1,4,[5],12:i:1,2	Typhimurium	1,4,[5],12:i:1,2	Typhimurium	1	B	i	1,2	779	116	14	Typhimurium	0.928571	36				330	48	449589	213783	FALSE	Reported = Predicted
1259	SRR1060689	SRR1060689	Typhimurium	1,4,[5],12:i:1,2	Typhimurium	1,4,[5],12:i:1,2	Typhimurium	1	B	i	1,2	780	116	14	Typhimurium	0.928571	36				330	70	408212	171376	FALSE	Reported = Predicted
1260	SRR1060690	SRR1060690	Typhimurium	1,4,[5],12:i:1,2	Typhimurium	1,4,[5],12:i:1,2	Typhimurium	1	B	i	1,2	781	5	606	Typhimurium	0.92869	19	576	Typhimurium	0.836806	330	61	433763	170862	FALSE	Reported = Predicted
1261	SRR1060691	SRR1060691	Typhimurium	1,4,[5],12:i:1,2	Typhimurium	1,4,[5],12:i:1,2	Typhimurium	1	B	i	1,2	944	5	606	Typhimurium	0.92869	19	576	Typhimurium	0.836806	330	84	451403	167433	FALSE	Reported = Predicted
1262	SRR1060692	SRR1060692	Typhimurium	1,4,[5],12:i:1,2	Typhimurium	1,4,[5],12:i:1,2	Typhimurium	1	B	i	1,2	294	5	606	Typhimurium	0.92869	19	576	Typhimurium	0.836806	330	66	449229	213779	FALSE	Reported = Predicted
1263	SRR1060693	SRR1060693	Typhimurium	1,4,[5],12:i:1,2	Typhimurium	1,4,[5],12:i:1,2	Typhimurium	1	B	i	1,2	945	5	606	Typhimurium	0.92869	19	576	Typhimurium	0.836806	330	69	376633	174179	FALSE	Reported = Predicted
1264	SRR1060694	SRR1060694	Alachua	35:z4,z23:–	Alachua	35:z4,z23:–	Alachua|IIIa 35:z4,z23:-	2	O	z4,z23	-	946	121	7	Alachua	1	1298	1	Yerba	1	330	45	369470	202604	FALSE	Reported = Predicted
1265	SRR1060695	SRR1060695	Cerro	6,14,18:z4,z23:[1,5]	Cerro	6,14,18:z4,z23:[1,5]	Cerro|II 18:z4,z23:-|IIIa 18:z4,z23:-	3	K	z4,z23	-	947	227	3	Cerro	1	1291				330	60	445672	179338	FALSE	Reported = Predicted
1266	SRR1060696	SRR1060696	Cubana	1,13,23:z29:–	Cubana	1,13,23:z29:–	Agoueve|Cubana	2	G	z29	-	948	46	13	Cubana	0.769231	286	4	Cubana	1	330	71	420105	163386	FALSE	Reported = Predicted
1267	SRR1060697	SRR1060697	Javiana	1,9,12:l,z28:1,5	Javiana	1,9,12:l,z28:1,5		0	D1	l,z28	l,z13,z28	949	91	33	Javiana	0.848485	24	22	Javiana	0.863636	330	57	388698	226790	FALSE	Reported = Predicted
1268	SRR1060698	SRR1060698	Johannesburg	1,40:b:e,n,x	Johannesburg	1,40:b:e,n,x	Johannesburg	1	R	b	e,n,x	950	72	12	Urbana	0.583333	471	9	Urbana	0.555556	330	50	537285	180145	FALSE	Reported = Predicted
1269	SRR1060699	SRR1060699	Montevideo	6,7,14,[54]:g,m,[p],s:[1,2,7]	Montevideo	6,7,14,[54]:g,m,[p],s:[1,2,7]	Montevideo|Othmarschen|Plumaugat	3	C1	g,m,[p],s	-	951	34	29	Montevideo	0.964286	4	85	Montevideo	1	330	53	410047	169743	FALSE	Reported = Predicted
1270	SRR1060700	SRR1060700	Muenster	3,{10}{15}{15:,34} e,h:1,5	Muenster	3,{10}{15}{15:,34} e,h:1,5	Muenster|Vilvoorde	2	E1	e,h	1,5	782	12	16	Muenster	0.9375	321	13	Muenster	1	330	44	488313	171114	FALSE	Reported = Predicted
1271	SRR1060702	SRR1060702	Tornow	45:g,m,[s],[t:] –	Tornow	45:g,m,[s],[t:] –	Apapa|Tornow	2	W	g,m,[t]	-	952	228	1	Tornow	1					330	61	421654	178894	FALSE	Reported = Predicted
1272	SRR1060703	SRR1060703	Urbana	30:b:e,n,x	Johannesburg	1,40:b:e,n,x		0		b	e,n,x	784	72	12	Urbana	0.583333	512	9	Urbana	0.555556	330	46	431223	187418	FALSE	Type 5: Partial antigenic calls
1273	SRR1060704	SRR1060704	Michigan	17:l,v:1,5	Michigan	17:l,v:1,5	Michigan	1	J	l,v	1,5	785	145	3	Michigan	1	1416	1	Michigan	1	330	71	377026	123060	FALSE	Reported = Predicted
1274	SRR1060705	SRR1060705	Rubislaw	11:r:e,n,x	Rubislaw	11:r:e,n,x	Rubislaw	1	F	r	e,n,x	786	199	3	Rubislaw	1					330	49	403056	178741	FALSE	Reported = Predicted
1275	SRR1060706	SRR1060706	Enteritidis	1,9,12:g,m:–	Enteritidis	1,9,12:g,m:–	Blegdam|Dublin|Enteritidis|Gueuletapee|Hillingdon|Kiel|Moscow|Naestved|Nitra|Rostock|II 9,46:g,[m],[s],t:[e,n,x]	11	D1	g,m	-	37	17	601	Enteritidis	0.986667	11	260	Enteritidis	0.888462	330	43	659197	228322	FALSE	Reported = Predicted
1276	SRR1060707	SRR1060707	4,[5],12:i:-	4,[5],12:i:-	I 4,[5],12:i:-	I 4,[5],12:i:-	I 4,[5],12:i:-	1	B	i	-	787	5	606	Typhimurium	0.92869	19	576	Typhimurium	0.836806	330	79	322004	153175	FALSE	Reported = Predicted
1277	SRR1060708	SRR1060708	4,[5],12:i:-	4,[5],12:i:-	I 4,[5],12:i:-	I 4,[5],12:i:-	I 4,[5],12:i:-	1	B	i	-	788	5	606	Typhimurium	0.92869	19	576	Typhimurium	0.836806	330	85	376463	171937	FALSE	Reported = Predicted
1278	SRR1060709	SRR1060709	4,[5],12:i:-	4,[5],12:i:-	I 4,[5],12:i:-	I 4,[5],12:i:-	I 4,[5],12:i:-	1	B	i	-	953	5	606	Typhimurium	0.92869	19	576	Typhimurium	0.836806	330	80	376464	167075	FALSE	Reported = Predicted
1279	SRR1060710	SRR1060710	Typhimurium	1,4,[5],12:i:1,2	Typhimurium	1,4,[5],12:i:1,2	Typhimurium	1	B	i	1,2	718	5	606	Typhimurium	0.92869	19	576	Typhimurium	0.836806	330	84	324292	126669	FALSE	Reported = Predicted
1280	SRR1060711	SRR1060711	Typhimurium	1,4,[5],12:i:1,2	Typhimurium	1,4,[5],12:i:1,2	Typhimurium	1	B	i	1,2	718	5	606	Typhimurium	0.92869	19	576	Typhimurium	0.836806	330	82	322373	168310	FALSE	Reported = Predicted
1281	SRR1060712	SRR1060712	Typhimurium	1,4,[5],12:i:1,2	Typhimurium	1,4,[5],12:i:1,2	Typhimurium	1	B	i	1,2	204	5	606	Typhimurium	0.92869	19	576	Typhimurium	0.836806	330	81	449103	170355	FALSE	Reported = Predicted
1282	SRR1060713	SRR1060713	Typhimurium	1,4,[5],12:i:1,2	Typhimurium	1,4,[5],12:i:1,2	Typhimurium	1	B	i	1,2	204	5	606	Typhimurium	0.92869	19	576	Typhimurium	0.836806	330	79	448995	202103	FALSE	Reported = Predicted
1283	SRR1060714	SRR1060714	Typhimurium	1,4,[5],12:i:1,2	Typhimurium	1,4,[5],12:i:1,2	Typhimurium	1	B	i	1,2	718	5	606	Typhimurium	0.92869	19	576	Typhimurium	0.836806	330	99	344536	126231	FALSE	Reported = Predicted
1284	SRR1060715	SRR1060715	Typhimurium	1,4,[5],12:i:1,2	Typhimurium	1,4,[5],12:i:1,2	Typhimurium	1	B	i	1,2	718	5	606	Typhimurium	0.92869	19	576	Typhimurium	0.836806	330	74	351239	169491	FALSE	Reported = Predicted
1285	SRR1060716	SRR1060716	Typhimurium	1,4,[5],12:i:1,2	Typhimurium	1,4,[5],12:i:1,2	Typhimurium	1	B	i	1,2	718	5	606	Typhimurium	0.92869	19	576	Typhimurium	0.836806	330	74	351374	169491	FALSE	Reported = Predicted
1286	SRR1060717	SRR1060717	Typhimurium	1,4,[5],12:i:1,2	Typhimurium	1,4,[5],12:i:1,2	Typhimurium	1	B	i	1,2	789	5	606	Typhimurium	0.92869	19	576	Typhimurium	0.836806	330	87	497345	126802	FALSE	Reported = Predicted
1287	SRR1060718	SRR1060718	Typhimurium	1,4,[5],12:i:1,2	Typhimurium	1,4,[5],12:i:1,2	Typhimurium	1	B	i	1,2	790	5	606	Typhimurium	0.92869	19	576	Typhimurium	0.836806	330	164	255938	84261	FALSE	Reported = Predicted
1288	SRR1060720	SRR1060720	44:z39:-	44:z39:-	V 44:z39:-	V 44:z39:-	V 44:z39:-	1	V	z39	-	792	200	1	44:z39:-	1	1243				323	53	544932	174529	FALSE	Reported = Predicted
1289	SRR1060721	SRR1060721	48:i:-	48:i:-	V 48:i:-	V 48:i:-	V 48:i:-	1	Y	i	-	793	201	1	48:i:-	1					322	117	320121	144382	FALSE	Reported = Predicted
1290	SRR1060722	SRR1060722	11:z4,z23:-	11:z4,z23:-	Tilene	1,40:e,h:1,2	Tilene	1	R	e,h	1,2	794	202	1	11:z4,z23:-	1					330	112	322946	120728	FALSE	Type 7: Insufficient support for prediction
1291	SRR1060723	SRR1060723	16:z4,z32:-	16:z4,z32:-	IV 16:z4,z32:-	IV 16:z4,z32:-	IV 16:z4,z32:-	1	I	z4,z32	-	795	101	5	16:z4,z32:-	0.8	596				328	154	263343	103103	FALSE	Reported = Predicted
1292	SRR1060725	SRR1060725	48:g,z51:-	48:g,z51:-	IV 48:g,z51:-	IV 48:g,z51:-	IIIa 48:g,z51:-|IV 48:g,z51:-	2	Y	g,z51	-	797	203	1	48:g,z51:-	1	782				330	68	349413	166811	FALSE	Type 6: Ambiguous predicted serovar
1293	SRR1060727	SRR1060727	38:z10:z53	38:z10:z53	IIIb 38:z10:z53	IIIb 38:z10:z53		0	P	z10	z50	799	205	1	38:z10:z53	1					329	116	286800	122175	FALSE	Reported = Predicted
1294	SRR1060728	SRR1060728	48: z10: e,n,x,z15	48: z10: e,n,x,z15	IIIb 48:z10:e,n,x,z15	IIIb 48:z10:e,n,x,z15		0		z10	e,n,x,z15	801	207	1	48: z10: e,n,x,z15	1	644				329	131	348102	123397	FALSE	Reported = Predicted
1295	SRR1060729	SRR1060729	61:k:1,5,(7)	61:k:1,5,(7)	Oakland	6,7:z:1,6,[7]	Oakland	1	C1	z	1,6	800	206	1	61:k:1,5,(7)	1					330	52	479628	225029	FALSE	Type 7: Insufficient support for prediction
1296	SRR1060730	SRR1060730	60:r:e,n,x,z15	60:r:e,n,x,z15	IIIb 60:r:e,n,x,z15	IIIb 60:r:e,n,x,z15	IIIb 60:r:e,n,x,z15	1	O60	r	e,n,x,z15	802	8	5	60:r:e,n,x,z15	0.666667	63				329	133	382232	146889	FALSE	Reported = Predicted
1297	SRR1060731	SRR1060731	48:z4,z23,z32:-	48:z4,z23,z32:-	IIIa 48:z4,z23,z32:-	IIIa 48:z4,z23,z32:-	IIIa 48:z4,z23:-|IV 48:z4,z23:-	2	Y	z4,z23	-	806	211	1	48:z4,z23,z32:-	1					330	137	262156	103255	FALSE	Type 6: Ambiguous predicted serovar
1298	SRR1060732	SRR1060732	48:g,z51:-	48:g,z51:-	IIIa 41:z4,z23:-	IIIa 41:z4,z23:-	Waycross|IIIa 41:z4,z23:-|IV 41:z4,z23:-|IIIa 62:z4,z23:-	4	S	z4,z23	-	804	209	2	48:g,z51:-	0.5					330	108	277886	106815	FALSE	Type 7: Insufficient support for prediction
1299	SRR1060733	SRR1060733	13,22:z29:enx	13,22:z29:enx				0	G	z29	1,7	2495	417	1	13,22:z29:enx	1					330	138	445913	121458	FALSE	Type 5: Partial antigenic calls
1300	SRR1060734	SRR1060734	53:lz28:z39	53:lz28:z39	II 53:l,z28:z39	II 53:l,z28:z39	II 53:l,z28:z39	1	O53	l,z28	z39	805	210	1	53:lz28:z39	1	1468				330	47	523545	247414	FALSE	Reported = Predicted
1301	SRR1060736	SRR1060736	47:d:z39	47:d:z39	II 47:d:z39	II 47:d:z39		0	X	d	1,6	807	212	1	47:d:z39	1					330	181	240358	84285	FALSE	Reported = Predicted
1302	SRR1060737	SRR1060737	58:l,z13,z28:z6	58:l,z13,z28:z6	II 58:l,z13,z28:z6	II 58:l,z13,z28:z6		0	O58	l,v	z6	6	6	3	58:l,z13,z28:z6	0.666667	781				330	90	445778	203834	FALSE	Reported = Predicted
1303	SRR1060738	SRR1060738	Brandenburg	4,[5],12:l,v:e,n,z15	Brandenburg	4,[5],12:l,v:e,n,z15	Brandenburg	1	B	l,v	e,n,z15	808	123	16	Brandenburg	0.9375	65	24	Brandenburg	0.75	329	84	397590	143441	FALSE	Reported = Predicted
1304	SRR1060739	SRR1060739	Hadar	6,8:z10:e,n,x	Hadar	6,8:z10:e,n,x	Hadar|Istanbul	2	C2-C3	z10	e,n,x	809	31	61	Hadar	0.918033	33	39	Hadar	1	330	63	335202	190338	FALSE	Reported = Predicted
1305	SRR1060740	SRR1060740	Typhi	9,12[Vi]:d:–	Typhi	9,12[Vi]:d:–	Typhi	1	D1	d	-	810	81	15	Typhi	0.933333	2	50	Typhi	1	330	96	293279	113456	FALSE	Reported = Predicted
1306	SRR1060741	SRR1060741	Typhimurium	1,4,[5],12:i:1,2	Typhimurium	1,4,[5],12:i:1,2	Typhimurium	1	B	i	1,2	812	5	606	Typhimurium	0.92869	19	576	Typhimurium	0.836806	330	113	324524	118036	FALSE	Reported = Predicted
1307	SRR1060742	SRR1060742	Heidelberg	1,4,[5],12:r:1,2	Heidelberg	1,4,[5],12:r:1,2	Heidelberg	1	B	r	1,2	811	32	232	Heidelberg	0.922078	15	42	Heidelberg	0.904762	330	92	378091	148261	FALSE	Reported = Predicted
1308	SRR1060743	SRR1060743	Enteritidis	1,9,12:g,m:–	Heidelberg	1,4,[5],12:r:1,2	Heidelberg	1	B	r	1,2	811	32	232	Heidelberg	0.922078	15	42	Heidelberg	0.904762	330	110	325493	93599	FALSE	Type 1: Incorrect Reported serovar
1309	SRR1067609	SRR1067609	Montevideo	6,7,14,[54]:g,m,[p],s:[1,2,7]	Montevideo	6,7,14,[54]:g,m,[p],s:[1,2,7]	Montevideo|Othmarschen|Plumaugat	3	C1	g,m,[p],s	-	46	25	54	Montevideo	1	316	85	Montevideo	1	330	26	684914	422825	FALSE	Reported = Predicted
1310	SRR1067610	SRR1067610	Bareilly	6,7,14:y:1,5	Bareilly	6,7,14:y:1,5	Bareilly|Solt	2	C1	y	1,5	813	71	21	Bareilly	0.904762	909	7	Bareilly	1	330	23	1264780	742930	FALSE	Reported = Predicted
1311	SRR1067611	SRR1067611	Cerro	6,14,18:z4,z23:[1,5]	Cerro	6,14,18:z4,z23:[1,5]	Cerro|II 18:z4,z23:-|IIIa 18:z4,z23:-	3	K	z4,z23	-	814	47	36	Cerro	0.972222	367	2	Cerro	1	330	45	696186	222614	FALSE	Reported = Predicted
1312	SRR1067612	SRR1067612	Heidelberg	1,4,[5],12:r:1,2	Heidelberg	1,4,[5],12:r:1,2	Heidelberg	1	B	r	1,2	491	32	232	Heidelberg	0.922078	15	42	Heidelberg	0.904762	330	39	1022738	298840	FALSE	Reported = Predicted
1313	SRR1067613	SRR1067613	enterica missing		Braenderup	6,7,14:e,h:e,n,z15	Braenderup	1	C1	e,h	e,n,z15	815	78	36			22	23	Braenderup	0.913043	330	24	1111880	416876	FALSE	Type 3: Ambiguous Reported serovar
1314	SRR1067615	SRR1067615	Senftenberg	1,3,19:g,[s],t:–	Senftenberg	1,3,19:g,[s],t:–	Senftenberg	1	E4	g,[s],t	-	816	35	118	Senftenberg	0.948718	14	29	Senftenberg	1	330	59	476277	199946	FALSE	Reported = Predicted
1315	SRR1067616	SRR1067616	Hadar	6,8:z10:e,n,x	Hadar	6,8:z10:e,n,x	Hadar|Istanbul	2	C2-C3	z10	e,n,x	817	31	61	Hadar	0.918033	33	39	Hadar	1	330	31	1759287	621927	FALSE	Reported = Predicted
1316	SRR1067617	SRR1067617	enterica missing		Muenchen	6,8:d:1,2		0	C2-C3	d	1,2	822	18	45			1606				330	32	983674	408414	FALSE	Type 3: Ambiguous Reported serovar
1317	SRR1067618	SRR1067618	enterica missing		Montevideo	6,7,14,[54]:g,m,[p],s:[1,2,7]	Montevideo|Othmarschen|Plumaugat	3	C1	g,m,[p],s	-	818	40	29			138				330	28	1133077	454875	FALSE	Type 3: Ambiguous Reported serovar
1318	SRR1067620	SRR1067620	Typhimurium	1,4,[5],12:i:1,2	Typhimurium	1,4,[5],12:i:1,2	Typhimurium	1	B	i	1,2	820	5	606	Typhimurium	0.92869	19	576	Typhimurium	0.836806	330	59	605987	223068	FALSE	Reported = Predicted
1319	SRR1067621	SRR1067621	Infantis	6,7,14:r:1,5	Kentucky	8,20:i:z6	Kentucky	1	C2-C3	i	z6	702	11	165	Kentucky	0.933333	152	169	Kentucky	1	330	36	745835	539283	FALSE	Type 1: Incorrect Reported serovar
1320	SRR1067622	SRR1067622	Typhimurium	1,4,[5],12:i:1,2	Typhimurium	1,4,[5],12:i:1,2	Typhimurium	1	B	i	1,2	819	5	606	Typhimurium	0.92869	19	576	Typhimurium	0.836806	330	48	682068	225812	FALSE	Reported = Predicted
1321	SRR1067623	SRR1067623	Typhimurium	1,4,[5],12:i:1,2	Typhimurium	1,4,[5],12:i:1,2	Typhimurium	1	B	i	1,2	821	5	606	Typhimurium	0.92869	19	576	Typhimurium	0.836806	330	62	453548	207702	FALSE	Reported = Predicted
1322	SRR1067624	SRR1067624	Fluntern	6,14,18:b:1,5	Fluntern	6,14,18:b:1,5	Fluntern	1	K	b	1,5	823	213	1	Fluntern	1	1456	1	Fluntern	1	330	41	874071	454625	FALSE	Reported = Predicted
1323	SRR1067626	SRR1067626	Enteritidis	1,9,12:g,m:–	Enteritidis	1,9,12:g,m:–	Blegdam|Dublin|Enteritidis|Gueuletapee|Hillingdon|Kiel|Moscow|Naestved|Nitra|Rostock|II 9,46:g,[m],[s],t:[e,n,x]	11	D1	g,m	-	22	17	601	Enteritidis	0.986667	11	260	Enteritidis	0.888462	330	24	1278253	406305	FALSE	Reported = Predicted
1324	SRR1067627	SRR1067627	Senftenberg	1,3,19:g,[s],t:–	Senftenberg	1,3,19:g,[s],t:–	Senftenberg	1	E4	g,[s],t	-	824	35	118	Senftenberg	0.948718	14	29	Senftenberg	1	330	47	771887	254606	FALSE	Reported = Predicted
1325	SRR1067628	SRR1067628	Typhimurium	1,4,[5],12:i:1,2	Typhimurium	1,4,[5],12:i:1,2	Typhimurium	1	B	i	1,2	826	5	606	Typhimurium	0.92869	19	576	Typhimurium	0.836806	330	53	453548	214215	FALSE	Reported = Predicted
1326	SRR1133233	SRR1133233	Newport	6,8,20:e,h:1,2	Newport	6,8,20:e,h:1,2	Bardo|Newport	2	C2-C3	e,h	1,2	1208	44	139	Newport	0.920863	45	177	Newport	0.983051	330	85	457295	201926	FALSE	Reported = Predicted
1327	SRR1067630	SRR1067630	enterica missing		Rubislaw	11:r:e,n,x	Rubislaw	1	F	r	e,n,x	625	115	14			1575				330	57	731722	307161	FALSE	Type 3: Ambiguous Reported serovar
1328	SRR1067632	SRR1067632	Montevideo	6,7,14,[54]:g,m,[p],s:[1,2,7]	Montevideo	6,7,14,[54]:g,m,[p],s:[1,2,7]	Montevideo|Othmarschen|Plumaugat	3	C1	g,m,[p],s	-	46	25	54	Montevideo	1	316	85	Montevideo	1	330	25	800456	489203	FALSE	Reported = Predicted
1329	SRR1067634	SRR1067634	enterica missing		Braenderup	6,7,14:e,h:e,n,z15	Braenderup	1	C1	e,h	e,n,z15	829	78	36			22	23	Braenderup	0.913043	330	22	1411693	498273	FALSE	Type 3: Ambiguous Reported serovar
1330	SRR1067635	SRR1067635	enterica missing		Braenderup	6,7,14:e,h:e,n,z15	Braenderup	1	C1	e,h	e,n,z15	827	78	36			22	23	Braenderup	0.913043	330	20	1411693	496974	FALSE	Type 3: Ambiguous Reported serovar
1331	SRR1133235	SRR1133235	Newport	6,8,20:e,h:1,2	Newport	6,8,20:e,h:1,2	Bardo|Newport	2	C2-C3	e,h	1,2	259	44	139	Newport	0.920863	45	177	Newport	0.983051	330	72	457212	175643	FALSE	Reported = Predicted
1332	SRR1067637	SRR1067637	Mbandaka	6,7,14:z10:e,n,z15	Mbandaka	6,7,14:z10:e,n,z15	Mbandaka	1	C1	z10	e,n,z15	954	27	58	Mbandaka	0.87931	413	14	Mbandaka	1	330	37	663601	363905	FALSE	Reported = Predicted
1333	SRR1067638	SRR1067638	Heidelberg	1,4,[5],12:r:1,2	Heidelberg	1,4,[5],12:r:1,2	Heidelberg	1	B	r	1,2	70	32	232	Heidelberg	0.922078	15	42	Heidelberg	0.904762	330	36	1023813	423302	FALSE	Reported = Predicted
1334	SRR1067639	SRR1067639	Typhimurium	1,4,[5],12:i:1,2	Typhimurium	1,4,[5],12:i:1,2	Typhimurium	1	B	i	1,2	955	5	606	Typhimurium	0.92869	19	576	Typhimurium	0.836806	330	58	681775	225811	FALSE	Reported = Predicted
1335	SRR1067640	SRR1067640	Enteritidis	1,9,12:g,m:–	Enteritidis	1,9,12:g,m:–	Blegdam|Dublin|Enteritidis|Gueuletapee|Hillingdon|Kiel|Moscow|Naestved|Nitra|Rostock|II 9,46:g,[m],[s],t:[e,n,x]	11	D1	g,m	-	22	17	601	Enteritidis	0.986667	11	260	Enteritidis	0.888462	330	25	1572480	478617	FALSE	Reported = Predicted
1336	SRR1133236	SRR1133236	Newport	6,8,20:e,h:1,2	Newport	6,8,20:e,h:1,2	Bardo|Newport	2	C2-C3	e,h	1,2	259	44	139	Newport	0.920863	45	177	Newport	0.983051	330	78	472469	178455	FALSE	Reported = Predicted
1337	SRR1067644	SRR1067644	Enteritidis	1,9,12:g,m:–	Enteritidis	1,9,12:g,m:–	Blegdam|Dublin|Enteritidis|Gueuletapee|Hillingdon|Kiel|Moscow|Naestved|Nitra|Rostock|II 9,46:g,[m],[s],t:[e,n,x]	11	D1	g,m	-	407	17	601	Enteritidis	0.986667	11	260	Enteritidis	0.888462	330	26	1505061	472928	FALSE	Reported = Predicted
1338	SRR1067645	SRR1067645	enterica missing		Hartford	6,7:y:e,n,x	Hartford|Herzliya	2	C1	y	e,n,x	956	15	11			405	2	Hartford	1	330	37	464742	262044	FALSE	Type 3: Ambiguous Reported serovar
1339	SRR1067646	SRR1067646	enterica missing		Bareilly	6,7,14:y:1,5	Bareilly|Solt	2	C1	y	1,5	957	16	5			1612				330	47	499733	240212	FALSE	Type 3: Ambiguous Reported serovar
1340	SRR1067647	SRR1067647	Nchanga	3,{10}{15}:l,v:1,2	Nchanga	3,{10}{15}:l,v:1,2	Nchanga	1	E1	l,v	1,2	540	135	14	Nchanga	0.928571					330	21	1344322	452455	FALSE	Reported = Predicted
1341	SRR1067648	SRR1067648	Typhimurium	1,4,[5],12:i:1,2	Typhimurium	1,4,[5],12:i:1,2	Typhimurium	1	B	i	1,2	958	5	606	Typhimurium	0.92869	19	576	Typhimurium	0.836806	330	65	522975	223047	FALSE	Reported = Predicted
1342	SRR1067649	SRR1067649	enterica missing		Gaminara	16:d:1,7	Gaminara	1	I	d	1,7	959	79	14			239	1	Gaminara	1	330	85	482338	224643	FALSE	Type 3: Ambiguous Reported serovar
1343	SRR1067650	SRR1067650	enterica missing		Braenderup	6,7,14:e,h:e,n,z15	Braenderup	1	C1	e,h	e,n,z15	960	78	36			22	23	Braenderup	0.913043	330	20	1447056	496974	FALSE	Type 3: Ambiguous Reported serovar
1344	SRR1067651	SRR1067651	enterica missing		Luciana	11:a:e,n,z15	Denver|Luciana|II 11:a:e,n,z15:d	3	F	a	e,n,z15	961	229	1			227	2	Luciana	0.5	330	22	692988	400142	FALSE	Type 3: Ambiguous Reported serovar
1345	SRR1067652	SRR1067652	Montevideo	6,7,14,[54]:g,m,[p],s:[1,2,7]	Montevideo	6,7,14,[54]:g,m,[p],s:[1,2,7]	Montevideo|Othmarschen|Plumaugat	3	C1	g,m,[p],s	-	46	25	54	Montevideo	1	316	85	Montevideo	1	330	25	800456	489203	FALSE	Reported = Predicted
1346	SRR1067653	SRR1067653	Senftenberg	1,3,19:g,[s],t:–	Senftenberg	1,3,19:g,[s],t:–	Senftenberg	1	E4	g,[s],t	-	100	35	118	Senftenberg	0.948718	14	29	Senftenberg	1	330	35	643835	439318	FALSE	Reported = Predicted
1347	SRR1067654	SRR1067654	Montevideo	6,7,14,[54]:g,m,[p],s:[1,2,7]	Montevideo	6,7,14,[54]:g,m,[p],s:[1,2,7]	Montevideo|Othmarschen|Plumaugat	3	C1	g,m,[p],s	-	46	25	54	Montevideo	1	316	85	Montevideo	1	330	32	640650	422792	FALSE	Reported = Predicted
1348	SRR1067655	SRR1067655	Enteritidis	1,9,12:g,m:–	Enteritidis	1,9,12:g,m:–	Blegdam|Dublin|Enteritidis|Gueuletapee|Hillingdon|Kiel|Moscow|Naestved|Nitra|Rostock|II 9,46:g,[m],[s],t:[e,n,x]	11	D1	g,m	-	22	17	601	Enteritidis	0.986667	11	260	Enteritidis	0.888462	330	21	1509327	492205	FALSE	Reported = Predicted
1349	SRR1067656	SRR1067656	Infantis	6,7,14:r:1,5	Infantis	6,7,14:r:1,5	Infantis|Senegal	2	C1	r	1,5	374	22	39	Infantis	0.871795	32	49	Infantis	1	330	32	1023217	244096	FALSE	Reported = Predicted
1350	SRR1067657	SRR1067657	Cerro	6,14,18:z4,z23:[1,5]	Cerro	6,14,18:z4,z23:[1,5]	Cerro|II 18:z4,z23:-|IIIa 18:z4,z23:-	3	K	z4,z23	-	962	230	1	Cerro	1	769				330	45	542636	233887	FALSE	Reported = Predicted
1351	SRR1067658	SRR1067658	Havana	1,13,23:f,g,[s]:–	Havana	1,13,23:f,g,[s]:–	Havana|II 1,13,22:g,t:[1,5]	2	G	f,g	-	963	89	3	Havana	0.666667	578	14	Havana	1	330	33	930683	525337	FALSE	Reported = Predicted
1352	SRR1067659	SRR1067659	Kentucky	8,20:i:z6	Kentucky	8,20:i:z6	Kentucky	1	C2-C3	i	z6	964	11	165	Kentucky	0.933333	152	169	Kentucky	1	330	83	401041	189013	FALSE	Reported = Predicted
1353	SRR1067660	SRR1067660	Kisarawe	11:k:e,n,x,[z15]	Kisarawe	11:k:e,n,x,[z15]	Kisarawe|Singapore	2	F	k	e,n,x	965	231	2	Kisarawe	1	906				330	91	418610	152176	FALSE	Reported = Predicted
1354	SRR1157598	SRR1157598	Newport	6,8,20:e,h:1,2	Newport	6,8,20:e,h:1,2	Bardo|Newport	2	C2-C3	e,h	1,2	1249	94	4	Newport	0.75	157	177	Newport	0.983051	330	33	1021293	493980	FALSE	Reported = Predicted
1355	SRR1067663	SRR1067663	enterica missing		Typhimurium	1,4,[5],12:i:1,2	Typhimurium	1	B	i	1,2	830	5	606			19	576	Typhimurium	0.836806	330	45	655959	271192	FALSE	Type 3: Ambiguous Reported serovar
1356	SRR1067664	SRR1067664	enterica missing		Rubislaw	11:r:e,n,x	Rubislaw	1	F	r	e,n,x	625	115	14			1575				330	53	731722	307161	FALSE	Type 3: Ambiguous Reported serovar
1357	SRR1067665	SRR1067665	Enteritidis	1,9,12:g,m:–	Enteritidis	1,9,12:g,m:–	Blegdam|Dublin|Enteritidis|Gueuletapee|Hillingdon|Kiel|Moscow|Naestved|Nitra|Rostock|II 9,46:g,[m],[s],t:[e,n,x]	11	D1	g,m	-	831	17	601	Enteritidis	0.986667	11	260	Enteritidis	0.888462	330	24	1508488	439112	FALSE	Reported = Predicted
1358	SRR1067666	SRR1067666	Typhimurium	1,4,[5],12:i:1,2	Typhimurium	1,4,[5],12:i:1,2	Typhimurium	1	B	i	1,2	832	5	606	Typhimurium	0.92869	19	576	Typhimurium	0.836806	330	54	605995	223047	FALSE	Reported = Predicted
1359	SRR1067667	SRR1067667	Thompson	6,7,14:k:1,5	Thompson	6,7,14:k:1,5	Abaetetuba|Thompson	2	C1	k	1,5	659	29	42	Thompson	0.857143	26	23	Thompson	0.913043	330	27	1503389	440634	FALSE	Reported = Predicted
1360	SRR1067668	SRR1067668	enterica missing		Litchfield	6,8:l,v:1,2	Litchfield|Pakistan	2	C2-C3	l,v	1,2	833	86	9			214	4	Litchfield	1	330	34	530665	230783	FALSE	Type 3: Ambiguous Reported serovar
1361	SRR1157918	SRR1157918	Newport	6,8,20:e,h:1,2	Newport	6,8,20:e,h:1,2	Bardo|Newport	2	C2-C3	e,h	1,2	1277	44	139	Newport	0.920863	45	177	Newport	0.983051	330	70	349444	153661	FALSE	Reported = Predicted
1362	SRR1067671	SRR1067671	enterica missing		Braenderup	6,7,14:e,h:e,n,z15	Braenderup	1	C1	e,h	e,n,z15	829	78	36			22	23	Braenderup	0.913043	330	27	909974	496974	FALSE	Type 3: Ambiguous Reported serovar
1363	SRR1068282	SRR1068282	Anatum	3,{10}{15}{15:,34} e,h:1,6	Anatum	3,{10}{15}{15:,34} e,h:1,6	Anatum|Hayindogo	2	E1	e,h	1,6	414	13	110	Anatum	0.925234	64	19	Anatum	0.842105	330	28	770140	451361	FALSE	Reported = Predicted
1364	SRR1068283	SRR1068283	Schleissheim	4,12,27:b:–	Schleissheim	4,12,27:b:–	Schleissheim|II 1,4,[5],12,[27]:b:[e,n,x]	2	B	b	-	834	214	3	Schleissheim	0.666667	42	10	Paratyphi B var. Java monophasic	0.8	330	103	377588	147889	FALSE	Reported = Predicted
1365	SRR1068284	SRR1068284	Hadar	6,8:z10:e,n,x	Hadar	6,8:z10:e,n,x	Hadar|Istanbul	2	C2-C3	z10	e,n,x	60	31	61	Hadar	0.918033	33	39	Hadar	1	330	39	736138	406600	FALSE	Reported = Predicted
1366	SRR1068293	SRR1068293	Paratyphi B	1,4,[5],12:b:1,2	Paratyphi B	1,4,[5],12:b:1,2	Paratyphi B	1	B	b	1,2	835	110	11	Paratyphi B	1	43	59	Paratyphi B var. Java	0.644068	330	35	627605	387451	FALSE	Reported = Predicted
1367	SRR1068294	SRR1068294	Tennessee	6,7,14:z29:[1,2,7]	Tennessee	6,7,14:z29:[1,2,7]	Tennessee|II 6,7:z29:[z42]	2	C1	z29	-	395	82	53	Tennessee	1	319	3	Tennessee	1	330	21	869611	505971	FALSE	Reported = Predicted
1368	SRR1068296	SRR1068296	Louga	30:b:1,2	Louga	30:b:1,2	Louga	1	N	b	1,2	2505	421	1	Louga	1					330	24	1837099	751239	FALSE	Reported = Predicted
1369	SRR1068297	SRR1068297	Weltevreden	3,{10}{15}:r:z6	Weltevreden	3,{10}{15}:r:z6	Weltevreden	1	E1	r	z6	836	26	70	Weltevreden	0.941176	1500	7	Weltevreden	1	330	63	483497	162566	FALSE	Reported = Predicted
1370	SRR1068299	SRR1068299	Senftenberg	1,3,19:g,[s],t:–	Senftenberg	1,3,19:g,[s],t:–	Senftenberg	1	E4	g,[s],t	-	506	35	118	Senftenberg	0.948718	14	29	Senftenberg	1	330	44	536724	292767	FALSE	Reported = Predicted
1371	SRR1068300	SRR1068300	Chester	1,4,[5],12:e,h:e,n,x	Chester	1,4,[5],12:e,h:e,n,x	Chester	1	B	e,h	e,n,x	837	215	1	Chester	1	343	16	Chester	1	330	49	1246242	455097	FALSE	Reported = Predicted
1372	SRR1068315	SRR1068315	Sandiego	1,4,[5],12:e,h:e,n,z15	Sandiego	1,4,[5],12:e,h:e,n,z15	Sandiego	1	B	e,h	e,n,z15	838	163	8	Sandiego	0.875	126				330	34	527973	342856	FALSE	Reported = Predicted
1373	SRR1068316	SRR1068316	VI 6,14,25:a:e,n,x	VI 6,14,25:a:e,n,x	Oslo	6,7,14:a:e,n,x	Oslo	1	C1	a	e,n,x	2496	274	5			1370	1	Oslo	1	330	51	525564	239828	FALSE	Type 3: Ambiguous Reported serovar
1374	SRR1068320	SRR1068320	Typhimurium	1,4,[5],12:i:1,2	Typhimurium	1,4,[5],12:i:1,2	Typhimurium	1	B	i	1,2	718	5	606	Typhimurium	0.92869	19	576	Typhimurium	0.836806	330	65	683822	225955	FALSE	Reported = Predicted
1375	SRR1068323	SRR1068323	Poona	1,13,22:z:1,6	Poona	1,13,22:z:1,6	Farmsen|Poona	2	G	z	1,6	839	216	2	Poona	1	1069				330	33	1112752	273777	FALSE	Reported = Predicted
1376	SRR1068325	SRR1068325	Typhimurium	1,4,[5],12:i:1,2	Typhimurium	1,4,[5],12:i:1,2	Typhimurium	1	B	i	1,2	718	5	606	Typhimurium	0.92869	19	576	Typhimurium	0.836806	330	52	605651	223068	FALSE	Reported = Predicted
1377	SRR1068326	SRR1068326	Rough:y:1,5	Rough:y:1,5	Bareilly	6,7,14:y:1,5	Bareilly|Solt	2	C1	y	1,5	840	71	21	Bareilly	0.904762	909	7	Bareilly	1	330	19	1513136	437347	FALSE	Type 5: Partial antigenic calls
1378	SRR1068327	SRR1068327	Typhimurium	1,4,[5],12:i:1,2	Typhimurium	1,4,[5],12:i:1,2	Typhimurium	1	B	i	1,2	718	5	606	Typhimurium	0.92869	19	576	Typhimurium	0.836806	330	57	522944	213974	FALSE	Reported = Predicted
1379	SRR1068328	SRR1068328	Weltevreden	3,{10}{15}:r:z6	Weltevreden	3,{10}{15}:r:z6	Weltevreden	1	E1	r	z6	287	26	70	Weltevreden	0.941176	1500	7	Weltevreden	1	330	76	398134	147021	FALSE	Reported = Predicted
1380	SRR1068331	SRR1068331	Sandiego	1,4,[5],12:e,h:e,n,z15	Sandiego	1,4,[5],12:e,h:e,n,z15	Sandiego	1	B	e,h	e,n,z15	838	163	8	Sandiego	0.875	126				330	34	701808	342856	FALSE	Reported = Predicted
1381	SRR1068332	SRR1068332	London	3,{10}{15}:l,v:1,6	London	3,{10}{15}:l,v:1,6	London	1	E1	l,v	1,6	841	155	2	London	1	155	5	London	1	330	34	659320	406442	FALSE	Reported = Predicted
1382	SRR1068334	SRR1068334	Mbandaka	6,7,14:z10:e,n,z15	Mbandaka	6,7,14:z10:e,n,z15	Mbandaka	1	C1	z10	e,n,z15	589	27	58	Mbandaka	0.87931	413	14	Mbandaka	1	330	59	869562	322596	FALSE	Reported = Predicted
1383	SRR1068335	SRR1068335	I 47:z4,z23:-	I 47:z4,z23:-	Bere	47:z4,z23:z6	IIIa 47:z4,z23:-	1	X	z4,z23	-	842	153	3	Rough:z4,z23:-	0.333333					330	38	850415	260535	FALSE	Type 5: Partial antigenic calls
1384	SRR1068336	SRR1068336	Indiana	IV Rough O:zr,z24:-	Indiana	1,4,12:z:1,7	Indiana|II 4,12:z:1,7	2	B	z	1,7	843	63	4	Indiana	1	17	9	Indiana	1	330	69	492336	172043	FALSE	Reported = Predicted
1385	SRR1068337	SRR1068337	Senftenberg	1,3,19:g,[s],t:–	Senftenberg	1,3,19:g,[s],t:–	Senftenberg	1	E1	g,[s],t	-	844	35	118	Senftenberg	0.948718	14	29	Senftenberg	1	330	47	530630	286925	FALSE	Reported = Predicted
1386	SRR1068338	SRR1068338	Weltevreden	3,{10}{15}:r:z6	Weltevreden	3,{10}{15}:r:z6	Weltevreden	1	E1	r	z6	846	26	70	Weltevreden	0.941176	1500	7	Weltevreden	1	330	82	405361	146777	FALSE	Reported = Predicted
1387	SRR1068339	SRR1068339	Weltevreden	3,{10}{15}:r:z6	Weltevreden	3,{10}{15}:r:z6	Weltevreden	1	E1	r	z6	847	26	70	Weltevreden	0.941176	1500	7	Weltevreden	1	330	63	388297	236028	FALSE	Reported = Predicted
1388	SRR1068340	SRR1068340	IIIb 60:r:e,n,x,z15	IIIb 60:r:e,n,x,z15	IIIb 60:r:e,n,x,z15	IIIb 60:r:e,n,x,z15	IIIb 60:r:e,n,x,z15	1	O60	r	e,n,x,z15	845	8	5	60:r:e,n,x,z15	0.666667	63				329	45	735690	363120	FALSE	Reported = Predicted
1389	SRR1068341	SRR1068341	IV 16:z4,z32:-	IV 16:z4,z32:-	IV 16:z4,z32:-	IV 16:z4,z32:-	IV 16:z4,z32:-	1	I	z4,z32	-	848	101	5	16:z4,z32:-	0.8	596				330	78	507501	312376	FALSE	Reported = Predicted
1390	SRR1068343	SRR1068343	Mbandaka	6,7,14:z10:e,n,z15	Mbandaka	6,7,14:z10:e,n,z15	Mbandaka	1	C1	z10	e,n,z15	589	27	58	Mbandaka	0.87931	413	14	Mbandaka	1	330	43	651649	262658	FALSE	Reported = Predicted
1391	SRR1068344	SRR1068344	Typhimurium	1,4,[5],12:i:1,2	Typhimurium	1,4,[5],12:i:1,2	Typhimurium	1	B	i	1,2	820	5	606	Typhimurium	0.92869	19	576	Typhimurium	0.836806	330	63	523122	180358	FALSE	Reported = Predicted
1392	SRR1068345	SRR1068345	Typhimurium	1,4,[5],12:i:1,2	Typhimurium	1,4,[5],12:i:1,2	Typhimurium	1	B	i	1,2	849	5	606	Typhimurium	0.92869	19	576	Typhimurium	0.836806	330	60	453199	207707	FALSE	Reported = Predicted
1393	SRR1068347	SRR1068347	Typhimurium	1,4,[5],12:i:1,2	Typhimurium	1,4,[5],12:i:1,2	Typhimurium	1	B	i	1,2	820	5	606	Typhimurium	0.92869	19	576	Typhimurium	0.836806	330	56	605985	223067	FALSE	Reported = Predicted
1394	SRR1068354	SRR1068354	Sandiego	1,4,[5],12:e,h:e,n,z15	Sandiego	1,4,[5],12:e,h:e,n,z15	Sandiego	1	B	e,h	e,n,z15	838	163	8	Sandiego	0.875	126				330	34	705799	320995	FALSE	Reported = Predicted
1395	SRR1068355	SRR1068355	Virchow	6,7,14:r:1,2	Virchow	6,7,14:r:1,2	Virchow	1	C1	r	1,2	966	131	13	Virchow	1	197				330	28	752815	529772	FALSE	Reported = Predicted
1396	SRR1068356	SRR1068356	Goldcoast	6,8:r:l,w	Goldcoast	6,8:r:l,w	Brikama|Goldcoast	2	C2-C3	r	l,w	967	232	1	Goldcoast	1	358	5	Goldcoast	1	330	32	795200	401124	FALSE	Reported = Predicted
1397	SRR1068357	SRR1068357	6,14,25:b:-	6,14,25:b:-	Tucson	[1],6,14,[25]:b:1,7	Tucson	1	H	b	1,7	850	217	7	Tucson	0.428571	226	18	Bahrenfeld	0.666667	330	31	1233150	338322	FALSE	Type 7: Insufficient support for prediction
1398	SRR1068359	SRR1068359	Weltevreden	3,{10}{15}:r:z6	Weltevreden	3,{10}{15}:r:z6	Weltevreden	1	E1	r	z6	851	26	70	Weltevreden	0.941176	1500	7	Weltevreden	1	330	69	398134	162483	FALSE	Reported = Predicted
1399	SRR1068360	SRR1068360	Enteritidis	1,9,12:g,m:–	Enteritidis	1,9,12:g,m:–	Blegdam|Dublin|Enteritidis|Gueuletapee|Hillingdon|Kiel|Moscow|Naestved|Nitra|Rostock|II 9,46:g,[m],[s],t:[e,n,x]	11	D1	g,m	-	968	17	601	Enteritidis	0.986667	11	260	Enteritidis	0.888462	330	22	1550308	491855	FALSE	Reported = Predicted
1400	SRR1068366	SRR1068366	Typhimurium	1,4,[5],12:i:1,2	Typhimurium	1,4,[5],12:i:1,2	Typhimurium	1	B	i	1,2	852	5	606	Typhimurium	0.92869	19	576	Typhimurium	0.836806	330	57	605850	223166	FALSE	Reported = Predicted
1401	SRR1068367	SRR1068367	Agona	1,4,[5],12:f,g,s:[1,2]	Agona	1,4,[5],12:f,g,s:[1,2]	Agona|Budapest|Derby	3	B	f,g,s	-	853	9	177	Agona	0.971751	13	32	Agona	1	330	56	561983	213965	FALSE	Reported = Predicted
1402	SRR1089519	SRR1089519	Mbandaka	6,7,14:z10:e,n,z15	Mbandaka	6,7,14:z10:e,n,z15	Mbandaka	1	C1	z10	e,n,z15	589	27	58	Mbandaka	0.87931	413	14	Mbandaka	1	330	64	653818	299332	FALSE	Reported = Predicted
1403	SRR1089523	SRR1089523	Heidelberg	1,4,[5],12:r:1,2	Heidelberg	1,4,[5],12:r:1,2	Heidelberg	1	B	r	1,2	238	32	232	Heidelberg	0.922078	15	42	Heidelberg	0.904762	330	32	1022730	412162	FALSE	Reported = Predicted
1404	SRR1089530	SRR1089530	Javiana	1,9,12:l,z28:1,5	Javiana	1,9,12:l,z28:1,5	Itami|Javiana|II 9,12:l,z28:1,5:z42	3	D1	l,z28	1,5	854	156	2	Javiana	1	24	22	Javiana	0.863636	330	15	1942385	696134	FALSE	Reported = Predicted
1405	SRR1089534	SRR1089534	Braenderup	6,7,14:e,h:e,n,z15	Braenderup	6,7,14:e,h:e,n,z15	Braenderup	1	C1	e,h	e,n,z15	202	78	36	Braenderup	0.965517	22	23	Braenderup	0.913043	330	23	1411688	496974	FALSE	Reported = Predicted
1406	SRR1089536	SRR1089536	Braenderup	6,7,14:e,h:e,n,z15	Braenderup	6,7,14:e,h:e,n,z15	Braenderup	1	C1	e,h	e,n,z15	202	78	36	Braenderup	0.965517	22	23	Braenderup	0.913043	330	35	1245038	418568	FALSE	Reported = Predicted
1407	SRR1089563	SRR1089563	Typhimurium	1,4,[5],12:i:1,2	Typhimurium	1,4,[5],12:i:1,2	Typhimurium	1	B	i	1,2	855	5	606	Typhimurium	0.92869	19	576	Typhimurium	0.836806	330	52	523129	225812	FALSE	Reported = Predicted
1408	SRR1089565	SRR1089565	Typhimurium	1,4,[5],12:i:1,2	Typhimurium	1,4,[5],12:i:1,2	Typhimurium	1	B	i	1,2	969	5	606	Typhimurium	0.92869	19	576	Typhimurium	0.836806	330	37	720196	275802	FALSE	Reported = Predicted
1409	SRR1157999	SRR1157999	Newport	6,8,20:e,h:1,2	Newport	6,8,20:e,h:1,2	Bardo|Newport	2	C2-C3	e,h	1,2	1286	49	100	Newport	0.978947	5				330	40	734880	403194	FALSE	Reported = Predicted
1410	SRR1089589	SRR1089589	Mbandaka	6,7,14:z10:e,n,z15	Mbandaka	6,7,14:z10:e,n,z15	Mbandaka	1	C1	z10	e,n,z15	589	27	58	Mbandaka	0.87931	413	14	Mbandaka	1	330	60	869562	322596	FALSE	Reported = Predicted
1411	SRR1089590	SRR1089590	Typhimurium	1,4,[5],12:i:1,2	Typhimurium	1,4,[5],12:i:1,2	Typhimurium	1	B	i	1,2	970	5	606	Typhimurium	0.92869	19	576	Typhimurium	0.836806	330	67	711643	204653	FALSE	Reported = Predicted
1412	SRR1089591	SRR1089591	Montevideo	6,7,14,[54]:g,m,[p],s:[1,2,7]	Montevideo	6,7,14,[54]:g,m,[p],s:[1,2,7]	Montevideo|Othmarschen|Plumaugat	3	C1	g,m,[p],s	-	857	25	54	Montevideo	1	316	85	Montevideo	1	330	40	506060	251961	FALSE	Reported = Predicted
1413	SRR1158097	SRR1158097	Newport	6,8,20:e,h:1,2	Newport	6,8,20:e,h:1,2	Bardo|Newport	2	C2-C3	e,h	1,2	679	49	100	Newport	0.978947	118				330	44	546398	225465	FALSE	Reported = Predicted
1414	SRR1089593	SRR1089593	Mbandaka	6,7,14:z10:e,n,z15	Mbandaka	6,7,14:z10:e,n,z15	Mbandaka	1	C1	z10	e,n,z15	859	27	58	Mbandaka	0.87931	413	14	Mbandaka	1	330	51	869562	336306	FALSE	Reported = Predicted
1415	SRR1090978	SRR1090978	Sanjuan	6,7:a:1,5	Sanjuan	6,7:a:1,5	Marseille|Sanjuan|II 6,7,14:a:1,5|VI 11:a:1,5	4	C1	a	1,5	2504	420	1	Sanjuan	1					330	68	486260	158476	FALSE	Reported = Predicted
1416	SRR1090980	SRR1090980	Javiana	1,9,12:l,z28:1,5	Javiana	1,9,12:l,z28:1,5	Itami|Javiana|II 9,12:l,z28:1,5:z42	3	D1	l,z28	1,5	860	91	33	Javiana	0.848485	24	22	Javiana	0.863636	330	15	1921802	680936	FALSE	Reported = Predicted
1417	SRR1090981	SRR1090981	Pomona	28:y:1,7	Pomona	28:y:1,7	Pomona	1	M	y	1,7	861	55	5	Pomona	1	451	32	Pomona	0.84375	330	53	872388	392733	FALSE	Reported = Predicted
1418	SRR1090982	SRR1090982	Typhimurium	1,4,[5],12:i:1,2	Typhimurium	1,4,[5],12:i:1,2	Typhimurium	1	B	i	1,2	718	5	606	Typhimurium	0.92869	19	576	Typhimurium	0.836806	330	53	711403	225857	FALSE	Reported = Predicted
1419	SRR1090983	SRR1090983	Typhimurium	1,4,[5],12:i:1,2	Typhimurium	1,4,[5],12:i:1,2	Typhimurium	1	B	i	1,2	862	5	606	Typhimurium	0.92869	19	576	Typhimurium	0.836806	330	47	682272	225812	FALSE	Reported = Predicted
1420	SRR1091080	SRR1091080	Duesseldorf	6,8:z4,z24:–	Albany	8,20:z4,z24:–	Albany|Duesseldorf	2	C2-C3	z4,z24	-	863	64	20	Albany	0.9	292	9	Albany	1	330	20	885047	519304	FALSE	Type 5: Partial antigenic calls
1421	SRR1091081	SRR1091081	Anatum	3,{10}{15}{15:,34} e,h:1,6	Anatum	3,{10}{15}{15:,34} e,h:1,6	Anatum|Hayindogo	2	E1	e,h	1,6	864	13	110	Anatum	0.925234	64	19	Anatum	0.842105	330	49	548435	259687	FALSE	Reported = Predicted
1422	SRR1091082	SRR1091082	Typhimurium	1,4,[5],12:i:1,2	Typhimurium	1,4,[5],12:i:1,2	Typhimurium	1	B	i	1,2	865	5	606	Typhimurium	0.92869	19	576	Typhimurium	0.836806	330	47	720196	275691	FALSE	Reported = Predicted
1423	SRR1091084	SRR1091084	Mbandaka	6,7,14:z10:e,n,z15	Mbandaka	6,7,14:z10:e,n,z15	Mbandaka	1	C1	z10	e,n,z15	589	27	58	Mbandaka	0.87931	413	14	Mbandaka	1	330	65	603850	265875	FALSE	Reported = Predicted
1424	SRR1091085	SRR1091085	Mbandaka	6,7,14:z10:e,n,z15	Mbandaka	6,7,14:z10:e,n,z15	Mbandaka	1	C1	z10	e,n,z15	589	27	58	Mbandaka	0.87931	413	14	Mbandaka	1	330	61	869562	322596	FALSE	Reported = Predicted
1425	SRR1091086	SRR1091086	Mbandaka	6,7,14:z10:e,n,z15	Mbandaka	6,7,14:z10:e,n,z15	Mbandaka	1	C1	z10	e,n,z15	589	27	58	Mbandaka	0.87931	413	14	Mbandaka	1	330	62	653264	262658	FALSE	Reported = Predicted
1426	SRR1091094	SRR1091094	Give	3,{10}{15}{15:,34} l,v:1,7	Give	3,{10}{15}{15:,34} l,v:1,7	Give|Parkroyal	2	E1	l,v	1,7	866	37	22	Give	0.952381	654				330	51	913688	397975	FALSE	Reported = Predicted
1427	SRR1091095	SRR1091095	Typhimurium	1,4,[5],12:i:1,2	Typhimurium	1,4,[5],12:i:1,2	Typhimurium	1	B	i	1,2	867	5	606	Typhimurium	0.92869	19	576	Typhimurium	0.836806	330	47	682255	225955	FALSE	Reported = Predicted
1428	SRR1091096	SRR1091096	Typhimurium	1,4,[5],12:i:1,2	Typhimurium	1,4,[5],12:i:1,2	Typhimurium	1	B	i	1,2	718	5	606	Typhimurium	0.92869	19	576	Typhimurium	0.836806	330	41	682246	225812	FALSE	Reported = Predicted
1429	SRR1097803	SRR1097803	Teko	[1],6,14,[25]:d:e,n,z15	Teko	[1],6,14,[25]:d:e,n,z15	Teko	1	H	d	e,n,z15	1771	241	4	Teko	0.75					330	76	351435	113343	FALSE	Reported = Predicted
1430	SRR1097804	SRR1097804	Welikade	16:l,v:1,7	Welikade	16:l,v:1,7	Welikade	1	I	l,v	1,7	2509	422	1	Welikade	1					330	40	602580	284285	FALSE	Reported = Predicted
1431	SRR1097806	SRR1097806	Paratyphi B var. L(+) tartrate +	1,4,[5],12:b:1,2	Paratyphi B	1,4,[5],12:b:1,2	Paratyphi B	1	B	b	1,2	868	110	11	Paratyphi B	1	307	59	Paratyphi B var. Java	0.644068	330	65	399638	127157	FALSE	Type 2: Serovar variant detected
1432	SRR1097807	SRR1097807	Mbandaka	6,7,14:z10:e,n,z15	Mbandaka	6,7,14:z10:e,n,z15	Mbandaka	1	C1	z10	e,n,z15	869	27	58	Mbandaka	0.87931	413	14	Mbandaka	1	330	70	241843	126984	FALSE	Reported = Predicted
1433	SRR1097810	SRR1097810	Eastbourne	1,9,12:e,h:1,5	Eastbourne	1,9,12:e,h:1,5	Eastbourne|Waedenswil	2	D1	e,h	1,5	2492	278	2	Eastbourne	1	410				330	39	747133	429945	FALSE	Reported = Predicted
1434	SRR1097836	SRR1097836	Senftenberg	1,3,19:g,[s],t:–	Senftenberg	1,3,19:g,[s],t:–	Senftenberg	1	E4	g,[s],t	-	870	35	118	Senftenberg	0.948718	14	29	Senftenberg	1	330	49	517515	253291	FALSE	Reported = Predicted
1435	SRR1105663	SRR1105663	enterica missing		Meleagridis	3,{10}{15}{15:,34} e,h:l,w	Calabar|Meleagridis	2	E4	e,h	l,w	871	4	45			463	3	Meleagridis	1	330	22	688746	516415	FALSE	Type 3: Ambiguous Reported serovar
1436	SRR1105664	SRR1105664	enterica missing		Gaminara	16:d:1,7	Gaminara	1	I	d	1,7	872	79	14			239	1	Gaminara	1	330	50	559192	271452	FALSE	Type 3: Ambiguous Reported serovar
1437	SRR1105665	SRR1105665	enterica missing		Anatum	3,{10}{15}{15:,34} e,h:1,6	Anatum|Hayindogo	2	E1	e,h	1,6	873	13	110			64	19	Anatum	0.842105	330	23	1990575	502882	FALSE	Type 3: Ambiguous Reported serovar
1438	SRR1105666	SRR1105666	Agona	1,4,[5],12:f,g,s:[1,2]	Agona	1,4,[5],12:f,g,s:[1,2]	Agona|Budapest|Derby	3	B	[f],g,[t]	-	874	9	177	Agona	0.971751	13	32	Agona	1	330	55	672084	234274	FALSE	Reported = Predicted
1439	SRR1105667	SRR1105667	Heidelberg	1,4,[5],12:r:1,2	Heidelberg	1,4,[5],12:r:1,2	Heidelberg	1	B	r	1,2	875	197	3	Heidelberg	1	15	42	Heidelberg	0.904762	330	52	543868	189984	FALSE	Reported = Predicted
1440	SRR1105669	SRR1105669	Othmarschen	6,7,14:g,m,[t]:–	Oranienburg	6,7,14:m,t:[z57]	Haelsingborg|Moers|Oranienburg|Othmarschen|II 6,7:g,[m],s,t:[z42]|II 6,7:m,t:-	6	C1	m,t	-	876	10	24	Oranienburg	0.791667	23	57	Oranienburg	0.982456	330	66	1514433	696466	FALSE	Type 1: Incorrect Reported serovar
1441	SRR1105670	SRR1105670	Bispebjerg	1,4,[5],12:a:e,n,x	Bispebjerg	1,4,[5],12:a:e,n,x	Bispebjerg|II 1,4,[5],12,[27]:a:e,n,x	2	B	a	e,n,x	2487	414	1	Bispebjerg	1	422	31	Fulica	0.580645	330	81	262580	114615	FALSE	Reported = Predicted
1442	SRR1105671	SRR1105671	Poona	1,13,22:z:1,6	Poona	1,13,22:z:1,6	Farmsen|Poona	2	G	z	1,6	877	30	11	Poona	1	447	6	Poona	1	330	83	614489	154199	FALSE	Reported = Predicted
1443	SRR1105672	SRR1105672	Montevideo	6,7,14,[54]:g,m,[p],s:[1,2,7]	Montevideo	6,7,14,[54]:g,m,[p],s:[1,2,7]	Montevideo|Othmarschen|Plumaugat	3	C1	g,m,[p],s	-	878	40	29	Montevideo	0.785714	138				330	26	1172839	685713	FALSE	Reported = Predicted
1444	SRR1105676	SRR1105676	enterica missing		Altona	8,20:r,[i]:z6	Altona	1	C2-C3	r	z6	2490	333	7			1549				330	28	875868	515185	FALSE	Type 3: Ambiguous Reported serovar
1445	SRR1105677	SRR1105677	Poona	1,13,22:z:1,6	Poona	1,13,22:z:1,6	Farmsen|Poona	2	G	z	1,6	877	30	11	Poona	1	447	6	Poona	1	330	90	614489	219384	FALSE	Reported = Predicted
1446	SRR1105678	SRR1105678	enterica missing		Muenchen	6,8:d:1,2	Muenchen|Virginia	2	C2-C3	d	1,2	879	18	45			112	76	Muenchen	0.986842	330	57	595598	273367	FALSE	Type 3: Ambiguous Reported serovar
1447	SRR1105681	SRR1105681	Rubislaw	11:r:e,n,x	Rubislaw	11:r:e,n,x	Rubislaw	1	F	r	e,n,x	2494	199	3	Rubislaw	1					330	70	663195	338607	FALSE	Reported = Predicted
1448	SRR1105683	SRR1105683	enterica missing		Montevideo	6,7,14,[54]:g,m,[p],s:[1,2,7]	Montevideo|Othmarschen|Plumaugat	3	C1	g,m,[p],s	-	880	39	19			81	85	Montevideo	1	330	35	1179005	385412	FALSE	Type 3: Ambiguous Reported serovar
1449	SRR1105684	SRR1105684	Thompson	6,7,14:k:1,5	Thompson	6,7,14:k:1,5	Abaetetuba|Thompson	2	C1	k	1,5	58	29	42	Thompson	0.857143	26	23	Thompson	0.913043	330	22	904807	664641	FALSE	Reported = Predicted
1450	SRR1105686	SRR1105686	Rough:g,m,t:-	Rough:g,m,t:-			Haelsingborg|Moers|Oranienburg|Othmarschen|II 6,7:g,[m],s,t:[z42]|II 6,7:m,t:-	6	C1	m,t	-	2491	415	1	Rough:g,m,t:-	1	174				330	44	651424	261892	FALSE	Type 7: Insufficient support for prediction
1451	SRR1105687	SRR1105687	enterica missing		Give	3,{10}{15}{15:,34} l,v:1,7	Give|Parkroyal	2	E1	l,v	1,7	2514	291	8			516	14	Give	1	330	27	715097	475796	FALSE	Type 3: Ambiguous Reported serovar
1452	SRR1158131	SRR1158131	Newport	6,8,20:e,h:1,2	Newport	6,8,20:e,h:1,2	Bardo|Newport	2	C2-C3	e,h	1,2	262	44	139	Newport	0.920863	45	177	Newport	0.983051	330	24	1348629	535322	FALSE	Reported = Predicted
1453	SRR1105689	SRR1105689	enterica missing		Muenchen	6,8:d:1,2		0	C2-C3	d	1,2	882	18	45			112	76	Muenchen	0.986842	330	48	800556	400920	FALSE	Type 3: Ambiguous Reported serovar
1454	SRR1105692	SRR1105692	enterica missing		Typhimurium	1,4,[5],12:i:1,2	Typhimurium	1	B	i	1,2	883	5	606			99	576	Typhimurium	0.836806	330	36	1017248	357030	FALSE	Type 3: Ambiguous Reported serovar
1455	SRR1105694	SRR1105694	Anatum	3,{10}{15}{15:,34} e,h:1,6	Anatum	3,{10}{15}{15:,34} e,h:1,6	Anatum|Hayindogo	2	E1	e,h	1,6	884	13	110	Anatum	0.925234	64	19	Anatum	0.842105	330	28	1124779	492957	FALSE	Reported = Predicted
1456	SRR1105695	SRR1105695	Muenchen	6,8:d:1,2	Muenchen	6,8:d:1,2	Muenchen|Virginia	2	C2-C3	d	1,2	2486	18	45	Muenchen	0.864865	112	76	Muenchen	0.986842	330	54	592580	322808	FALSE	Reported = Predicted
1457	SRR1106146	SRR1106146	Kentucky	8,20:i:z6	Kentucky	8,20:i:z6	Kentucky	1	C2-C3	i	z6	702	11	165	Kentucky	0.933333	152	169	Kentucky	1	330	55	552992	333608	FALSE	Reported = Predicted
1458	SRR1106148	SRR1106148	Anatum	3,{10}{15}{15:,34} e,h:1,6	Agona	1,4,[5],12:f,g,s:[1,2]	Agona|Budapest|Derby	3	B	[f],g,[t]	-	9	9	177	Agona	0.971751	13	32	Agona	1	330	31	916965	366234	FALSE	Type 1: Incorrect Reported serovar
1459	SRR1106149	SRR1106149	Heidelberg	1,4,[5],12:r:1,2	Heidelberg	1,4,[5],12:r:1,2	Heidelberg	1	B	r	1,2	885	32	232	Heidelberg	0.922078	15	42	Heidelberg	0.904762	330	31	1022686	381575	FALSE	Reported = Predicted
1460	SRR1106150	SRR1106150	Weltevreden	3,{10}{15}:r:z6	Weltevreden	3,{10}{15}:r:z6	Weltevreden	1	E1	r	z6	971	26	70	Weltevreden	0.941176	1500	7	Weltevreden	1	330	68	352718	160590	FALSE	Reported = Predicted
1461	SRR1106151	SRR1106151	Kentucky	8,20:i:z6	Kentucky	8,20:i:z6	Kentucky	1	C2-C3	i	z6	702	11	165	Kentucky	0.933333	152	169	Kentucky	1	330	39	745839	409023	FALSE	Reported = Predicted
1462	SRR1106152	SRR1106152	Mbandaka	6,7,14:z10:e,n,z15	Mbandaka	6,7,14:z10:e,n,z15	Mbandaka	1	C1	z10	e,n,z15	51	27	58	Mbandaka	0.87931	413	14	Mbandaka	1	330	31	912029	336305	FALSE	Reported = Predicted
1463	SRR1106153	SRR1106153	Carrau	6,14,[24]:y:1,7	Havana	1,13,23:f,g,[s]:–	Havana|II 1,13,22:g,t:[1,5]	2	G	f,g	-	886	89	3	Havana	0.666667	578	14	Havana	1	330	40	719661	403162	FALSE	Type 7: Insufficient support for prediction
1464	SRR1106154	SRR1106154	Hadar	6,8:z10:e,n,x	Hadar	6,8:z10:e,n,x	Hadar|Istanbul	2	C2-C3	z10	e,n,x	817	31	61	Hadar	0.918033	33	39	Hadar	1	330	35	1142716	510211	FALSE	Reported = Predicted
1465	SRR1106156	SRR1106156	I 6,7:rough:rough	I 6,7:-:-	Cubana	1,13,23:z29:–	Agoueve|Cubana	2	G	z29	-	887	46	13	Cubana	0.769231	286	4	Cubana	1	330	48	640523	402973	FALSE	Type 1: Incorrect Reported serovar
1466	SRR1106157	SRR1106157	Dublin	1,9,12[Vi]:g,p:–	Dublin	1,9,12[Vi]:g,p:–	Blegdam|Dublin|Enteritidis|Gueuletapee|Hillingdon|Kiel|Moscow|Naestved|Nitra|Rostock|II 9,46:g,[m],[s],t:[e,n,x]	11	D1	g,p	-	362	36	39	Dublin	0.897436	10	125	Dublin	0.92	330	39	680121	419771	FALSE	Reported = Predicted
1467	SRR1106158	SRR1106158	Typhimurium	1,4,[5],12:i:1,2	Typhimurium	1,4,[5],12:i:1,2	Typhimurium	1	B	i	1,2	39	5	606	Typhimurium	0.92869	19	576	Typhimurium	0.836806	330	51	622370	376793	FALSE	Reported = Predicted
1468	SRR1106159	SRR1106159	Kentucky	8,20:i:z6	Kentucky	8,20:i:z6	Kentucky	1	C2-C3	i	z6	972	11	165	Kentucky	0.933333	152	169	Kentucky	1	330	49	554936	392764	FALSE	Reported = Predicted
1469	SRR1106160	SRR1106160	Typhimurium	1,4,[5],12:i:1,2	Typhimurium	1,4,[5],12:i:1,2	Typhimurium	1	B	i	1,2	973	5	606	Typhimurium	0.92869	19	576	Typhimurium	0.836806	330	48	600130	225809	FALSE	Reported = Predicted
1470	SRR1106161	SRR1106161	Heidelberg	1,4,[5],12:r:1,2	Heidelberg	1,4,[5],12:r:1,2	Heidelberg	1	B	r	1,2	974	32	232	Heidelberg	0.922078	15	42	Heidelberg	0.904762	330	31	773518	412163	FALSE	Reported = Predicted
1471	SRR1106162	SRR1106162	Hvittingfoss	16:b:e,n,x	Hvittingfoss	16:b:e,n,x	Hvittingfoss|II 16:b:e,n,x	2	I	b	e,n,x	975	233	1	Hvittingfoss	1					330	32	1181914	497914	FALSE	Reported = Predicted
1472	SRR1106164	SRR1106164	Enteritidis	1,9,12:g,m:–	Enteritidis	1,9,12:g,m:–	Blegdam|Dublin|Enteritidis|Gueuletapee|Hillingdon|Kiel|Moscow|Naestved|Nitra|Rostock|II 9,46:g,[m],[s],t:[e,n,x]	11	D1	g,m	-	976	17	601	Enteritidis	0.986667	11	260	Enteritidis	0.888462	330	21	1508409	490689	FALSE	Reported = Predicted
1473	SRR1106166	SRR1106166	Enteritidis	1,9,12:g,m:–	Enteritidis	1,9,12:g,m:–	Blegdam|Dublin|Enteritidis|Gueuletapee|Hillingdon|Kiel|Moscow|Naestved|Nitra|Rostock|II 9,46:g,[m],[s],t:[e,n,x]	11	D1	g,m	-	888	17	601	Enteritidis	0.986667	11	260	Enteritidis	0.888462	330	22	1508368	490698	FALSE	Reported = Predicted
1474	SRR1106167	SRR1106167	Typhimurium	1,4,[5],12:i:1,2	I 4,[5],12:i:-	I 4,[5],12:i:-	I 4,[5],12:i:-	1	B	i	-	889	5	606	Typhimurium	0.92869	19	576	Typhimurium	0.836806	330	47	590980	254635	FALSE	Type 7: Insufficient support for prediction
1475	SRR1106168	SRR1106168	Enteritidis	1,9,12:g,m:–	Enteritidis	1,9,12:g,m:–	Blegdam|Dublin|Enteritidis|Gueuletapee|Hillingdon|Kiel|Moscow|Naestved|Nitra|Rostock|II 9,46:g,[m],[s],t:[e,n,x]	11	D1	g,m	-	890	17	601	Enteritidis	0.986667	11	260	Enteritidis	0.888462	330	25	1508368	490697	FALSE	Reported = Predicted
1476	SRR1158133	SRR1158133	Newport	6,8,20:e,h:1,2	Newport	6,8,20:e,h:1,2	Bardo|Newport	2	C2-C3	e,h	1,2	1307	49	100	Newport	0.978947	118				330	49	661473	192059	FALSE	Reported = Predicted
1477	SRR1106172	SRR1106172	Enteritidis	1,9,12:g,m:–	Enteritidis	1,9,12:g,m:–	Blegdam|Dublin|Enteritidis|Gueuletapee|Hillingdon|Kiel|Moscow|Naestved|Nitra|Rostock|II 9,46:g,[m],[s],t:[e,n,x]	11	D1	g,m	-	892	17	601	Enteritidis	0.986667	11	260	Enteritidis	0.888462	330	23	1508368	490698	FALSE	Reported = Predicted
1478	SRR1106173	SRR1106173	Enteritidis	1,9,12:g,m:–	Enteritidis	1,9,12:g,m:–	Blegdam|Dublin|Enteritidis|Gueuletapee|Hillingdon|Kiel|Moscow|Naestved|Nitra|Rostock|II 9,46:g,[m],[s],t:[e,n,x]	11	D1	g,m	-	24	17	601	Enteritidis	0.986667	11	260	Enteritidis	0.888462	330	23	1215279	490091	FALSE	Reported = Predicted
1479	SRR1106174	SRR1106174	Enteritidis	1,9,12:g,m:–	Enteritidis	1,9,12:g,m:–	Blegdam|Dublin|Enteritidis|Gueuletapee|Hillingdon|Kiel|Moscow|Naestved|Nitra|Rostock|II 9,46:g,[m],[s],t:[e,n,x]	11	D1	g,m	-	22	17	601	Enteritidis	0.986667	11	260	Enteritidis	0.888462	330	25	1508410	490697	FALSE	Reported = Predicted
1480	SRR1106175	SRR1106175	Hadar	6,8:z10:e,n,x	Hadar	6,8:z10:e,n,x	Hadar|Istanbul	2	C2-C3	z10	e,n,x	709	31	61	Hadar	0.918033	33	39	Hadar	1	330	37	1079573	322164	FALSE	Reported = Predicted
1481	SRR1106177	SRR1106177	Enteritidis	1,9,12:g,m:–	Enteritidis	1,9,12:g,m:–	Blegdam|Dublin|Enteritidis|Gueuletapee|Hillingdon|Kiel|Moscow|Naestved|Nitra|Rostock|II 9,46:g,[m],[s],t:[e,n,x]	11	D1	g,m	-	893	17	601	Enteritidis	0.986667	11	260	Enteritidis	0.888462	330	26	1508329	439982	FALSE	Reported = Predicted
1482	SRR1106178	SRR1106178	Schwarzengrund	d 1,4,12,27:d:1,7	Carrau	6,14,[24]:y:1,7	Carrau|Madelia	2	H	y	1,7	894	217	7	Tucson	0.428571	226	18	Bahrenfeld	0.666667	330	85	494113	270165	FALSE	Type 7: Insufficient support for prediction
1483	SRR1106179	SRR1106179	Enteritidis	1,9,12:g,m:–	Enteritidis	1,9,12:g,m:–	Blegdam|Dublin|Enteritidis|Gueuletapee|Hillingdon|Kiel|Moscow|Naestved|Nitra|Rostock|II 9,46:g,[m],[s],t:[e,n,x]	11	D1	g,m	-	895	17	601	Enteritidis	0.986667	11	260	Enteritidis	0.888462	330	24	1224460	401100	FALSE	Reported = Predicted
1484	SRR1106180	SRR1106180	Havana	1,13,23:f,g,[s]:–	IV 43:z4,z32:-	IV 43:z4,z32:-	IV 43:z4,z32:-	1	U	z4,z32	-	896	218	1	Havana	1	433				330	48	399477	301927	FALSE	Type 7: Insufficient support for prediction
1485	SRR1106181	SRR1106181	Heidelberg	1,4,[5],12:r:1,2	Heidelberg	1,4,[5],12:r:1,2	Heidelberg	1	B	r	1,2	238	32	232	Heidelberg	0.922078	15	42	Heidelberg	0.904762	330	29	842698	300916	FALSE	Reported = Predicted
1486	SRR1106182	SRR1106182	Kentucky	8,20:i:z6	Kentucky	8,20:i:z6	Kentucky	1	C2-C3	i	z6	485	11	165	Kentucky	0.933333	152	169	Kentucky	1	330	41	717814	408614	FALSE	Reported = Predicted
1487	SRR1106183	SRR1106183	Hadar	6,8:z10:e,n,x	Hadar	6,8:z10:e,n,x	Hadar|Istanbul	2	C2-C3	z10	e,n,x	709	31	61	Hadar	0.918033	33	39	Hadar	1	330	56	1143421	733909	FALSE	Reported = Predicted
1488	SRR1106184	SRR1106184	Kentucky	8,20:i:z6	Kentucky	8,20:i:z6	Kentucky	1	C2-C3	i	z6	700	11	165	Kentucky	0.933333	152	169	Kentucky	1	330	46	561594	272869	FALSE	Reported = Predicted
1489	SRR1106185	SRR1106185	Heidelberg	1,4,[5],12:r:1,2	Heidelberg	1,4,[5],12:r:1,2	Heidelberg	1	B	r	1,2	238	32	232	Heidelberg	0.922078	15	42	Heidelberg	0.904762	330	27	1022729	694155	FALSE	Reported = Predicted
1490	SRR1106187	SRR1106187	Cubana	1,13,23:z29:–	Norwich	6,7:e,h:1,6	Adamstua|Norwich	2	C1	e,h	1,6	897	219	2	Cubana	0.5					330	57	410883	147931	FALSE	Type 7: Insufficient support for prediction
1491	SRR1106205	SRR1106205	Montevideo	6,7,14,[54]:g,m,[p],s:[1,2,7]	Montevideo	6,7,14,[54]:g,m,[p],s:[1,2,7]	Montevideo|Othmarschen|Plumaugat	3	C1	g,m,[p],s	-	46	25	54	Montevideo	1	316	85	Montevideo	1	330	25	800456	422792	FALSE	Reported = Predicted
1492	SRR1106206	SRR1106206	Senftenberg	1,3,19:g,[s],t:–	Senftenberg	1,3,19:g,[s],t:–	Senftenberg	1	E4	g,[s],t	-	898	35	118	Senftenberg	0.948718	14	29	Senftenberg	1	330	41	644914	276962	FALSE	Reported = Predicted
1493	SRR1106207	SRR1106207	Enteritidis	1,9,12:g,m:–	Enteritidis	1,9,12:g,m:–	Blegdam|Dublin|Enteritidis|Gueuletapee|Hillingdon|Kiel|Moscow|Naestved|Nitra|Rostock|II 9,46:g,[m],[s],t:[e,n,x]	11	D1	g,m	-	899	17	601	Enteritidis	0.986667	11	260	Enteritidis	0.888462	330	22	1509558	489989	FALSE	Reported = Predicted
1494	SRR1106208	SRR1106208	Ohio	6,7,14:b:l,w	Ohio	6,7,14:b:l,w	Ohio	1	C1	b	l,w	900	88	17	Ohio	0.882353	329	9	Ohio	1	330	42	563373	191638	FALSE	Reported = Predicted
1495	SRR1164571	SRR1164571	Newport	6,8,20:e,h:1,2	Newport	6,8,20:e,h:1,2	Bardo|Newport	2	C2-C3	e,h	1,2	259	44	139	Newport	0.920863	45	177	Newport	0.983051	330	52	1251270	503870	FALSE	Reported = Predicted
1496	SRR1106211	SRR1106211	Norwich	6,7:e,h:1,6	Baildon	9,46:a:e,n,x	Baildon|Lomalinda|II 1,9,12:a:e,n,x	3	D2	a	e,n,x	901	220	3	Baildon	0.666667					330	32	712313	396757	FALSE	Type 7: Insufficient support for prediction
1497	SRR1106212	SRR1106212	Hadar	6,8:z10:e,n,x	Hadar	6,8:z10:e,n,x	Hadar|Istanbul	2	C2-C3	z10	e,n,x	709	31	61	Hadar	0.918033	33	39	Hadar	1	330	39	1556604	735678	FALSE	Reported = Predicted
1498	SRR1106213	SRR1106213	Braenderup	6,7,14:e,h:e,n,z15	Braenderup	6,7,14:e,h:e,n,z15	Braenderup	1	C1	e,h	e,n,z15	902	78	36	Braenderup	0.965517	22	23	Braenderup	0.913043	330	33	1455624	397416	FALSE	Reported = Predicted
1499	SRR1106214	SRR1106214	Heidelberg	1,4,[5],12:r:1,2	Heidelberg	1,4,[5],12:r:1,2	Heidelberg	1	B	r	1,2	238	32	232	Heidelberg	0.922078	15	42	Heidelberg	0.904762	330	32	1022685	444444	FALSE	Reported = Predicted
1500	SRR1106215	SRR1106215	Heidelberg	1,4,[5],12:r:1,2	Heidelberg	1,4,[5],12:r:1,2	Heidelberg	1	B	r	1,2	903	32	232	Heidelberg	0.922078	15	42	Heidelberg	0.904762	330	28	1022686	723537	FALSE	Reported = Predicted
1501	SRR1106216	SRR1106216	Typhimurium	1,4,[5],12:i:1,2	Typhimurium	1,4,[5],12:i:1,2	Typhimurium	1	B	i	1,2	904	5	606	Typhimurium	0.92869	19	576	Typhimurium	0.836806	330	48	814763	272050	FALSE	Reported = Predicted
1502	SRR1106217	SRR1106217	Bredeney	1,4,12,27:l,v:1,7	Bredeney	1,4,12,27:l,v:1,7	Bredeney	1	B	l,v	1,7	559	142	19	Bredeney	0.947368	505				330	30	670955	402347	FALSE	Reported = Predicted
1503	SRR1106218	SRR1106218	Montevideo	6,7,14,[54]:g,m,[p],s:[1,2,7]	Montevideo	6,7,14,[54]:g,m,[p],s:[1,2,7]	Montevideo|Othmarschen|Plumaugat	3	C1	g,m,[p],s	-	905	40	29	Montevideo	0.785714	138				330	32	693602	372991	FALSE	Reported = Predicted
1504	SRR1106219	SRR1106219	Montevideo	6,7,14,[54]:g,m,[p],s:[1,2,7]	Montevideo	6,7,14,[54]:g,m,[p],s:[1,2,7]	Montevideo|Othmarschen|Plumaugat	3	C1	g,m,[p],s	-	906	221	4	Montevideo	1	305	85	Montevideo	1	330	34	1035106	645199	FALSE	Reported = Predicted
1505	SRR1164581	SRR1164581	Newport	6,8,20:e,h:1,2	Newport	6,8,20:e,h:1,2	Bardo|Newport	2	C2-C3	e,h	1,2	1346	44	139	Newport	0.920863	45	177	Newport	0.983051	330	39	1251108	537185	FALSE	Reported = Predicted
1506	SRR1106222	SRR1106222	Enteritidis	1,9,12:g,m:–	Enteritidis	1,9,12:g,m:–	Blegdam|Dublin|Enteritidis|Gueuletapee|Hillingdon|Kiel|Moscow|Naestved|Nitra|Rostock|II 9,46:g,[m],[s],t:[e,n,x]	11	D1	g,m	-	980	17	601	Enteritidis	0.986667	11	260	Enteritidis	0.888462	330	30	1239240	406372	FALSE	Reported = Predicted
1507	SRR1106223	SRR1106223	Kentucky	8,20:i:z6	Kentucky	8,20:i:z6	Kentucky	1	C2-C3	i	z6	979	11	165	Kentucky	0.933333	152	169	Kentucky	1	330	48	633740	330909	FALSE	Reported = Predicted
1508	SRR1106224	SRR1106224	Typhimurium var. Copenhagen	1,4,[5],12:i:1,2	Anatum	3,{10}{15}{15:,34} e,h:1,6	Anatum|Hayindogo	2	E1	e,h	1,6	978	13	110	Anatum	0.925234	64	19	Anatum	0.842105	330	24	1956626	648478	FALSE	Type 1: Incorrect Reported serovar
1509	SRR1164590	SRR1164590	Newport	6,8,20:e,h:1,2	Newport	6,8,20:e,h:1,2	Bardo|Newport	2	C2-C3	e,h	1,2	1351	96	10	Newport	0.9	46	177	Newport	0.983051	330	36	797012	494719	FALSE	Reported = Predicted
1510	SRR1166599	SRR1166599	Newport	6,8,20:e,h:1,2	Newport	6,8,20:e,h:1,2	Bardo|Newport	2	C2-C3	e,h	1,2	259	44	139	Newport	0.920863	45	177	Newport	0.983051	330	39	1251270	667652	FALSE	Reported = Predicted
1511	SRR1106227	SRR1106227	Ohio	6,7,14:b:l,w	Ohio	6,7,14:b:l,w	Ohio	1	C1	b	l,w	983	88	17	Ohio	0.882353	329	9	Ohio	1	330	34	597048	277846	FALSE	Reported = Predicted
1512	SRR1106228	SRR1106228	Typhimurium	1,4,[5],12:i:1,2	Typhimurium	1,4,[5],12:i:1,2	Typhimurium	1	B	i	1,2	984	5	606	Typhimurium	0.92869	19	576	Typhimurium	0.836806	330	38	880032	519546	FALSE	Reported = Predicted
1513	SRR1106229	SRR1106229	Schwarzengrund	d 1,4,12,27:d:1,7	Schwarzengrund	d 1,4,12,27:d:1,7	Schwarzengrund	1	B	d	1,7	985	93	46	Schwarzengrund	0.755556	96	25	Schwarzengrund	0.6	330	69	469237	292698	FALSE	Reported = Predicted
1514	SRR1106230	SRR1106230	Montevideo	6,7,14,[54]:g,m,[p],s:[1,2,7]	Montevideo	6,7,14,[54]:g,m,[p],s:[1,2,7]	Montevideo|Othmarschen|Plumaugat	3	C1	g,m,[p],s	-	906	221	4	Montevideo	1	305	85	Montevideo	1	330	29	1005101	716834	FALSE	Reported = Predicted
1515	SRR1166663	SRR1166663	Newport	6,8,20:e,h:1,2	Newport	6,8,20:e,h:1,2	Bardo|Newport	2	C2-C3	e,h	1,2	1376	44	139	Newport	0.920863	45	177	Newport	0.983051	330	38	1251254	699819	FALSE	Reported = Predicted
1516	SRR1106232	SRR1106232	Agona	1,4,[5],12:f,g,s:[1,2]	Anatum	3,{10}{15}{15:,34} e,h:1,6	Anatum|Hayindogo	2	E1	e,h	1,6	987	13	110	Anatum	0.925234	64	19	Anatum	0.842105	330	27	1647999	503249	FALSE	Type 1: Incorrect Reported serovar
1517	SRR1106233	SRR1106233	Enteritidis	1,9,12:g,m:–	Enteritidis	1,9,12:g,m:–	Blegdam|Dublin|Enteritidis|Gueuletapee|Hillingdon|Kiel|Moscow|Naestved|Nitra|Rostock|II 9,46:g,[m],[s],t:[e,n,x]	11	D1	g,m	-	986	17	601	Enteritidis	0.986667	11	260	Enteritidis	0.888462	330	24	1508358	490697	FALSE	Reported = Predicted
1518	SRR1106234	SRR1106234	Enteritidis	1,9,12:g,m:–	Enteritidis	1,9,12:g,m:–	Blegdam|Dublin|Enteritidis|Gueuletapee|Hillingdon|Kiel|Moscow|Naestved|Nitra|Rostock|II 9,46:g,[m],[s],t:[e,n,x]	11	D1	g,m	-	217	17	601	Enteritidis	0.986667	11	260	Enteritidis	0.888462	330	20	1508408	490570	FALSE	Reported = Predicted
1519	SRR1106235	SRR1106235	Agona	1,4,[5],12:f,g,s:[1,2]	Agona	1,4,[5],12:f,g,s:[1,2]	Agona|Budapest|Derby	3	B	f,g,s	-	988	9	177	Agona	0.971751	13	32	Agona	1	330	37	868071	301904	FALSE	Reported = Predicted
1520	SRR1106236	SRR1106236	Montevideo	6,7,14,[54]:g,m,[p],s:[1,2,7]	Montevideo	6,7,14,[54]:g,m,[p],s:[1,2,7]	Montevideo|Othmarschen|Plumaugat	3	C1	g,m,[p],s	-	46	25	54	Montevideo	1	316	85	Montevideo	1	330	26	800456	422825	FALSE	Reported = Predicted
1521	SRR1106237	SRR1106237	Enteritidis	1,9,12:g,m:–	Enteritidis	1,9,12:g,m:–	Blegdam|Dublin|Enteritidis|Gueuletapee|Hillingdon|Kiel|Moscow|Naestved|Nitra|Rostock|II 9,46:g,[m],[s],t:[e,n,x]	11	D1	g,m	-	895	17	601	Enteritidis	0.986667	11	260	Enteritidis	0.888462	330	24	1509208	492105	FALSE	Reported = Predicted
1522	SRR1106240	SRR1106240	Heidelberg	1,4,[5],12:r:1,2	Heidelberg	1,4,[5],12:r:1,2	Heidelberg	1	B	r	1,2	989	32	232	Heidelberg	0.922078	15	42	Heidelberg	0.904762	330	29	1022692	694148	FALSE	Reported = Predicted
1523	SRR1106241	SRR1106241	Typhimurium var. Copenhagen	1,4,[5],12:i:1,2	Typhimurium	1,4,[5],12:i:1,2	Typhimurium	1	B	i	1,2	973	5	606	Typhimurium	0.92869	19	576	Typhimurium	0.836806	330	49	626508	271376	FALSE	Type 2: Serovar variant detected
1524	SRR1106243	SRR1106243	Heidelberg	1,4,[5],12:r:1,2	Heidelberg	1,4,[5],12:r:1,2	Heidelberg	1	B	r	1,2	885	32	232	Heidelberg	0.922078	15	42	Heidelberg	0.904762	330	27	1321939	725770	FALSE	Reported = Predicted
1525	SRR1106244	SRR1106244	IV Rough:z4,z32:-	IV Rough:z4,z32:-	Schwarzengrund	d 1,4,12,27:d:1,7	Schwarzengrund	1	B	d	1,7	990	93	46	Schwarzengrund	0.755556	96	25	Schwarzengrund	0.6	330	25	1554134	543911	FALSE	Type 1: Incorrect Reported serovar
1526	SRR1106245	SRR1106245	Enteritidis	1,9,12:g,m:–	Enteritidis	1,9,12:g,m:–	Blegdam|Dublin|Enteritidis|Gueuletapee|Hillingdon|Kiel|Moscow|Naestved|Nitra|Rostock|II 9,46:g,[m],[s],t:[e,n,x]	11	D1	g,m	-	895	17	601	Enteritidis	0.986667	11	260	Enteritidis	0.888462	330	27	1278134	492206	FALSE	Reported = Predicted
1527	SRR1106246	SRR1106246	Heidelberg	1,4,[5],12:r:1,2	Heidelberg	1,4,[5],12:r:1,2	Heidelberg	1	B	r	1,2	238	32	232	Heidelberg	0.922078	15	42	Heidelberg	0.904762	330	31	1022685	413935	FALSE	Reported = Predicted
1528	SRR1106248	SRR1106248	Livingstone	6,7,14:d:l,w	Livingstone	6,7,14:d:l,w	Livingstone	1	C1	d	l,w	991	234	3	Livingstone	1	638	2	Livingstone	1	330	40	648549	301650	FALSE	Reported = Predicted
1529	SRR1106249	SRR1106249	Enteritidis	1,9,12:g,m:–	Enteritidis	1,9,12:g,m:–	Blegdam|Dublin|Enteritidis|Gueuletapee|Hillingdon|Kiel|Moscow|Naestved|Nitra|Rostock|II 9,46:g,[m],[s],t:[e,n,x]	11	D1	g,m	-	992	17	601	Enteritidis	0.986667	11	260	Enteritidis	0.888462	330	22	1508368	490698	FALSE	Reported = Predicted
1530	SRR1166666	SRR1166666	Newport	6,8,20:e,h:1,2	Newport	6,8,20:e,h:1,2	Bardo|Newport	2	C2-C3	e,h	1,2	1208	44	139	Newport	0.920863	45	177	Newport	0.983051	330	35	1209454	619536	FALSE	Reported = Predicted
1531	SRR1106256	SRR1106256	Anatum	3,{10}{15}{15:,34} e,h:1,6	Typhimurium	1,4,[5],12:i:1,2	Typhimurium	1	B	i	1,2	993	5	606	Typhimurium	0.92869	19	576	Typhimurium	0.836806	330	51	659520	252395	FALSE	Type 1: Incorrect Reported serovar
1532	SRR1106257	SRR1106257	Enteritidis	1,9,12:g,m:–	Enteritidis	1,9,12:g,m:–	Blegdam|Dublin|Enteritidis|Gueuletapee|Hillingdon|Kiel|Moscow|Naestved|Nitra|Rostock|II 9,46:g,[m],[s],t:[e,n,x]	11	D1	g,m	-	22	17	601	Enteritidis	0.986667	11	260	Enteritidis	0.888462	330	22	1508486	442000	FALSE	Reported = Predicted
1533	SRR1106258	SRR1106258	Infantis	6,7,14:r:1,5	Infantis	6,7,14:r:1,5	Infantis|Senegal	2	C1	r	1,5	995	235	1	Infantis	1	141				330	61	322255	158144	FALSE	Reported = Predicted
1534	SRR1106260	SRR1106260	Montevideo	6,7,14,[54]:g,m,[p],s:[1,2,7]	Montevideo	6,7,14,[54]:g,m,[p],s:[1,2,7]	Montevideo|Othmarschen|Plumaugat	3	C1	g,m,[p],s	-	906	221	4	Montevideo	1	305	85	Montevideo	1	330	25	1167797	716953	FALSE	Reported = Predicted
1535	SRR1106261	SRR1106261	Heidelberg	1,4,[5],12:r:1,2	Heidelberg	1,4,[5],12:r:1,2	Heidelberg	1	B	r	1,2	996	32	232	Heidelberg	0.922078	15	42	Heidelberg	0.904762	330	31	694160	410370	FALSE	Reported = Predicted
1536	SRR1170876	SRR1170876	Newport	6,8,20:e,h:1,2	Newport	6,8,20:e,h:1,2	Bardo|Newport	2	C2-C3	e,h	1,2	254	95	22	Newport	0.863636	31				330	34	1218111	456749	FALSE	Reported = Predicted
1537	SRR1106264	SRR1106264	Senftenberg	1,3,19:g,[s],t:–	Senftenberg	1,3,19:g,[s],t:–	Senftenberg	1	E4	g,[s],t	-	997	35	118	Senftenberg	0.948718	14	29	Senftenberg	1	330	51	644959	232853	FALSE	Reported = Predicted
1538	SRR1106265	SRR1106265	Kentucky	8,20:i:z6	Kentucky	8,20:i:z6	Kentucky	1	C2-C3	i	z6	998	11	165	Kentucky	0.933333	152	169	Kentucky	1	330	47	561594	407640	FALSE	Reported = Predicted
1539	SRR1106266	SRR1106266	Enteritidis	1,9,12:g,m:–	Enteritidis	1,9,12:g,m:–	Blegdam|Dublin|Enteritidis|Gueuletapee|Hillingdon|Kiel|Moscow|Naestved|Nitra|Rostock|II 9,46:g,[m],[s],t:[e,n,x]	11	D1	g,m	-	895	17	601	Enteritidis	0.986667	11	260	Enteritidis	0.888462	330	23	1508290	490698	FALSE	Reported = Predicted
1540	SRR1106267	SRR1106267	Heidelberg	1,4,[5],12:r:1,2				0			-	999	236	1							46	16	1359726	787798	FALSE	Type 4: Poor quality of in silico analysis (non-Salmonella)
1541	SRR1106268	SRR1106268	Mbandaka	6,7,14:z10:e,n,z15	Mbandaka	6,7,14:z10:e,n,z15	Mbandaka	1	C1	z10	e,n,z15	132	27	58	Mbandaka	0.87931	413	14	Mbandaka	1	330	50	483099	227803	FALSE	Reported = Predicted
1542	SRR1106269	SRR1106269	Mbandaka	6,7,14:z10:e,n,z15	Mbandaka	6,7,14:z10:e,n,z15	Mbandaka	1	C1	z10	e,n,z15	1000	27	58	Mbandaka	0.87931	413	14	Mbandaka	1	330	32	912029	336305	FALSE	Reported = Predicted
1543	SRR1106560	SRR1106560	Javiana	1,9,12:l,z28:1,5	Javiana	1,9,12:l,z28:1,5	Itami|Javiana|II 9,12:l,z28:1,5:z42	3	D1	l,z28	1,5	1001	91	33	Javiana	0.848485	24	22	Javiana	0.863636	330	56	420941	183277	FALSE	Reported = Predicted
1544	SRR1106561	SRR1106561	Heidelberg	1,4,[5],12:r:1,2	Heidelberg	1,4,[5],12:r:1,2	Heidelberg	1	B	r	1,2	1002	32	232	Heidelberg	0.922078	15	42	Heidelberg	0.904762	330	42	612133	214765	FALSE	Reported = Predicted
1545	SRR1106562	SRR1106562	4,[5],12:r:-	4,[5],12:r:-	Heidelberg	1,4,[5],12:r:1,2	Heidelberg	1	B	r	1,2	1003	32	232	Heidelberg	0.922078	15	42	Heidelberg	0.904762	330	49	556945	214622	FALSE	Type 5: Partial antigenic calls
1546	SRR1106563	SRR1106563	Heidelberg	1,4,[5],12:r:1,2	Heidelberg	1,4,[5],12:r:1,2	Heidelberg	1	B	r	1,2	238	32	232	Heidelberg	0.922078	15	42	Heidelberg	0.904762	330	55	556945	215002	FALSE	Reported = Predicted
1547	SRR1106564	SRR1106564	Enteritidis	1,9,12:g,m:–	Enteritidis	1,9,12:g,m:–	Blegdam|Dublin|Enteritidis|Gueuletapee|Hillingdon|Kiel|Moscow|Naestved|Nitra|Rostock|II 9,46:g,[m],[s],t:[e,n,x]	11	D1	g,m	-	22	17	601	Enteritidis	0.986667	11	260	Enteritidis	0.888462	330	47	768163	195646	FALSE	Reported = Predicted
1548	SRR1106565	SRR1106565	Enteritidis	1,9,12:g,m:–	Enteritidis	1,9,12:g,m:–	Blegdam|Dublin|Enteritidis|Gueuletapee|Hillingdon|Kiel|Moscow|Naestved|Nitra|Rostock|II 9,46:g,[m],[s],t:[e,n,x]	11	D1	g,m	-	24	17	601	Enteritidis	0.986667	11	260	Enteritidis	0.888462	330	42	767768	225497	FALSE	Reported = Predicted
1549	SRR1106566	SRR1106566	9,12:-:-	9,12:-:-	Enteritidis	1,9,12:g,m:–	Blegdam|Dublin|Enteritidis|Gueuletapee|Hillingdon|Kiel|Moscow|Naestved|Nitra|Rostock|II 9,46:g,[m],[s],t:[e,n,x]	11	D1	g,m	-	22	17	601	Enteritidis	0.986667	11	260	Enteritidis	0.888462	330	48	453990	175016	FALSE	Type 1: Incorrect Reported serovar
1550	SRR1106567	SRR1106567	Enteritidis	1,9,12:g,m:–	Enteritidis	1,9,12:g,m:–	Blegdam|Dublin|Enteritidis|Gueuletapee|Hillingdon|Kiel|Moscow|Naestved|Nitra|Rostock|II 9,46:g,[m],[s],t:[e,n,x]	11	D1	g,m	-	1004	17	601	Enteritidis	0.986667	11	260	Enteritidis	0.888462	330	61	375762	174834	FALSE	Reported = Predicted
1551	SRR1106568	SRR1106568	Enteritidis	1,9,12:g,m:–	Enteritidis	1,9,12:g,m:–	Blegdam|Dublin|Enteritidis|Gueuletapee|Hillingdon|Kiel|Moscow|Naestved|Nitra|Rostock|II 9,46:g,[m],[s],t:[e,n,x]	11	D1	g,m	-	22	17	601	Enteritidis	0.986667	11	260	Enteritidis	0.888462	330	39	541080	239357	FALSE	Reported = Predicted
1552	SRR1106569	SRR1106569	Enteritidis	1,9,12:g,m:–	Enteritidis	1,9,12:g,m:–	Blegdam|Dublin|Enteritidis|Gueuletapee|Hillingdon|Kiel|Moscow|Naestved|Nitra|Rostock|II 9,46:g,[m],[s],t:[e,n,x]	11	D1	g,m	-	1005	17	601	Enteritidis	0.986667	11	260	Enteritidis	0.888462	330	44	809336	183390	FALSE	Reported = Predicted
1553	SRR1106570	SRR1106570	Enteritidis	1,9,12:g,m:–	Enteritidis	1,9,12:g,m:–	Blegdam|Dublin|Enteritidis|Gueuletapee|Hillingdon|Kiel|Moscow|Naestved|Nitra|Rostock|II 9,46:g,[m],[s],t:[e,n,x]	11	D1	g,m	-	1006	17	601	Enteritidis	0.986667	11	260	Enteritidis	0.888462	330	40	541713	227707	FALSE	Reported = Predicted
1554	SRR1106571	SRR1106571	Enteritidis	1,9,12:g,m:–	Infantis	6,7,14:r:1,5	Infantis|Senegal	2	C1	r	1,5	83	22	39	Infantis	0.871795	32	49	Infantis	1	330	48	476215	216586	FALSE	Type 1: Incorrect Reported serovar
1555	SRR1106572	SRR1106572	Enteritidis	1,9,12:g,m:–	Enteritidis	1,9,12:g,m:–	Blegdam|Dublin|Enteritidis|Gueuletapee|Hillingdon|Kiel|Moscow|Naestved|Nitra|Rostock|II 9,46:g,[m],[s],t:[e,n,x]	11	D1	g,m	-	1008	17	601	Enteritidis	0.986667	11	260	Enteritidis	0.888462	330	48	397433	175008	FALSE	Reported = Predicted
1556	SRR1106573	SRR1106573	Enteritidis	1,9,12:g,m:–	Enteritidis	1,9,12:g,m:–	Blegdam|Dublin|Enteritidis|Gueuletapee|Hillingdon|Kiel|Moscow|Naestved|Nitra|Rostock|II 9,46:g,[m],[s],t:[e,n,x]	11	D1	g,m	-	1009	17	601	Enteritidis	0.986667	11	260	Enteritidis	0.888462	330	48	541891	183398	FALSE	Reported = Predicted
1557	SRR1106574	SRR1106574	Enteritidis	1,9,12:g,m:–	Enteritidis	1,9,12:g,m:–	Blegdam|Dublin|Enteritidis|Gueuletapee|Hillingdon|Kiel|Moscow|Naestved|Nitra|Rostock|II 9,46:g,[m],[s],t:[e,n,x]	11	D1	g,m	-	1007	17	601	Enteritidis	0.986667	11	260	Enteritidis	0.888462	330	45	650055	183397	FALSE	Reported = Predicted
1558	SRR1106575	SRR1106575	Derby	1,4,[5],12:f,g:[1,2]	Derby	1,4,[5],12:f,g:[1,2]	Agona|Budapest|Derby	3	B	f,g	-	1010	43	19	Derby	0.947368	40	20	Derby	0.95	330	74	413936	212693	FALSE	Reported = Predicted
1559	SRR1106576	SRR1106576	Derby	1,4,[5],12:f,g:[1,2]	Derby	1,4,[5],12:f,g:[1,2]	Agona|Budapest|Derby	3	B	f,g	-	1011	43	19	Derby	0.947368	40	20	Derby	0.95	330	58	381874	223688	FALSE	Reported = Predicted
1560	SRR1106577	SRR1106577	Derby	1,4,[5],12:f,g:[1,2]	Derby	1,4,[5],12:f,g:[1,2]	Agona|Budapest|Derby	3	B	f,g	-	1012	43	19	Derby	0.947368	40	20	Derby	0.95	330	54	640735	307823	FALSE	Reported = Predicted
1561	SRR1106578	SRR1106578	Derby	1,4,[5],12:f,g:[1,2]	Derby	1,4,[5],12:f,g:[1,2]	Agona|Budapest|Derby	3	B	f,g	-	1011	43	19	Derby	0.947368	40	20	Derby	0.95	330	61	381874	215906	FALSE	Reported = Predicted
1562	SRR1106579	SRR1106579	Derby	1,4,[5],12:f,g:[1,2]	Derby	1,4,[5],12:f,g:[1,2]	Agona|Budapest|Derby	3	B	f,g	-	1013	43	19	Derby	0.947368	40	20	Derby	0.95	330	50	402237	239967	FALSE	Reported = Predicted
1563	SRR1106580	SRR1106580	Heidelberg	1,4,[5],12:r:1,2	Heidelberg	1,4,[5],12:r:1,2	Heidelberg	1	B	r	1,2	238	32	232	Heidelberg	0.922078	15	42	Heidelberg	0.904762	330	53	556758	202208	FALSE	Reported = Predicted
1564	SRR1106581	SRR1106581	Typhimurium	1,4,[5],12:i:1,2	Typhimurium	1,4,[5],12:i:1,2	Typhimurium	1	B	i	1,2	1014	5	606	Typhimurium	0.92869	19	576	Typhimurium	0.836806	330	89	449109	152900	FALSE	Reported = Predicted
1565	SRR1106582	SRR1106582	Schwarzengrund	d 1,4,12,27:d:1,7	Schwarzengrund	d 1,4,12,27:d:1,7	Schwarzengrund	1	B	d	1,7	1015	93	46	Schwarzengrund	0.755556	96	25	Schwarzengrund	0.6	330	55	407624	219346	FALSE	Reported = Predicted
1566	SRR1106583	SRR1106583	Schwarzengrund	d 1,4,12,27:d:1,7	Schwarzengrund	d 1,4,12,27:d:1,7	Schwarzengrund	1	B	d	1,7	1016	93	46	Schwarzengrund	0.755556	96	25	Schwarzengrund	0.6	330	59	488974	203804	FALSE	Reported = Predicted
1567	SRR1106584	SRR1106584	Kentucky	8,20:i:z6	Kentucky	8,20:i:z6	Kentucky	1	C2-C3	i	z6	77	11	165	Kentucky	0.933333	152	169	Kentucky	1	329	87	304071	112339	FALSE	Reported = Predicted
1568	SRR1106585	SRR1106585	Kentucky	8,20:i:z6	Kentucky	8,20:i:z6	Kentucky	1	C2-C3	i	z6	485	11	165	Kentucky	0.933333	152	169	Kentucky	1	330	67	413316	162761	FALSE	Reported = Predicted
1569	SRR1106586	SRR1106586	Ohio	6,7,14:b:l,w	Ohio	6,7,14:b:l,w	Ohio	1	C1	b	l,w	1017	88	17	Ohio	0.882353	329	9	Ohio	1	330	53	423251	181567	FALSE	Reported = Predicted
1570	SRR1106587	SRR1106587	Hadar	6,8:z10:e,n,x	Infantis	6,7,14:r:1,5	Infantis|Senegal	2	C1	r	1,5	1018	22	39	Infantis	0.871795	32	49	Infantis	1	330	70	430451	158552	FALSE	Type 1: Incorrect Reported serovar
1571	SRR1106588	SRR1106588	Typhimurium var. Copenhagen	1,4,[5],12:i:1,2	Typhimurium	1,4,[5],12:i:1,2	Typhimurium	1	B	i	1,2	1019	5	606	Typhimurium	0.92869	19	576	Typhimurium	0.836806	330	84	449186	173322	FALSE	Type 2: Serovar variant detected
1572	SRR1106589	SRR1106589	Albany	8,20:z4,z24:–	Albany	8,20:z4,z24:–	Albany|Duesseldorf	2	C2-C3	z4,z24	-	907	64	20	Albany	0.9	292	9	Albany	1	330	64	487898	191689	FALSE	Reported = Predicted
1573	SRR1106590	SRR1106590	Agona	1,4,[5],12:f,g,s:[1,2]	Agona	1,4,[5],12:f,g,s:[1,2]	Agona|Budapest|Derby	3	B	f,g,s	-	1020	9	177	Agona	0.971751	13	32	Agona	1	330	61	397777	191754	FALSE	Reported = Predicted
1574	SRR1106591	SRR1106591	Kentucky	8,20:i:z6	Kentucky	8,20:i:z6	Kentucky	1	C2-C3	i	z6	1023	11	165	Kentucky	0.933333	152	169	Kentucky	1	330	101	335572	104055	FALSE	Reported = Predicted
1575	SRR1106593	SRR1106593	Berta	1,9,12:[f],g,[t]:–	Berta	1,9,12:[f],g,[t]:–	Berta|Wernigerode	2	D1	f,g,t	-	1022	68	22	Berta	0.681818	435	5	Berta	1	330	66	349105	154050	FALSE	Reported = Predicted
1576	SRR1170895	SRR1170895	Newport	6,8,20:e,h:1,2	Newport	6,8,20:e,h:1,2	Bardo|Newport	2	C2-C3	e,h	1,2	644	96	10	Newport	0.9	46	177	Newport	0.983051	330	30	797302	404147	FALSE	Reported = Predicted
1577	SRR1106595	SRR1106595	Senftenberg	1,3,19:g,[s],t:–	Senftenberg	1,3,19:g,[s],t:–	Senftenberg	1	E4	g,[s],t	-	1024	35	118	Senftenberg	0.948718	14	29	Senftenberg	1	330	76	287575	134462	FALSE	Reported = Predicted
1578	SRR1106596	SRR1106596	Typhimurium var. Copenhagen	1,4,[5],12:i:1,2	Typhimurium	1,4,[5],12:i:1,2	Typhimurium	1	B	i	1,2	1025	5	606	Typhimurium	0.92869	19	576	Typhimurium	0.836806	330	94	449303	158626	FALSE	Type 2: Serovar variant detected
1579	SRR1106597	SRR1106597	Typhimurium var. Copenhagen	1,4,[5],12:i:1,2	Typhimurium	1,4,[5],12:i:1,2	Typhimurium	1	B	i	1,2	1027	5	606	Typhimurium	0.92869	19	576	Typhimurium	0.836806	330	76	470948	171817	FALSE	Type 2: Serovar variant detected
1580	SRR1106598	SRR1106598	Kentucky	8,20:i:z6	Kentucky	8,20:i:z6	Kentucky	1	C2-C3	i	z6	1026	11	165	Kentucky	0.933333	152	169	Kentucky	1	330	104	463561	122580	FALSE	Reported = Predicted
1581	SRR1171416	SRR1171416	Newport	6,8,20:e,h:1,2	Newport	6,8,20:e,h:1,2	Bardo|Newport	2	C2-C3	e,h	1,2	1396	49	100	Newport	0.978947	118				330	44	695182	408776	FALSE	Reported = Predicted
1582	SRR1106600	SRR1106600	Anatum	3,{10}{15}{15:,34} e,h:1,6	Anatum	3,{10}{15}{15:,34} e,h:1,6	Anatum|Hayindogo	2	E1	e,h	1,6	1029	13	110	Anatum	0.925234	64	19	Anatum	0.842105	330	45	392887	193993	FALSE	Reported = Predicted
1583	SRR1106601	SRR1106601	Typhimurium var. Copenhagen	1,4,[5],12:i:1,2	Typhimurium	1,4,[5],12:i:1,2	Typhimurium	1	B	i	1,2	1030	5	606	Typhimurium	0.92869	19	576	Typhimurium	0.836806	330	158	284758	79495	FALSE	Type 2: Serovar variant detected
1584	SRR1106602	SRR1106602	Derby	1,4,[5],12:f,g:[1,2]	Derby	1,4,[5],12:f,g:[1,2]	Agona|Budapest|Derby	3	B	f,g	-	1031	43	19	Derby	0.947368	40	20	Derby	0.95	330	60	417181	225163	FALSE	Reported = Predicted
1585	SRR1106603	SRR1106603	Typhimurium var. Copenhagen	1,4,[5],12:i:1,2	Typhimurium	1,4,[5],12:i:1,2	Typhimurium	1	B	i	1,2	1032	5	606	Typhimurium	0.92869	19	576	Typhimurium	0.836806	330	88	449302	149629	FALSE	Type 2: Serovar variant detected
1586	SRR1106604	SRR1106604	Kentucky	8,20:i:z6	Kentucky	8,20:i:z6	Kentucky	1	C2-C3	i	z6	1033	11	165	Kentucky	0.933333	152	169	Kentucky	1	329	107	290475	99937	FALSE	Reported = Predicted
1587	SRR1106605	SRR1106605	Typhimurium	1,4,[5],12:i:1,2	Typhimurium	1,4,[5],12:i:1,2	Typhimurium	1	B	i	1,2	1034	5	606	Typhimurium	0.92869	19	576	Typhimurium	0.836806	330	81	420368	167833	FALSE	Reported = Predicted
1588	SRR1106606	SRR1106606	Derby	1,4,[5],12:f,g:[1,2]	Derby	1,4,[5],12:f,g:[1,2]	Agona|Budapest|Derby	3	B	f,g	-	1010	43	19	Derby	0.947368	40	20	Derby	0.95	330	60	903683	223653	FALSE	Reported = Predicted
1589	SRR1106607	SRR1106607	Agona	1,4,[5],12:f,g,s:[1,2]	Agona	1,4,[5],12:f,g,s:[1,2]	Agona|Budapest|Derby	3	B	f,g,s	-	1035	9	177	Agona	0.971751	13	32	Agona	1	330	57	360249	182388	FALSE	Reported = Predicted
1590	SRR1106608	SRR1106608	Typhimurium var. Copenhagen	1,4,[5],12:i:1,2	Typhimurium	1,4,[5],12:i:1,2	Typhimurium	1	B	i	1,2	1036	5	606	Typhimurium	0.92869	19	576	Typhimurium	0.836806	330	66	449175	178401	FALSE	Type 2: Serovar variant detected
1591	SRR1106609	SRR1106609	Kentucky	8,20:i:z6	Kentucky	8,20:i:z6	Kentucky	1	C2-C3	i	z6	1037	11	165	Kentucky	0.933333	152	169	Kentucky	1	330	110	444783	119502	FALSE	Reported = Predicted
1592	SRR1106610	SRR1106610	Berta	1,9,12:[f],g,[t]:–	Berta	1,9,12:[f],g,[t]:–	Berta|Wernigerode	2	D1	f,g,t	-	483	68	22	Berta	0.681818	435	5	Berta	1	330	59	550041	236831	FALSE	Reported = Predicted
1593	SRR1106611	SRR1106611	Hadar	6,8:z10:e,n,x	Hadar	6,8:z10:e,n,x	Hadar|Istanbul	2	C2-C3	z10	e,n,x	1038	31	61	Hadar	0.918033	33	39	Hadar	1	330	55	459421	200168	FALSE	Reported = Predicted
1594	SRR1107427	SRR1107427	Typhimurium var. Copenhagen	1,4,[5],12:i:1,2	Typhimurium	1,4,[5],12:i:1,2	Typhimurium	1	B	i	1,2	1039	5	606	Typhimurium	0.92869	19	576	Typhimurium	0.836806	330	67	608469	225890	FALSE	Type 2: Serovar variant detected
1595	SRR1107428	SRR1107428	Montevideo	6,7,14,[54]:g,m,[p],s:[1,2,7]	Montevideo	6,7,14,[54]:g,m,[p],s:[1,2,7]	Montevideo|Othmarschen|Plumaugat	3	C1	g,m,[p],s	-	1040	40	29	Montevideo	0.785714	138				330	32	744189	390744	FALSE	Reported = Predicted
1596	SRR1107429	SRR1107429	Hartford	6,7:y:e,n,x			Kikoma	1	I	y	e,n,x	1041	237	1	Hartford	1					330	78	463164	200888	FALSE	Type 5: Partial antigenic calls
1597	SRR1107431	SRR1107431	enterica missing		Muenchen	6,8:d:1,2		0	C2-C3	d	1,2	1042	18	45			112	76	Muenchen	0.986842	330	60	508742	257249	FALSE	Type 3: Ambiguous Reported serovar
1598	SRR1107432	SRR1107432	enterica missing		Typhimurium	1,4,[5],12:i:1,2	Typhimurium	1	B	i	1,2	830	5	606			19	576	Typhimurium	0.836806	330	53	522462	258155	FALSE	Type 3: Ambiguous Reported serovar
1599	SRR1107433	SRR1107433	Heidelberg	1,4,[5],12:r:1,2	Heidelberg	1,4,[5],12:r:1,2	Heidelberg	1	B	r	1,2	238	32	232	Heidelberg	0.922078	15	42	Heidelberg	0.904762	330	44	752396	231407	FALSE	Reported = Predicted
1600	SRR1107434	SRR1107434	Javiana	1,9,12:l,z28:1,5	Javiana	1,9,12:l,z28:1,5	Itami|Javiana|II 9,12:l,z28:1,5:z42	3	D1	l,z28	1,5	1043	91	33	Javiana	0.848485	24	22	Javiana	0.863636	330	17	780723	499788	FALSE	Reported = Predicted
1601	SRR1107435	SRR1107435	Cerro	6,14,18:z4,z23:[1,5]	Cerro	6,14,18:z4,z23:[1,5]	Cerro|II 18:z4,z23:-|IIIa 18:z4,z23:-	3	K	z4,z23	-	1044	227	3	Cerro	1	1291				330	81	364657	180101	FALSE	Reported = Predicted
1602	SRR1107436	SRR1107436	Senftenberg	1,3,19:g,[s],t:–	Senftenberg	1,3,19:g,[s],t:–	Senftenberg	1	E4	g,[s],t	-	1045	35	118	Senftenberg	0.948718	14	29	Senftenberg	1	330	50	466388	262189	FALSE	Reported = Predicted
1603	SRR1107437	SRR1107437	IV 43:z4,z23:-	IV 43:z4,z23:-	IV 43:z4,z23:-	IV 43:z4,z23:-	Farmingdale|II 43:z4,z23:-|IIIa 43:z4,z23:-|IV 43:z4,z23:-	4	U	z4,z23	-	1046	137	5	IV 43:z4,z23:- (Houten)	0.8	958				330	69	379907	198776	FALSE	Type 6: Ambiguous predicted serovar
1604	SRR1107438	SRR1107438	Typhimurium	1,4,[5],12:i:1,2	Typhimurium	1,4,[5],12:i:1,2	Typhimurium	1	B	i	1,2	1047	5	606	Typhimurium	0.92869	213	576	Typhimurium	0.836806	330	51	520929	223649	FALSE	Reported = Predicted
1605	SRR1107459	SRR1107459	IV Rough:z4,z23:-	IV Rough:z4,z23:-	IV 43:z4,z23:-	IV 43:z4,z23:-	Farmingdale|II 43:z4,z23:-|IIIa 43:z4,z23:-|IV 43:z4,z23:-	4	U	z4,z23	-	1048	238	1	IV Rough:z4,z23:-	1					330	58	547904	339409	FALSE	Type 5: Partial antigenic calls
1606	SRR1107461	SRR1107461	Dublin	1,9,12[Vi]:g,p:–	Dublin	1,9,12[Vi]:g,p:–	Blegdam|Dublin|Enteritidis|Gueuletapee|Hillingdon|Kiel|Moscow|Naestved|Nitra|Rostock|II 9,46:g,[m],[s],t:[e,n,x]	11	D1	g,p	-	362	36	39	Dublin	0.897436	10	125	Dublin	0.92	330	33	561216	378156	FALSE	Reported = Predicted
1607	SRR1107462	SRR1107462	Thompson	6,7,14:k:1,5	Thompson	6,7,14:k:1,5	Abaetetuba|Thompson	2	C1	k	1,5	1049	29	42	Thompson	0.857143	26	23	Thompson	0.913043	330	27	743915	396833	FALSE	Reported = Predicted
1608	SRR1107463	SRR1107463	Mgulani	38:i:1,2	Mgulani	38:i:1,2	Mgulani	1	P	i	1,2	1050	239	5	Mgulani	0.6					330	38	590416	344846	FALSE	Reported = Predicted
1609	SRR1107464	SRR1107464	Westminster	3,{10}{15}:b:z35	Westminster	3,{10}{15}:b:z35	Chittagong|Westminster	2	E1	b	z35	1051	240	2	Westminster	1					330	54	399025	219128	FALSE	Reported = Predicted
1610	SRR1107465	SRR1107465	Teko	[1],6,14,[25]:d:e,n,z15	Teko	[1],6,14,[25]:d:e,n,z15	Teko	1	H	d	e,n,z15	1052	241	4	Teko	0.75					330	33	506633	392085	FALSE	Reported = Predicted
1611	SRR1107466	SRR1107466	enterica missing		Muenchen	6,8:d:1,2		0	C2-C3	d	1,2	1042	18	45			112	76	Muenchen	0.986842	330	45	1201044	449522	FALSE	Type 3: Ambiguous Reported serovar
1612	SRR1107467	SRR1107467	enterica missing		Muenchen	6,8:d:1,2		0	C2-C3	d	1,2	1053	18	45			112	76	Muenchen	0.986842	330	49	763299	401128	FALSE	Type 3: Ambiguous Reported serovar
1613	SRR1107468	SRR1107468	Rubislaw	11:r:e,n,x	Rubislaw	11:r:e,n,x	Rubislaw	1	F	r	e,n,x	1054	115	14	Rubislaw	0.909091	1575				330	70	637931	375603	FALSE	Reported = Predicted
1614	SRR1107473	SRR1107473	enterica missing		Bareilly	6,7,14:y:1,5	Bareilly|Solt	2	C1	y	1,5	1055	84	6							330	62	501814	189915	FALSE	Type 3: Ambiguous Reported serovar
1615	SRR1107474	SRR1107474	Poona	1,13,22:z:1,6	Poona	1,13,22:z:1,6	Farmsen|Poona	2	G	z	1,6	1056	242	1	Poona	1					330	35	744451	314140	FALSE	Reported = Predicted
1616	SRR1107475	SRR1107475	Lille	6,7,14:z38:–	Lille	6,7,14:z38:–	Lene|Lille	2	C1	z38	-	1057	243	5	Lille	0.8	297	2	Lille	1	330	62	397247	154872	FALSE	Reported = Predicted
1617	SRR1107476	SRR1107476	Mbandaka	6,7,14:z10:e,n,z15	Mbandaka	6,7,14:z10:e,n,z15	Mbandaka	1	C1	z10	e,n,z15	1058	27	58	Mbandaka	0.87931	413	14	Mbandaka	1	330	58	566584	185421	FALSE	Reported = Predicted
1618	SRR1107478	SRR1107478	Typhimurium	1,4,[5],12:i:1,2	Typhimurium	1,4,[5],12:i:1,2	Typhimurium	1	B	i	1,2	1059	5	606	Typhimurium	0.92869	19	576	Typhimurium	0.836806	330	53	599918	223076	FALSE	Reported = Predicted
1619	SRR1107480	SRR1107480	Thompson	6,7,14:k:1,5	Thompson	6,7,14:k:1,5	Abaetetuba|Thompson	2	C1	k	1,5	1060	244	2	Anatum	0.5	1562				330	42	609743	312282	FALSE	Reported = Predicted
1620	SRR1175828	SRR1175828	Newport	6,8,20:e,h:1,2	Newport	6,8,20:e,h:1,2	Bardo|Newport	2	C2-C3	e,h	1,2	1432	49	100	Newport	0.978947	5				330	41	531767	344359	FALSE	Reported = Predicted
1621	SRR1107483	SRR1107483	I 6,7:-:-	I 6,7:-:-	Lille	6,7,14:z38:–	Lene|Lille	2	C1	z38	-	1061	243	5	Lille	0.8	297	2	Lille	1	330	68	352854	147479	FALSE	Type 1: Incorrect Reported serovar
1622	SRR1107485	SRR1107485	Anatum	3,{10}{15}{15:,34} e,h:1,6			Daytona|Sharon	2	C1	k	1,6	1062	244	2	Anatum	0.5					303	865	59818	8502	FALSE	Type 7: Insufficient support for prediction
1623	SRR1177200	SRR1177200	Newport	6,8,20:e,h:1,2	Newport	6,8,20:e,h:1,2	Bardo|Newport	2	C2-C3	e,h	1,2	1445	49	100	Newport	0.978947	118				330	26	1400443	442778	FALSE	Reported = Predicted
1624	SRR1107489	SRR1107489	Coeln	1,4,[5],12:y:1,2	Coeln	1,4,[5],12:y:1,2	Coeln	1	B	y	1,2	1064	245	1	Coeln	1					330	28	1297821	502661	FALSE	Reported = Predicted
1625	SRR1107490	SRR1107490	Typhimurium	1,4,[5],12:i:1,2	Typhimurium	1,4,[5],12:i:1,2	Typhimurium	1	B	i	1,2	1059	5	606	Typhimurium	0.92869	19	576	Typhimurium	0.836806	330	52	599918	223054	FALSE	Reported = Predicted
1626	SRR1107841	SRR1107841	Weltevreden	3,{10}{15}:r:z6	Weltevreden	3,{10}{15}:r:z6	Weltevreden	1	E1	r	z6	1065	26	70							300	914	106181	19600	FALSE	Type 4: Poor quality of in silico analysis (poor WGS)
1627	SRR1107844	SRR1107844	IIIa 9,12:-:1,5	IIIa 9,12:-:1,5	Javiana	1,9,12:l,z28:1,5	Itami|Javiana|II 9,12:l,z28:1,5:z42	3	D1	l,z28	1,5	28	19	3	Javiana	0.666667	1547	22	Javiana	0.863636	330	32	731412	394246	FALSE	Type 7: Insufficient support for prediction
1628	SRR1121561	SRR1121561	Montevideo	6,7,14,[54]:g,m,[p],s:[1,2,7]	Montevideo	6,7,14,[54]:g,m,[p],s:[1,2,7]	Montevideo|Othmarschen|Plumaugat	3	C1	g,m,[p],s	-	319	39	19	Montevideo	1	81	85	Montevideo	1	330	26	1632788	718460	FALSE	Reported = Predicted
1629	SRR1121735	SRR1121735	Javiana	1,9,12:l,z28:1,5	Javiana	1,9,12:l,z28:1,5	Itami|Javiana|II 9,12:l,z28:1,5:z42	3	D1	l,z28	1,5	1066	91	33	Javiana	0.848485	24	22	Javiana	0.863636	330	47	377398	200434	FALSE	Reported = Predicted
1630	SRR1121757	SRR1121757	Tennessee	6,7,14:z29:[1,2,7]	Tennessee	6,7,14:z29:[1,2,7]	Tennessee|II 6,7:z29:[z42]	2	C1	z29	-	395	82	53	Tennessee	1	319	3	Tennessee	1	330	26	869543	481474	FALSE	Reported = Predicted
1631	SRR1122483	SRR1122483	Javiana	1,9,12:l,z28:1,5	Javiana	1,9,12:l,z28:1,5	Itami|Javiana|II 9,12:l,z28:1,5:z42	3	D1	l,z28	1,5	1067	91	33	Javiana	0.848485	24	22	Javiana	0.863636	330	52	406632	229023	FALSE	Reported = Predicted
1632	SRR1122484	SRR1122484	Javiana	1,9,12:l,z28:1,5	Javiana	1,9,12:l,z28:1,5	Itami|Javiana|II 9,12:l,z28:1,5:z42	3	D1	l,z28	1,5	1068	91	33	Javiana	0.848485	24	22	Javiana	0.863636	330	46	487556	299288	FALSE	Reported = Predicted
1633	SRR1122485	SRR1122485	Javiana	1,9,12:l,z28:1,5	Javiana	1,9,12:l,z28:1,5	Itami|Javiana|II 9,12:l,z28:1,5:z42	3	D1	l,z28	1,5	1069	246	1	Javiana	1	371	22	Javiana	0.863636	330	56	435658	210563	FALSE	Reported = Predicted
1634	SRR1122486	SRR1122486	Javiana	1,9,12:l,z28:1,5	Javiana	1,9,12:l,z28:1,5	Itami|Javiana|II 9,12:l,z28:1,5:z42	3	D1	l,z28	1,5	1068	91	33	Javiana	0.848485	24	22	Javiana	0.863636	330	45	578713	394114	FALSE	Reported = Predicted
1635	SRR1122488	SRR1122488	Newport	6,8,20:e,h:1,2	Muenchen	6,8:d:1,2		0	C2-C3	d	1,2	1070	18	45	Muenchen	0.864865	112	76	Muenchen	0.986842	330	143	505262	157246	FALSE	Type 1: Incorrect Reported serovar
1636	SRR1122489	SRR1122489	Newport	6,8,20:e,h:1,2	Muenchen	6,8:d:1,2		0	C2-C3	d	1,2	1070	18	45	Muenchen	0.864865	112	76	Muenchen	0.986842	330	74	558193	218913	FALSE	Type 1: Incorrect Reported serovar
1637	SRR1122490	SRR1122490	Enteritidis	1,9,12:g,m:–	Enteritidis	1,9,12:g,m:–	Blegdam|Dublin|Enteritidis|Gueuletapee|Hillingdon|Kiel|Moscow|Naestved|Nitra|Rostock|II 9,46:g,[m],[s],t:[e,n,x]	11	D1	g,m	-	1071	17	601	Enteritidis	0.986667	11	260	Enteritidis	0.888462	330	42	641036	227672	FALSE	Reported = Predicted
1638	SRR1122491	SRR1122491	Enteritidis	1,9,12:g,m:–	Enteritidis	1,9,12:g,m:–	Blegdam|Dublin|Enteritidis|Gueuletapee|Hillingdon|Kiel|Moscow|Naestved|Nitra|Rostock|II 9,46:g,[m],[s],t:[e,n,x]	11	D1	g,m	-	1072	17	601	Enteritidis	0.986667	11	260	Enteritidis	0.888462	330	43	403702	227913	FALSE	Reported = Predicted
1639	SRR1122492	SRR1122492	Enteritidis	1,9,12:g,m:–	Enteritidis	1,9,12:g,m:–	Blegdam|Dublin|Enteritidis|Gueuletapee|Hillingdon|Kiel|Moscow|Naestved|Nitra|Rostock|II 9,46:g,[m],[s],t:[e,n,x]	11	D1	g,m	-	1073	17	601	Enteritidis	0.986667	11	260	Enteritidis	0.888462	330	100	397651	170947	FALSE	Reported = Predicted
1640	SRR1122493	SRR1122493	Dublin	1,9,12[Vi]:g,p:–	Dublin	1,9,12[Vi]:g,p:–	Blegdam|Dublin|Enteritidis|Gueuletapee|Hillingdon|Kiel|Moscow|Naestved|Nitra|Rostock|II 9,46:g,[m],[s],t:[e,n,x]	11	D1	g,p	-	1074	36	39	Dublin	0.897436	10	125	Dublin	0.92	330	56	378815	181967	FALSE	Reported = Predicted
1641	SRR1122494	SRR1122494	Dublin	1,9,12[Vi]:g,p:–	Uganda	3,{10}{15}:l,z13:1,5	Stuivenberg|Uganda|II 3,10:l,z28:1,5	3	E1	l,z13	1,5	1075	170	11	Uganda	0.727273	684	8	Uganda	0.5	330	74	357566	158437	FALSE	Type 7: Insufficient support for prediction
1642	SRR1122495	SRR1122495	Heidelberg	1,4,[5],12:r:1,2	Heidelberg	1,4,[5],12:r:1,2	Heidelberg	1	B	r	1,2	1076	32	232	Heidelberg	0.922078	15	42	Heidelberg	0.904762	330	64	358599	156778	FALSE	Reported = Predicted
1643	SRR1122496	SRR1122496	Heidelberg	1,4,[5],12:r:1,2	Heidelberg	1,4,[5],12:r:1,2	Heidelberg	1	B	r	1,2	1076	32	232	Heidelberg	0.922078	15	42	Heidelberg	0.904762	330	79	302186	137907	FALSE	Reported = Predicted
1644	SRR1122498	SRR1122498	Heidelberg	1,4,[5],12:r:1,2	Heidelberg	1,4,[5],12:r:1,2	Heidelberg	1	B	r	1,2	238	32	232	Heidelberg	0.922078	15	42	Heidelberg	0.904762	330	51	474246	214898	FALSE	Reported = Predicted
1645	SRR1122499	SRR1122499	Heidelberg	1,4,[5],12:r:1,2	Heidelberg	1,4,[5],12:r:1,2	Heidelberg	1	B	r	1,2	238	32	232	Heidelberg	0.922078	15	42	Heidelberg	0.904762	330	48	474180	201936	FALSE	Reported = Predicted
1646	SRR1122500	SRR1122500	Typhimurium var. Copenhagen	1,4,[5],12:i:1,2	Typhimurium	1,4,[5],12:i:1,2	Typhimurium	1	B	i	1,2	1039	5	606	Typhimurium	0.92869	19	576	Typhimurium	0.836806	330	92	376440	171165	FALSE	Type 2: Serovar variant detected
1647	SRR1122501	SRR1122501	Typhimurium var. Copenhagen	1,4,[5],12:i:1,2	Typhimurium	1,4,[5],12:i:1,2	Typhimurium	1	B	i	1,2	1077	5	606	Typhimurium	0.92869	19	576	Typhimurium	0.836806	329	96	375837	185035	FALSE	Type 2: Serovar variant detected
1648	SRR1122502	SRR1122502	Typhimurium	1,4,[5],12:i:1,2	Montevideo	6,7,14,[54]:g,m,[p],s:[1,2,7]	Montevideo|Othmarschen|Plumaugat	3	C1	g,m,[p],s	-	1078	40	29	Montevideo	0.785714	138				330	48	448154	190769	FALSE	Type 1: Incorrect Reported serovar
1649	SRR1122503	SRR1122503	Typhimurium	1,4,[5],12:i:1,2	Typhimurium	1,4,[5],12:i:1,2	Typhimurium	1	B	i	1,2	1077	5	606	Typhimurium	0.92869	19	576	Typhimurium	0.836806	330	95	388361	170050	FALSE	Reported = Predicted
1650	SRR1122504	SRR1122504	Typhimurium	1,4,[5],12:i:1,2	Enteritidis	1,9,12:g,m:–	Blegdam|Dublin|Enteritidis|Gueuletapee|Hillingdon|Kiel|Moscow|Naestved|Nitra|Rostock|II 9,46:g,[m],[s],t:[e,n,x]	11	D1	g,m	-	1079	17	601	Enteritidis	0.986667	11	260	Enteritidis	0.888462	330	42	762091	225341	FALSE	Type 1: Incorrect Reported serovar
1651	SRR1122505	SRR1122505	Typhimurium	1,4,[5],12:i:1,2	Montevideo	6,7,14,[54]:g,m,[p],s:[1,2,7]	Montevideo|Othmarschen|Plumaugat	3	C1	g,m,[p],s	-	818	40	29	Montevideo	0.785714	138				330	41	390052	216860	FALSE	Type 1: Incorrect Reported serovar
1652	SRR1122506	SRR1122506	Typhimurium	1,4,[5],12:i:1,2	Kentucky	8,20:i:z6	Kentucky	1	C2-C3	i	z6	713	11	165	Kentucky	0.933333	152	169	Kentucky	1	330	64	463561	234161	FALSE	Type 1: Incorrect Reported serovar
1653	SRR1122507	SRR1122507	Typhimurium	1,4,[5],12:i:1,2	Typhimurium	1,4,[5],12:i:1,2	Typhimurium	1	B	i	1,2	1081	5	606	Typhimurium	0.92869	19	576	Typhimurium	0.836806	330	89	344591	128331	FALSE	Reported = Predicted
1654	SRR1122508	SRR1122508	Typhimurium	1,4,[5],12:i:1,2	Typhimurium	1,4,[5],12:i:1,2	Typhimurium	1	B	i	1,2	1080	5	606	Typhimurium	0.92869	19	576	Typhimurium	0.836806	330	95	440634	149626	FALSE	Reported = Predicted
1655	SRR1122509	SRR1122509	Typhimurium	1,4,[5],12:i:1,2	Typhimurium	1,4,[5],12:i:1,2	Typhimurium	1	B	i	1,2	778	5	606	Typhimurium	0.92869	19	576	Typhimurium	0.836806	330	74	351401	172258	FALSE	Reported = Predicted
1656	SRR1122510	SRR1122510	Heidelberg	1,4,[5],12:r:1,2	Heidelberg	1,4,[5],12:r:1,2	Heidelberg	1	B	r	1,2	1082	32	232	Heidelberg	0.922078	15	42	Heidelberg	0.904762	330	95	411826	178778	FALSE	Reported = Predicted
1657	SRR1122511	SRR1122511	Heidelberg	1,4,[5],12:r:1,2	Heidelberg	1,4,[5],12:r:1,2	Heidelberg	1	B	r	1,2	1083	32	232	Heidelberg	0.922078	15	42	Heidelberg	0.904762	330	50	556758	206293	FALSE	Reported = Predicted
1658	SRR1122512	SRR1122512	Heidelberg	1,4,[5],12:r:1,2	Anatum	3,{10}{15}{15:,34} e,h:1,6	Anatum|Hayindogo	2	E1	e,h	1,6	1084	13	110	Anatum	0.925234	64	19	Anatum	0.842105	330	164	717599	193986	FALSE	Type 1: Incorrect Reported serovar
1659	SRR1122513	SRR1122513	Heidelberg	1,4,[5],12:r:1,2	Heidelberg	1,4,[5],12:r:1,2	Heidelberg	1	B	r	1,2	693	32	232	Heidelberg	0.922078	15	42	Heidelberg	0.904762	330	75	474180	178466	FALSE	Reported = Predicted
1660	SRR1177201	SRR1177201	Newport	6,8,20:e,h:1,2	Newport	6,8,20:e,h:1,2	Bardo|Newport	2	C2-C3	e,h	1,2	259	44	139	Newport	0.920863	45	177	Newport	0.983051	330	30	1209404	699690	FALSE	Reported = Predicted
1661	SRR1177243	SRR1177243	Newport	6,8,20:e,h:1,2	Newport	6,8,20:e,h:1,2	Bardo|Newport	2	C2-C3	e,h	1,2	274	44	139	Newport	0.920863	45	177	Newport	0.983051	330	31	1202693	666899	FALSE	Reported = Predicted
1662	SRR1122517	SRR1122517	Gallinarum	1,9,12:–:–	Braenderup	6,7,14:e,h:e,n,z15	Braenderup	1	C1	e,h	e,n,z15	202	78	36	Braenderup	0.965517	22	23	Braenderup	0.913043	330	50	477572	200406	FALSE	Type 1: Incorrect Reported serovar
1663	SRR1122518	SRR1122518	Gallinarum	1,9,12:–:–	Gallinarum	1,9,12:–:–	Gallinarum	1	D1	-	-	1086	23	7	Gallinarum	1	92	260	Enteritidis	0.888462	330	47	432561	224246	FALSE	Reported = Predicted
1664	SRR1122541	SRR1122541	61:z35:-	61:z35:-	V 61:z35:-	V 61:z35:-	V 61:z35:-	1	O61	z35	-	1087	247	1	61:z35:-	1	975				323	53	371500	199012	FALSE	Reported = Predicted
1665	SRR1122542	SRR1122542	1,13,22:i:-	1,13,22:i:-	V 1,13,22:i:-	V 1,13,22:i:-	V 1,13,22:i:-	1	G	i	-	1090	249	1	1,13,22:i:-	1	1171				323	43	537166	212158	FALSE	Reported = Predicted
1666	SRR1122543	SRR1122543	1,40:z35:-	1,40:z35:-	V 1,40:z35:-	V 1,40:z35:-	V 1,40:z35:-	1	R	z35	-	1088	248	2			977				322	59	504558	161717	FALSE	Type 3: Ambiguous Reported serovar
1667	SRR1122543	SRR1122543	1,40:z35:-	1,40:z35:-	V 1,40:z35:-	V 1,40:z35:-	V 1,40:z35:-	1	R	z35	-	1088	248	2			977				322	59	504558	161717	FALSE	Type 3: Ambiguous Reported serovar
1668	SRR1122544	SRR1122544	Enteritidis	1,9,12:g,m:–	Enteritidis	1,9,12:g,m:–	Blegdam|Dublin|Enteritidis|Gueuletapee|Hillingdon|Kiel|Moscow|Naestved|Nitra|Rostock|II 9,46:g,[m],[s],t:[e,n,x]	11	D1	g,m	-	1091	17	601	Enteritidis	0.986667	11	260	Enteritidis	0.888462	330	47	406101	195981	FALSE	Reported = Predicted
1669	SRR1122545	SRR1122545	Enteritidis	1,9,12:g,m:–	Enteritidis	1,9,12:g,m:–	Blegdam|Dublin|Enteritidis|Gueuletapee|Hillingdon|Kiel|Moscow|Naestved|Nitra|Rostock|II 9,46:g,[m],[s],t:[e,n,x]	11	D1	g,m	-	1089	17	601	Enteritidis	0.986667	11	260	Enteritidis	0.888462	330	52	375762	175020	FALSE	Reported = Predicted
1670	SRR1122546	SRR1122546	Enteritidis	1,9,12:g,m:–	Enteritidis	1,9,12:g,m:–	Blegdam|Dublin|Enteritidis|Gueuletapee|Hillingdon|Kiel|Moscow|Naestved|Nitra|Rostock|II 9,46:g,[m],[s],t:[e,n,x]	11	D1	g,m	-	22	17	601	Enteritidis	0.986667	11	260	Enteritidis	0.888462	330	48	401709	227672	FALSE	Reported = Predicted
1671	SRR1122547	SRR1122547	Enteritidis	1,9,12:g,m:–	Enteritidis	1,9,12:g,m:–	Blegdam|Dublin|Enteritidis|Gueuletapee|Hillingdon|Kiel|Moscow|Naestved|Nitra|Rostock|II 9,46:g,[m],[s],t:[e,n,x]	11	D1	g,m	-	22	17	601	Enteritidis	0.986667	11	260	Enteritidis	0.888462	330	42	397780	195730	FALSE	Reported = Predicted
1672	SRR1122548	SRR1122548	Enteritidis	1,9,12:g,m:–	Enteritidis	1,9,12:g,m:–	Blegdam|Dublin|Enteritidis|Gueuletapee|Hillingdon|Kiel|Moscow|Naestved|Nitra|Rostock|II 9,46:g,[m],[s],t:[e,n,x]	11	D1	g,m	-	476	17	601	Enteritidis	0.986667	11	260	Enteritidis	0.888462	330	45	403575	191765	FALSE	Reported = Predicted
1673	SRR1122549	SRR1122549	Enteritidis	1,9,12:g,m:–	Enteritidis	1,9,12:g,m:–	Blegdam|Dublin|Enteritidis|Gueuletapee|Hillingdon|Kiel|Moscow|Naestved|Nitra|Rostock|II 9,46:g,[m],[s],t:[e,n,x]	11	D1	g,m	-	24	17	601	Enteritidis	0.986667	11	260	Enteritidis	0.888462	330	39	541121	195724	FALSE	Reported = Predicted
1674	SRR1122550	SRR1122550	Enteritidis	1,9,12:g,m:–	Enteritidis	1,9,12:g,m:–	Blegdam|Dublin|Enteritidis|Gueuletapee|Hillingdon|Kiel|Moscow|Naestved|Nitra|Rostock|II 9,46:g,[m],[s],t:[e,n,x]	11	D1	g,m	-	1092	17	601	Enteritidis	0.986667	11	260	Enteritidis	0.888462	330	42	655539	223539	FALSE	Reported = Predicted
1675	SRR1122551	SRR1122551	Enteritidis	1,9,12:g,m:–	Enteritidis	1,9,12:g,m:–	Blegdam|Dublin|Enteritidis|Gueuletapee|Hillingdon|Kiel|Moscow|Naestved|Nitra|Rostock|II 9,46:g,[m],[s],t:[e,n,x]	11	D1	g,m	-	22	17	601	Enteritidis	0.986667	11	260	Enteritidis	0.888462	330	43	964979	195730	FALSE	Reported = Predicted
1676	SRR1122552	SRR1122552	Enteritidis	1,9,12:g,m:–	Enteritidis	1,9,12:g,m:–	Blegdam|Dublin|Enteritidis|Gueuletapee|Hillingdon|Kiel|Moscow|Naestved|Nitra|Rostock|II 9,46:g,[m],[s],t:[e,n,x]	11	D1	g,m	-	24	17	601	Enteritidis	0.986667	11	260	Enteritidis	0.888462	330	42	403231	227873	FALSE	Reported = Predicted
1677	SRR1122553	SRR1122553	Enteritidis	1,9,12:g,m:–	Enteritidis	1,9,12:g,m:–	Blegdam|Dublin|Enteritidis|Gueuletapee|Hillingdon|Kiel|Moscow|Naestved|Nitra|Rostock|II 9,46:g,[m],[s],t:[e,n,x]	11	D1	g,m	-	1093	17	601	Enteritidis	0.986667	11	260	Enteritidis	0.888462	328	42	641270	195689	FALSE	Reported = Predicted
1678	SRR1122554	SRR1122554	Enteritidis	1,9,12:g,m:–	Enteritidis	1,9,12:g,m:–	Blegdam|Dublin|Enteritidis|Gueuletapee|Hillingdon|Kiel|Moscow|Naestved|Nitra|Rostock|II 9,46:g,[m],[s],t:[e,n,x]	11	D1	g,m	-	22	17	601	Enteritidis	0.986667	11	260	Enteritidis	0.888462	330	41	1155197	227817	FALSE	Reported = Predicted
1679	SRR1122555	SRR1122555	Enteritidis	1,9,12:g,m:–	Enteritidis	1,9,12:g,m:–	Blegdam|Dublin|Enteritidis|Gueuletapee|Hillingdon|Kiel|Moscow|Naestved|Nitra|Rostock|II 9,46:g,[m],[s],t:[e,n,x]	11	D1	g,m	-	1094	17	601	Enteritidis	0.986667	11	260	Enteritidis	0.888462	330	41	655721	225555	FALSE	Reported = Predicted
1680	SRR1122556	SRR1122556	Enteritidis	1,9,12:g,m:–	Enteritidis	1,9,12:g,m:–	Blegdam|Dublin|Enteritidis|Gueuletapee|Hillingdon|Kiel|Moscow|Naestved|Nitra|Rostock|II 9,46:g,[m],[s],t:[e,n,x]	11	D1	g,m	-	1096	17	601	Enteritidis	0.986667	11	260	Enteritidis	0.888462	330	40	799321	227726	FALSE	Reported = Predicted
1681	SRR1122557	SRR1122557	Enteritidis	1,9,12:g,m:–	Enteritidis	1,9,12:g,m:–	Blegdam|Dublin|Enteritidis|Gueuletapee|Hillingdon|Kiel|Moscow|Naestved|Nitra|Rostock|II 9,46:g,[m],[s],t:[e,n,x]	11	D1	g,m	-	1095	17	601	Enteritidis	0.986667	11	260	Enteritidis	0.888462	330	38	999082	350040	FALSE	Reported = Predicted
1682	SRR1122558	SRR1122558	Enteritidis	1,9,12:g,m:–	Enteritidis	1,9,12:g,m:–	Blegdam|Dublin|Enteritidis|Gueuletapee|Hillingdon|Kiel|Moscow|Naestved|Nitra|Rostock|II 9,46:g,[m],[s],t:[e,n,x]	11	D1	g,m	-	37	17	601	Enteritidis	0.986667	11	260	Enteritidis	0.888462	330	47	375764	175092	FALSE	Reported = Predicted
1683	SRR1122559	SRR1122559	Enteritidis	1,9,12:g,m:–	Enteritidis	1,9,12:g,m:–	Blegdam|Dublin|Enteritidis|Gueuletapee|Hillingdon|Kiel|Moscow|Naestved|Nitra|Rostock|II 9,46:g,[m],[s],t:[e,n,x]	11	D1	g,m	-	1093	17	601	Enteritidis	0.986667	11	260	Enteritidis	0.888462	330	45	403885	227764	FALSE	Reported = Predicted
1684	SRR1122560	SRR1122560	Enteritidis	1,9,12:g,m:–	Enteritidis	1,9,12:g,m:–	Blegdam|Dublin|Enteritidis|Gueuletapee|Hillingdon|Kiel|Moscow|Naestved|Nitra|Rostock|II 9,46:g,[m],[s],t:[e,n,x]	11	D1	g,m	-	1097	17	601	Enteritidis	0.986667	11	260	Enteritidis	0.888462	330	42	763535	217556	FALSE	Reported = Predicted
1685	SRR1122561	SRR1122561	Enteritidis	1,9,12:g,m:–	Enteritidis	1,9,12:g,m:–	Blegdam|Dublin|Enteritidis|Gueuletapee|Hillingdon|Kiel|Moscow|Naestved|Nitra|Rostock|II 9,46:g,[m],[s],t:[e,n,x]	11	D1	g,m	-	1099	17	601	Enteritidis	0.986667	11	260	Enteritidis	0.888462	330	48	375861	195646	FALSE	Reported = Predicted
1686	SRR1122562	SRR1122562	Enteritidis	1,9,12:g,m:–	Enteritidis	1,9,12:g,m:–	Blegdam|Dublin|Enteritidis|Gueuletapee|Hillingdon|Kiel|Moscow|Naestved|Nitra|Rostock|II 9,46:g,[m],[s],t:[e,n,x]	11	D1	g,m	-	1100	17	601	Enteritidis	0.986667	11	260	Enteritidis	0.888462	328	47	682367	195584	FALSE	Reported = Predicted
1687	SRR1122563	SRR1122563	4,[5],12:i:-	4,[5],12:i:-	I 4,[5],12:i:-	I 4,[5],12:i:-	I 4,[5],12:i:-	1	B	i	-	1098	5	606	Typhimurium	0.92869	19	576	Typhimurium	0.836806	330	72	524349	170361	FALSE	Reported = Predicted
1688	SRR1122564	SRR1122564	Typhimurium var. Copenhagen	1,4,[5],12:i:1,2	Typhimurium	1,4,[5],12:i:1,2	Typhimurium	1	B	i	1,2	463	5	606	Typhimurium	0.92869	19	576	Typhimurium	0.836806	330	80	449299	149860	FALSE	Type 2: Serovar variant detected
1689	SRR1122567	SRR1122567	Typhimurium var. Copenhagen	1,4,[5],12:i:1,2	Typhimurium	1,4,[5],12:i:1,2		0	D1	i	1,2	1101	5	606	Typhimurium	0.92869	19	576	Typhimurium	0.836806	330	119	368325	162416	FALSE	Type 2: Serovar variant detected
1690	SRR1122568	SRR1122568	Typhimurium	1,4,[5],12:i:1,2	Enteritidis	1,9,12:g,m:–	Blegdam|Dublin|Enteritidis|Gueuletapee|Hillingdon|Kiel|Moscow|Naestved|Nitra|Rostock|II 9,46:g,[m],[s],t:[e,n,x]	11	D1	g,m	-	106	17	601	Enteritidis	0.986667	11	260	Enteritidis	0.888462	330	44	404251	183317	FALSE	Type 1: Incorrect Reported serovar
1691	SRR1122569	SRR1122569	Typhimurium	1,4,[5],12:i:1,2	Typhimurium	1,4,[5],12:i:1,2	Typhimurium	1	B	i	1,2	1103	5	606	Typhimurium	0.92869	19	576	Typhimurium	0.836806	330	66	547449	185252	FALSE	Reported = Predicted
1692	SRR1177278	SRR1177278	Newport	6,8,20:e,h:1,2	Newport	6,8,20:e,h:1,2	Bardo|Newport	2	C2-C3	e,h	1,2	259	44	139	Newport	0.920863	45	177	Newport	0.983051	330	31	1305622	504177	FALSE	Reported = Predicted
1693	SRR1177284	SRR1177284	Newport	6,8,20:e,h:1,2	Newport	6,8,20:e,h:1,2	Bardo|Newport	2	C2-C3	e,h	1,2	1469	44	139	Newport	0.920863	45	177	Newport	0.983051	330	36	736015	380830	FALSE	Reported = Predicted
1694	SRR1177334	SRR1177334	Newport	6,8,20:e,h:1,2	Newport	6,8,20:e,h:1,2	Bardo|Newport	2	C2-C3	e,h	1,2	259	44	139	Newport	0.920863	45	177	Newport	0.983051	330	45	1251270	503826	FALSE	Reported = Predicted
1695	SRR1177542	SRR1177542	Newport	6,8,20:e,h:1,2	Newport	6,8,20:e,h:1,2	Bardo|Newport	2	C2-C3	e,h	1,2	1483	49	100	Newport	0.978947	118				330	37	592719	403150	FALSE	Reported = Predicted
1696	SRR1177567	SRR1177567	Newport	6,8,20:e,h:1,2	Newport	6,8,20:e,h:1,2	Bardo|Newport	2	C2-C3	e,h	1,2	259	44	139	Newport	0.920863	45	177	Newport	0.983051	330	48	870324	380829	FALSE	Reported = Predicted
1697	SRR1122576	SRR1122576	Montevideo	6,7,14,[54]:g,m,[p],s:[1,2,7]	Heidelberg	1,4,[5],12:r:1,2	Heidelberg	1	B	r	1,2	1083	32	232	Heidelberg	0.922078	15	42	Heidelberg	0.904762	330	46	448931	201625	FALSE	Type 1: Incorrect Reported serovar
1698	SRR1122577	SRR1122577	Kentucky	8,20:i:z6	Kentucky	8,20:i:z6		0	C2-C3		z6	426	11	165	Kentucky	0.933333	152	169	Kentucky	1	330	61	383547	188472	FALSE	Reported = Predicted
1699	SRR1122578	SRR1122578	Kentucky	8,20:i:z6	Typhimurium	1,4,[5],12:i:1,2	Typhimurium	1	B	i	1,2	1106	5	606	Typhimurium	0.92869	19	576	Typhimurium	0.836806	330	103	376440	143851	FALSE	Type 1: Incorrect Reported serovar
1700	SRR1122579	SRR1122579	Kentucky	8,20:i:z6	Kentucky	8,20:i:z6	Kentucky	1	C2-C3	i	z6	1107	11	165	Kentucky	0.933333	152	169	Kentucky	1	330	65	463553	192495	FALSE	Reported = Predicted
1701	SRR1122580	SRR1122580	Typhimurium var. Copenhagen	1,4,[5],12:i:1,2	Typhimurium	1,4,[5],12:i:1,2	Typhimurium	1	B	i	1,2	463	5	606	Typhimurium	0.92869	19	576	Typhimurium	0.836806	330	71	471206	170381	FALSE	Type 2: Serovar variant detected
1702	SRR1122581	SRR1122581	Enteritidis	1,9,12:g,m:–	Enteritidis	1,9,12:g,m:–	Blegdam|Dublin|Enteritidis|Gueuletapee|Hillingdon|Kiel|Moscow|Naestved|Nitra|Rostock|II 9,46:g,[m],[s],t:[e,n,x]	11	D1	g,m	-	1108	17	601	Enteritidis	0.986667	11	260	Enteritidis	0.888462	330	55	405981	183220	FALSE	Reported = Predicted
1703	SRR1122582	SRR1122582	Typhimurium	1,4,[5],12:i:1,2	Typhimurium	1,4,[5],12:i:1,2	Typhimurium	1	B	i	1,2	463	5	606	Typhimurium	0.92869	19	576	Typhimurium	0.836806	330	80	449303	158776	FALSE	Reported = Predicted
1704	SRR1122583	SRR1122583	4,12:d:-	4,12:d:-	I 4,[5],12:d:-	I 4,[5],12:d:-	I 4,[5],12:d:-	1	B	d	-	1109	250	7	4,12:d:-	0.428571	279				330	76	366951	154868	FALSE	Reported = Predicted
1705	SRR1122584	SRR1122584	Kentucky	8,20:i:z6	Kentucky	8,20:i:z6	Kentucky	1	C2-C3	i	z6	1110	11	165	Kentucky	0.933333	152	169	Kentucky	1	329	114	224215	97342	FALSE	Reported = Predicted
1706	SRR1122585	SRR1122585	Infantis	6,7,14:r:1,5	Infantis	6,7,14:r:1,5	Infantis|Senegal	2	C1	r	1,5	374	22	39	Infantis	0.871795	32	49	Infantis	1	330	52	423218	160067	FALSE	Reported = Predicted
1707	SRR1122586	SRR1122586	Enteritidis	1,9,12:g,m:–	Enteritidis	1,9,12:g,m:–	Blegdam|Dublin|Enteritidis|Gueuletapee|Hillingdon|Kiel|Moscow|Naestved|Nitra|Rostock|II 9,46:g,[m],[s],t:[e,n,x]	11	D1	g,m	-	37	17	601	Enteritidis	0.986667	11	260	Enteritidis	0.888462	330	46	406101	193713	FALSE	Reported = Predicted
1708	SRR1122587	SRR1122587	18:z4,z23:-	18:z4,z23:-	IIIa 18:z4,z23:-	IIIa 18:z4,z23:-	Cerro|II 18:z4,z23:-|IIIa 18:z4,z23:-	3	K	z4,z23	-	1114	171	4	18:z4,z23:-	1	869				330	92	281975	94138	FALSE	Type 6: Ambiguous predicted serovar
1709	SRR1122588	SRR1122588	Typhimurium	1,4,[5],12:i:1,2	Typhimurium	1,4,[5],12:i:1,2	Typhimurium	1	B	i	1,2	1113	5	606	Typhimurium	0.92869	19	576	Typhimurium	0.836806	330	75	449375	149747	FALSE	Reported = Predicted
1710	SRR1122589	SRR1122589	Hadar	6,8:z10:e,n,x	Hadar	6,8:z10:e,n,x	Hadar|Istanbul	2	C2-C3	z10	e,n,x	1112	31	61	Hadar	0.918033	33	39	Hadar	1	330	59	483202	223263	FALSE	Reported = Predicted
1711	SRR1122590	SRR1122590	Thompson	6,7,14:k:1,5	Thompson	6,7,14:k:1,5	Abaetetuba|Thompson	2	C1	k	1,5	58	29	42	Thompson	0.857143	26	23	Thompson	0.913043	330	45	380740	236748	FALSE	Reported = Predicted
1712	SRR1122591	SRR1122591	Kentucky	8,20:i:z6	Kentucky	8,20:i:z6	Kentucky	1	C2-C3	i	z6	1111	11	165	Kentucky	0.933333	152	169	Kentucky	1	330	101	382699	127142	FALSE	Reported = Predicted
1713	SRR1122592	SRR1122592	Worthington	1,13,23:z:l,w	Worthington	1,13,23:z:l,w	Worthington	1	G	z	l,w	1117	74	13	Worthington	1	592	5	Worthington	0.8	330	66	482485	208061	FALSE	Reported = Predicted
1714	SRR1122593	SRR1122593	Kentucky	8,20:i:z6	Kentucky	8,20:i:z6	Kentucky	1	C2-C3	i	z6	702	11	165	Kentucky	0.933333	152	169	Kentucky	1	330	96	737237	148476	FALSE	Reported = Predicted
1715	SRR1122594	SRR1122594	Kentucky	8,20:i:z6	Kentucky	8,20:i:z6	Kentucky	1	C2-C3	i	z6	1115	11	165	Kentucky	0.933333	152	169	Kentucky	1	330	74	357311	117364	FALSE	Reported = Predicted
1716	SRR1122595	SRR1122595	Typhimurium	1,4,[5],12:i:1,2	Typhimurium	1,4,[5],12:i:1,2	Typhimurium	1	B	i	1,2	1116	5	606	Typhimurium	0.92869	19	576	Typhimurium	0.836806	330	91	449317	127521	FALSE	Reported = Predicted
1717	SRR1122596	SRR1122596	Typhimurium var. Copenhagen	1,4,[5],12:i:1,2	Typhimurium	1,4,[5],12:i:1,2	Typhimurium	1	B	i	1,2	463	5	606	Typhimurium	0.92869	19	576	Typhimurium	0.836806	330	80	449370	149628	FALSE	Type 2: Serovar variant detected
1718	SRR1122597	SRR1122597	Hadar	6,8:z10:e,n,x	Hadar	6,8:z10:e,n,x	Hadar|Istanbul	2	C2-C3	z10	e,n,x	817	31	61	Hadar	0.918033	33	39	Hadar	1	330	64	368682	223983	FALSE	Reported = Predicted
1719	SRR1122598	SRR1122598	Albany	8,20:z4,z24:–	Albany	8,20:z4,z24:–	Albany|Duesseldorf	2	C2-C3	z4,z24	-	907	64	20	Albany	0.9	292	9	Albany	1	330	51	469462	200614	FALSE	Reported = Predicted
1720	SRR1122599	SRR1122599	Derby	1,4,[5],12:f,g:[1,2]	Derby	1,4,[5],12:f,g:[1,2]	Agona|Budapest|Derby	3	B	f,g	-	1119	43	19	Derby	0.947368	40	20	Derby	0.95	330	46	435461	307824	FALSE	Reported = Predicted
1721	SRR1177574	SRR1177574	Newport	6,8,20:e,h:1,2	Newport	6,8,20:e,h:1,2	Bardo|Newport	2	C2-C3	e,h	1,2	1494	44	139	Newport	0.920863	45	177	Newport	0.983051	330	28	1209308	504170	FALSE	Reported = Predicted
1722	SRR1122601	SRR1122601	Agona	1,4,[5],12:f,g,s:[1,2]	Agona	1,4,[5],12:f,g,s:[1,2]	Agona|Budapest|Derby	3	B	f,g,s	-	9	9	177	Agona	0.971751	13	32	Agona	1	330	73	360249	178194	FALSE	Reported = Predicted
1723	SRR1177609	SRR1177609	Newport	6,8,20:e,h:1,2	Newport	6,8,20:e,h:1,2	Bardo|Newport	2	C2-C3	e,h	1,2	259	44	139	Newport	0.920863	45	177	Newport	0.983051	330	34	1207391	452078	FALSE	Reported = Predicted
1724	SRR1122603	SRR1122603	Agona	1,4,[5],12:f,g,s:[1,2]	Agona	1,4,[5],12:f,g,s:[1,2]	Agona|Budapest|Derby	3	B	f,g,s	-	1120	9	177	Agona	0.971751	13	32	Agona	1	330	81	312867	113769	FALSE	Reported = Predicted
1725	SRR1122604	SRR1122604	Tennessee	6,7,14:z29:[1,2,7]	Tennessee	6,7,14:z29:[1,2,7]	Tennessee|II 6,7:z29:[z42]	2	C1	z29	-	1121	82	53	Tennessee	1	319	3	Tennessee	1	330	56	352302	184270	FALSE	Reported = Predicted
1726	SRR1122605	SRR1122605	Enteritidis	1,9,12:g,m:–	Enteritidis	1,9,12:g,m:–	Blegdam|Dublin|Enteritidis|Gueuletapee|Hillingdon|Kiel|Moscow|Naestved|Nitra|Rostock|II 9,46:g,[m],[s],t:[e,n,x]	11	D1	g,m	-	1122	17	601	Enteritidis	0.986667	11	260	Enteritidis	0.888462	330	52	595184	174846	FALSE	Reported = Predicted
1727	SRR1122606	SRR1122606	Enteritidis	1,9,12:g,m:–	Enteritidis	1,9,12:g,m:–		0	D1	g,m	z6	22	17	601	Enteritidis	0.986667	11	260	Enteritidis	0.888462	330	208	371683	132778	FALSE	Reported = Predicted
1728	SRR1122607	SRR1122607	Saintpaul	1,4,[5],12:e,h:1,2	Litchfield	6,8:l,v:1,2	Litchfield|Pakistan	2	C2-C3	l,v	1,2	1127	86	9	Litchfield	0.75	214	4	Litchfield	1	330	53	448142	138969	FALSE	Type 1: Incorrect Reported serovar
1729	SRR1122608	SRR1122608	Orion	3,{10}{15}{15:,34} y:1,5	Orion	3,{10}{15}{15:,34} y:1,5		0	E1		-	1125	129	4	Orion	0.75	639				330	46	382002	175351	FALSE	Reported = Predicted
1730	SRR1122609	SRR1122609	Kentucky	8,20:i:z6	Kentucky	8,20:i:z6	Kentucky	1	C2-C3	i	z6	1123	11	165	Kentucky	0.933333	152	169	Kentucky	1	330	72	357303	162761	FALSE	Reported = Predicted
1731	SRR1122610	SRR1122610	Bredeney	1,4,12,27:l,v:1,7	Bredeney	1,4,12,27:l,v:1,7	Bredeney	1	B	l,v	1,7	1124	93	46	Schwarzengrund	0.755556	241	25	Schwarzengrund	0.6	330	77	396602	160788	FALSE	Reported = Predicted
1732	SRR1122611	SRR1122611	Typhimurium var. Copenhagen	1,4,[5],12:i:1,2	Typhimurium	1,4,[5],12:i:1,2	Typhimurium	1	B	i	1,2	1126	5	606	Typhimurium	0.92869	19	576	Typhimurium	0.836806	330	78	349287	170540	FALSE	Type 2: Serovar variant detected
1733	SRR1122612	SRR1122612	Kentucky	8,20:i:z6	Kentucky	8,20:i:z6	Kentucky	1	C2-C3	i	z6	701	11	165	Kentucky	0.933333	152	169	Kentucky	1	330	99	323956	112809	FALSE	Reported = Predicted
1734	SRR1122613	SRR1122613	Hadar	6,8:z10:e,n,x	Typhimurium	1,4,[5],12:i:1,2	Typhimurium	1	B	i	1,2	1036	5	606	Typhimurium	0.92869	19	576	Typhimurium	0.836806	330	80	449309	173322	FALSE	Type 1: Incorrect Reported serovar
1735	SRR1122614	SRR1122614	Mbandaka	6,7,14:z10:e,n,z15	Hadar	6,8:z10:e,n,x	Hadar|Istanbul	2	C2-C3	z10	e,n,x	1128	31	61	Hadar	0.918033	33	39	Hadar	1	330	60	378652	200135	FALSE	Type 1: Incorrect Reported serovar
1736	SRR1122615	SRR1122615	Typhimurium var. Copenhagen	1,4,[5],12:i:1,2	Mbandaka	6,7,14:z10:e,n,z15	Mbandaka	1	C1	z10	e,n,z15	51	27	58	Mbandaka	0.87931	413	14	Mbandaka	1	329	86	387101	118902	FALSE	Type 1: Incorrect Reported serovar
1737	SRR1122617	SRR1122617	Thompson	6,7,14:k:1,5	Thompson	6,7,14:k:1,5	Abaetetuba|Thompson	2	C1	k	1,5	1129	29	42	Thompson	0.857143	26	23	Thompson	0.913043	330	61	379967	180485	FALSE	Reported = Predicted
1738	SRR1122618	SRR1122618	Infantis	6,7,14:r:1,5	Infantis	6,7,14:r:1,5	Infantis|Senegal	2	C1	r	1,5	374	22	39	Infantis	0.871795	32	49	Infantis	1	330	54	471412	181235	FALSE	Reported = Predicted
1739	SRR1122619	SRR1122619	Kentucky	8,20:i:z6	Kentucky	8,20:i:z6	Kentucky	1	C2-C3	i	z6	1130	11	165	Kentucky	0.933333	152	169	Kentucky	1	330	94	493799	187018	FALSE	Reported = Predicted
1740	SRR1122620	SRR1122620	Albany	8,20:z4,z24:–	Albany	8,20:z4,z24:–	Albany|Duesseldorf	2	C2-C3	z4,z24	-	907	64	20	Albany	0.9	292	9	Albany	1	330	34	536367	287512	FALSE	Reported = Predicted
1741	SRR1122621	SRR1122621	Senftenberg	1,3,19:g,[s],t:–	Senftenberg	1,3,19:g,[s],t:–	Senftenberg	1	E4	g,[s],t	-	89	35	118	Senftenberg	0.948718	14	29	Senftenberg	1	330	47	640657	231887	FALSE	Reported = Predicted
1742	SRR1122622	SRR1122622	Dublin	1,9,12[Vi]:g,p:–	Dublin	1,9,12[Vi]:g,p:–	Blegdam|Dublin|Enteritidis|Gueuletapee|Hillingdon|Kiel|Moscow|Naestved|Nitra|Rostock|II 9,46:g,[m],[s],t:[e,n,x]	11	D1	g,p	-	362	36	39	Dublin	0.897436	10	125	Dublin	0.92	329	58	482951	195706	FALSE	Reported = Predicted
1743	SRR1122623	SRR1122623	Senftenberg	1,3,19:g,[s],t:–	Senftenberg	1,3,19:g,[s],t:–	Senftenberg	1	E4	g,[s],t	-	1024	35	118	Senftenberg	0.948718	14	29	Senftenberg	1	329	73	422236	147223	FALSE	Reported = Predicted
1744	SRR1122624	SRR1122624	Schwarzengrund	d 1,4,12,27:d:1,7	Schwarzengrund	d 1,4,12,27:d:1,7	Schwarzengrund	1	B	d	1,7	466	93	46	Schwarzengrund	0.755556	96	25	Schwarzengrund	0.6	330	60	396940	167909	FALSE	Reported = Predicted
1745	SRR1177610	SRR1177610	Newport	6,8,20:e,h:1,2	Newport	6,8,20:e,h:1,2	Bardo|Newport	2	C2-C3	e,h	1,2	1502	44	139	Newport	0.920863	45	177	Newport	0.983051	330	34	849248	503885	FALSE	Reported = Predicted
1746	SRR1122626	SRR1122626	Typhimurium var. Copenhagen	1,4,[5],12:i:1,2	Typhimurium	1,4,[5],12:i:1,2	Typhimurium	1	B	i	1,2	1131	5	606	Typhimurium	0.92869	19	576	Typhimurium	0.836806	330	71	449264	162367	FALSE	Type 2: Serovar variant detected
1747	SRR1122627	SRR1122627	Typhimurium var. Copenhagen	1,4,[5],12:i:1,2	Typhimurium	1,4,[5],12:i:1,2	Typhimurium	1	B	i	1,2	463	5	606	Typhimurium	0.92869	19	576	Typhimurium	0.836806	330	77	449231	149834	FALSE	Type 2: Serovar variant detected
1748	SRR1122628	SRR1122628	Senftenberg	1,3,19:g,[s],t:–	Senftenberg	1,3,19:g,[s],t:–	Senftenberg	1	E4	g,[s],t	-	1133	35	118	Senftenberg	0.948718	14	29	Senftenberg	1	330	64	449069	236265	FALSE	Reported = Predicted
1749	SRR1122629	SRR1122629	6,7: l w:-	6,7: l w:-	Ohio	6,7,14:b:l,w	Ohio	1	C1	b	l,w	1132	88	17	Ohio	0.882353	329	9	Ohio	1	330	57	374427	154426	FALSE	Type 1: Incorrect Reported serovar
1750	SRR1177616	SRR1177616	Newport	6,8,20:e,h:1,2	Newport	6,8,20:e,h:1,2	Bardo|Newport	2	C2-C3	e,h	1,2	1504	44	139	Newport	0.920863	45	177	Newport	0.983051	330	33	828443	452080	FALSE	Reported = Predicted
1751	SRR1122631	SRR1122631	Hadar	6,8:z10:e,n,x	Hadar	6,8:z10:e,n,x	Hadar|Istanbul	2	C2-C3	z10	e,n,x	1134	31	61	Hadar	0.918033	33	39	Hadar	1	328	56	378512	200058	FALSE	Reported = Predicted
1752	SRR1122632	SRR1122632	8,20:-:z6	8,20:-:z6	Kentucky	8,20:i:z6		0	C2-C3		z6	1136	11	165	Kentucky	0.933333	152	169	Kentucky	1	330	73	380960	148515	FALSE	Type 5: Partial antigenic calls
1753	SRR1122633	SRR1122633	Senftenberg	1,3,19:g,[s],t:–	Senftenberg	1,3,19:g,[s],t:–	Senftenberg	1	E4	g,[s],t	-	89	35	118	Senftenberg	0.948718	14	29	Senftenberg	1	330	64	639871	204973	FALSE	Reported = Predicted
1754	SRR1122634	SRR1122634	Senftenberg	1,3,19:g,[s],t:–	Senftenberg	1,3,19:g,[s],t:–	Senftenberg	1	E4	g,[s],t	-	470	35	118	Senftenberg	0.948718	14	29	Senftenberg	1	330	63	365959	204173	FALSE	Reported = Predicted
1755	SRR1122635	SRR1122635	Typhimurium var. Copenhagen	1,4,[5],12:i:1,2	Typhimurium	1,4,[5],12:i:1,2	Typhimurium	1	B	i	1,2	718	5	606	Typhimurium	0.92869	19	576	Typhimurium	0.836806	330	87	232973	105544	FALSE	Type 2: Serovar variant detected
1756	SRR1122636	SRR1122636	Kentucky	8,20:i:z6	Kentucky	8,20:i:z6	Kentucky	1	C2-C3	i	z6	62	11	165	Kentucky	0.933333	152	169	Kentucky	1	330	76	349219	157810	FALSE	Reported = Predicted
1757	SRR1122637	SRR1122637	18:z4,z23:-	18:z4,z23:-	IIIa 18:z4,z23:-	IIIa 18:z4,z23:-	Cerro|II 18:z4,z23:-|IIIa 18:z4,z23:-	3	K	z4,z23	-	1137	171	4	18:z4,z23:-	1	869				330	86	339115	111599	FALSE	Type 6: Ambiguous predicted serovar
1758	SRR1122638	SRR1122638	Typhimurium var. Copenhagen	1,4,[5],12:i:1,2	Typhimurium	1,4,[5],12:i:1,2	Typhimurium	1	B	i	1,2	1131	5	606	Typhimurium	0.92869	19	576	Typhimurium	0.836806	330	67	471209	214839	FALSE	Type 2: Serovar variant detected
1759	SRR1122639	SRR1122639	Anatum	3,{10}{15}{15:,34} e,h:1,6	Anatum	3,{10}{15}{15:,34} e,h:1,6	Anatum|Hayindogo	2	E1	e,h	1,6	1138	13	110	Anatum	0.925234	64	19	Anatum	0.842105	330	45	432407	194210	FALSE	Reported = Predicted
1760	SRR1122640	SRR1122640	Derby	1,4,[5],12:f,g:[1,2]	Derby	1,4,[5],12:f,g:[1,2]	Agona|Budapest|Derby	3	B	f,g	-	1119	43	19	Derby	0.947368	40	20	Derby	0.95	330	55	504600	250276	FALSE	Reported = Predicted
1761	SRR1122641	SRR1122641	Senftenberg	1,3,19:g,[s],t:–	Senftenberg	1,3,19:g,[s],t:–	Senftenberg	1	E4	g,[s],t	-	89	35	118	Senftenberg	0.948718	14	29	Senftenberg	1	330	80	565046	173443	FALSE	Reported = Predicted
1762	SRR1122642	SRR1122642	Kentucky	8,20:i:z6	Kentucky	8,20:i:z6	Kentucky	1	C2-C3	i	z6	485	11	165	Kentucky	0.933333	152	169	Kentucky	1	330	68	463560	187156	FALSE	Reported = Predicted
1763	SRR1122643	SRR1122643	Albert	4,12:z10:e,n,x	Typhimurium	1,4,[5],12:i:1,2	Albert	1	B	z10	e,n,x	1139	5	606	Typhimurium	0.92869	19	576	Typhimurium	0.836806	330	121	261944	93357	FALSE	Type 1: Incorrect Reported serovar
1764	SRR1122644	SRR1122644	Infantis	6,7,14:r:1,5	Infantis	6,7,14:r:1,5	Infantis|Senegal	2	C1	r	1,5	374	22	39	Infantis	0.871795	32	49	Infantis	1	330	54	471404	184684	FALSE	Reported = Predicted
1765	SRR1122645	SRR1122645	Hadar	6,8:z10:e,n,x	Hadar	6,8:z10:e,n,x	Hadar|Istanbul	2	C2-C3	z10	e,n,x	1140	31	61	Hadar	0.918033	33	39	Hadar	1	330	50	516210	200067	FALSE	Reported = Predicted
1766	SRR1122646	SRR1122646	Typhimurium var. Copenhagen	1,4,[5],12:i:1,2	Typhimurium	1,4,[5],12:i:1,2	Typhimurium	1	B	i	1,2	463	5	606	Typhimurium	0.92869	19	576	Typhimurium	0.836806	330	70	449266	158565	FALSE	Type 2: Serovar variant detected
1767	SRR1122647	SRR1122647	Typhimurium var. Copenhagen	1,4,[5],12:i:1,2	Typhimurium	1,4,[5],12:i:1,2	Typhimurium	1	B	i	1,2	463	5	606	Typhimurium	0.92869	19	576	Typhimurium	0.836806	330	68	449061	194021	FALSE	Type 2: Serovar variant detected
1768	SRR1122648	SRR1122648	Typhimurium var. Copenhagen	1,4,[5],12:i:1,2	Typhimurium	1,4,[5],12:i:1,2		0	B		1,2	1144	5	606	Typhimurium	0.92869	19	576	Typhimurium	0.836806	330	68	471205	174991	FALSE	Type 2: Serovar variant detected
1769	SRR1122649	SRR1122649	Montevideo	6,7,14,[54]:g,m,[p],s:[1,2,7]	Montevideo	6,7,14,[54]:g,m,[p],s:[1,2,7]	Montevideo|Othmarschen|Plumaugat	3	C1	g,m,[p],s	-	645	40	29	Montevideo	0.785714	138				330	44	415658	211235	FALSE	Reported = Predicted
1770	SRR1122650	SRR1122650	Kentucky	8,20:i:z6	Kentucky	8,20:i:z6	Kentucky	1	C2-C3	i	z6	1142	11	165	Kentucky	0.933333	152	169	Kentucky	1	330	94	548566	127142	FALSE	Reported = Predicted
1771	SRR1122651	SRR1122651	Enteritidis	1,9,12:g,m:–	Enteritidis	1,9,12:g,m:–	Blegdam|Dublin|Enteritidis|Gueuletapee|Hillingdon|Kiel|Moscow|Naestved|Nitra|Rostock|II 9,46:g,[m],[s],t:[e,n,x]	11	D1	g,m	-	1143	17	601	Enteritidis	0.986667	11	260	Enteritidis	0.888462	330	47	424335	191727	FALSE	Reported = Predicted
1772	SRR1122652	SRR1122652	18:z4,z23:-	18:z4,z23:-	IIIa 18:z4,z23:-	IIIa 18:z4,z23:-	Cerro|II 18:z4,z23:-|IIIa 18:z4,z23:-	3	K	z4,z23	-	1141	171	4	18:z4,z23:-	1	869				330	73	339115	128554	FALSE	Type 6: Ambiguous predicted serovar
1773	SRR1122653	SRR1122653	Schwarzengrund	d 1,4,12,27:d:1,7	Schwarzengrund	d 1,4,12,27:d:1,7	Schwarzengrund	1	B	d	1,7	1145	93	46	Schwarzengrund	0.755556	96	25	Schwarzengrund	0.6	330	56	488938	218647	FALSE	Reported = Predicted
1774	SRR1177623	SRR1177623	Newport	6,8,20:e,h:1,2	Newport	6,8,20:e,h:1,2	Bardo|Newport	2	C2-C3	e,h	1,2	1508	49	100	Newport	0.978947	350	177	Newport	0.983051	330	42	465982	344404	FALSE	Reported = Predicted
1775	SRR1122655	SRR1122655	Muenchen	6,8:d:1,2	Muenchen	6,8:d:1,2	Muenchen|Virginia	2	C2-C3	d	1,2	1147	18	45	Muenchen	0.864865	112	76	Muenchen	0.986842	330	50	389823	173959	FALSE	Reported = Predicted
1776	SRR1122656	SRR1122656	4,5,12:r:-	4,5,12:r:-	I 4,[5],12:i:-	I 4,[5],12:i:-	I 4,[5],12:r:-	1	B	r	-	1150	32	232	Heidelberg	0.922078	15	42	Heidelberg	0.904762	330	60	556695	201690	FALSE	Reported = Predicted
1777	SRR1122657	SRR1122657	Typhimurium var. Copenhagen	1,4,[5],12:i:1,2	Typhimurium	1,4,[5],12:i:1,2	Typhimurium	1	B	i	1,2	463	5	606	Typhimurium	0.92869	19	576	Typhimurium	0.836806	330	86	382059	173511	FALSE	Type 2: Serovar variant detected
1778	SRR1122658	SRR1122658	Infantis	6,7,14:r:1,5	Infantis	6,7,14:r:1,5	Infantis|Senegal	2	C1	r	1,5	1149	22	39	Infantis	0.871795	32	49	Infantis	1	330	60	476215	191428	FALSE	Reported = Predicted
1779	SRR1122659	SRR1122659	Enteritidis	1,9,12:g,m:–	Enteritidis	1,9,12:g,m:–	Blegdam|Dublin|Enteritidis|Gueuletapee|Hillingdon|Kiel|Moscow|Naestved|Nitra|Rostock|II 9,46:g,[m],[s],t:[e,n,x]	11	D1	g,m	-	1148	17	601	Enteritidis	0.986667	11	260	Enteritidis	0.888462	321	47	767594	171526	FALSE	Reported = Predicted
1780	SRR1122660	SRR1122660	Oranienburg	6,7,14:m,t:[z57]	Oranienburg	6,7,14:m,t:[z57]	Haelsingborg|Moers|Oranienburg|Othmarschen|II 6,7:g,[m],s,t:[z42]|II 6,7:m,t:-	6	C1	m,t	-	1151	10	24	Oranienburg	0.791667	23	57	Oranienburg	0.982456	330	52	494865	180176	FALSE	Reported = Predicted
1781	SRR1122661	SRR1122661	4,12:d:-	4,12:d:-	I 4,[5],12:d:-	I 4,[5],12:d:-	I 4,[5],12:d:-	1	B	d	-	1109	250	7	4,12:d:-	0.428571	279				330	82	366997	183501	FALSE	Reported = Predicted
1782	SRR1122662	SRR1122662	4,5,12:i:-	4,5,12:i:-	I 4,[5],12:i:-	I 4,[5],12:i:-	I 4,[5],12:i:-	1	B	i	-	1152	5	606	Typhimurium	0.92869	19	576	Typhimurium	0.836806	330	77	467408	178481	FALSE	Reported = Predicted
1783	SRR1122663	SRR1122663	Alachua	35:z4,z23:–	Alachua	35:z4,z23:–	Alachua|IIIa 35:z4,z23:-	2	O	z4,z23	-	452	121	7	Alachua	1	1298	1	Yerba	1	330	54	410578	202570	FALSE	Reported = Predicted
1784	SRR1122664	SRR1122664	Infantis	6,7,14:r:1,5	Infantis	6,7,14:r:1,5	Infantis|Senegal	2	C1	r	1,5	1018	22	39	Infantis	0.871795	32	49	Infantis	1	330	65	427963	178336	FALSE	Reported = Predicted
1785	SRR1122665	SRR1122665	Enteritidis	1,9,12:g,m:–	Enteritidis	1,9,12:g,m:–	Blegdam|Dublin|Enteritidis|Gueuletapee|Hillingdon|Kiel|Moscow|Naestved|Nitra|Rostock|II 9,46:g,[m],[s],t:[e,n,x]	11	D1	g,m,s	-	417	17	601	Enteritidis	0.986667	11	260	Enteritidis	0.888462	330	50	479166	195730	FALSE	Reported = Predicted
1786	SRR1122666	SRR1122666	Typhimurium var. Copenhagen	1,4,[5],12:i:1,2	Typhimurium	1,4,[5],12:i:1,2	Typhimurium	1	B	i	1,2	463	5	606	Typhimurium	0.92869	19	576	Typhimurium	0.836806	329	86	247159	171852	FALSE	Type 2: Serovar variant detected
1787	SRR1122667	SRR1122667	4,5,12:r:-	4,5,12:r:-	I 4,[5],12:i:-	I 4,[5],12:i:-	I 4,[5],12:r:-	1	B	r	-	1150	32	232	Heidelberg	0.922078	15	42	Heidelberg	0.904762	330	60	556756	201230	FALSE	Reported = Predicted
1788	SRR1122668	SRR1122668	4,12:d:-	4,12:d:-	I 4,[5],12:d:-	I 4,[5],12:d:-	I 4,[5],12:d:-	1	B	d	-	1109	250	7	4,12:d:-	0.428571	279				330	85	367030	155204	FALSE	Reported = Predicted
1789	SRR1122669	SRR1122669	4,5,12:r:-	4,5,12:r:-	I 4,[5],12:i:-	I 4,[5],12:i:-	I 4,[5],12:r:-	1	B	r	-	1150	32	232	Heidelberg	0.922078	15	42	Heidelberg	0.904762	330	56	574951	233106	FALSE	Reported = Predicted
1790	SRR1122670	SRR1122670	Albany	8,20:z4,z24:–	Albany	8,20:z4,z24:–	Albany|Duesseldorf	2	C2-C3	z4,z24	-	1153	64	20	Albany	0.9	292	9	Albany	1	330	65	342422	191635	FALSE	Reported = Predicted
[truncated: 2,501 more rows]
